# Supplementary material for: A novel phylogeny and morphological reconstruction of the PIN genes and first phylogeny of the ACC-oxidases (ACOs)
Source: Front Plant Sci. 2014 Jun 24;5:296. doi: 10.3389/fpls.2014.00296 (PMC4071234; doi:10.3389/fpls.2014.00296)
Supplement: Supplementary file 1 [file Presentation1.ZIP]

Archive with 4 entries (4 files):
- PINs_nucleotides.fasta
- Supplementary_Figure_1.pdf
- Supplementary_Figure_2.pdf
- ACOs_nucleotides.fasta
