# Supplementary material for: A novel phylogeny and morphological reconstruction of the PIN genes and first phylogeny of the ACC-oxidases (ACOs)
Source: Front Plant Sci. 2014 Jun 24;5:296. doi: 10.3389/fpls.2014.00296 (PMC4071234; doi:10.3389/fpls.2014.00296)
Supplement: Supplementary file 1 [file Presentation1.ZIP › PINs_nucleotides.fasta]

>Aco001931
---ATGATCTCATGGAAAGATCTTTAT------------ACTGTGTTAACTGCGGTTGTT
CCGCTTTATGTTGCAATGATTTTAGCTTATGGTTCAGTTCGTTGGTGGAAGATTTTTACT
CCAGATCAATGTTCTGGCATCAATCGTTTTGTAGCAGTGTTTGCAGTTCCACTACTTTCA
TTCCATTTTATTTCTACTAATGATCCTTATGCTATGAACTTCAGGTTTATCGCAGCTGAT
ACGTTACAAAAAATCATTATGCTTGTTGTTCTAGGCATCTGGACT------AAGTTCTCT
GAGCATGGA---------------------------------------------------
---AATCTTGAATGGATGATTACTATATTTTCTTTAAGTACACTACCTAATACTTTAGTT
ATGGGAATTCCATTATTGATTGCTATGTATGGT------------------------GAT
TTTTCGGGTAGTTTAATGGTTCAAGTAGTTGTTCTTCAGTGTATTATTTGGTACACACTT
TTACTATTCTTGTTTGAGTATCGCGGTGCAAAGATGTTGATTATGGAACAATTTCCA---
GAA---------------------------------------------------------
---------------------------------------------------ACTGCAGCA
TCGATTGTTTCGTTTAAGATTGACTCAGATGTTATGTCACTTGATGGTCGT---------
---GATTTCTTACAAACTGATGCT---------------------------------GAA
ATTGGAAATGATGGTAAACTTCATGTTACAGTGAGGAAATCGAATGCGTCTAGAAGGTCA
------TTA---------------GGACCATGT---------------------------
------------------------------------------------------------
---------------TCGCTTTCTGGGTTGACACCTCGACCGTCTAATCTTACTGGA---
------------------------------------------------------------
------------------------------------------------------------
---GCAGAGATATATAGCTTAAGTTCTTCGAGAAATCCAACGCCTAGAGCATCAAAT---
------------------------------------------TTTAATAATTCGGATTTC
TATTCTATGATGGGATGTCAAGGA---TTA------------------------------
------------CAAGGAAGACAATCGAATTTTGGTACGACAGATTTATATTCAGTTCAG
TCA---TCTAGAGGGCCTACACCTAGGCCCTCGAATTTTGAAGAAACTTGTGCACCA---
------------------------GGTTCTGGTGTGCAAGCCGTGAATTCCTCAAGGTTC
GGAATTCATCCT---GCACCACCTGTGACAAATTCTTACCCTATGCCTAACCCGGAAATC
TCTAATACTGGAGCAAAAGTACAGAAAAGT---------------CAGCCGCAGCAGCAA
---------------CTACAACAAGGGCAAATC---------------------------
------------------------------------------------------------
------------------------------------------------------------
---CAATCACAAACCAAAACCACCCATGATGCAAAGGAGCTACACATGTTTGTGTGGAGT
GCAAGTACTTCACCAGTTTCAGAAGGAGGTGGACTTCATGTATTTGGGGGT------ACA
GATTACGGTGCTTCGGATCAATCAGGACGGTCGGATCAGGGT---GCCAAGGAGATCAGA
ATGTTAGTTACTGAT---CATCCACAAAATGGGGAAGCCAAAGAAGCTACACCG------
------------------------------------GAAAATGAGGATTTTGCTACTGAA
GACTTCAGTTTTATGGGAAGCAGAGAAATGATGGATGAAGGGGATGAGGAGAGAGACAAA
AATAGTGGGCCTAATGGTTTGTCCAAACTAGGG---TCAAGTTCAACTTCAGAGCTCCAC
CCGAAGACCGGAGCTATGTCAGAT------------------------------------
------------------TCTGGTGCCGGAAAACAAATGCCTCCCGCAAGTGTCATGTCG
CGTCTAATTTTGATCATGGTGTGGCGCAAGCTTATCCGCAATCCTAATACCTACTCTAGT
CTTATCGGTCTCATTTGGTCCCTTGTTGCTTTTAGGTGGCATGTGGCCATGCCGAAAATA
ATAGAGAAGTCTATTTCCATTCTCTCT------------------GATGCTGGTTTAGGA
ATGGCCATGTTCAGCTTAGGG---CTGTTTATGGCACTTCAACCAAAAATAATTGCATGT
GGGAAATCTGTCGCTACC------------------------TTCTCAATGGCCGTTAGA
TTC------------------------------------CTCACTGGACCAGCAGTTATG
GCTGCAGCTTCTATTGCAGTTGGTCTACGTGGGGTCCTACTTCACGTGGCAATTGTACAG
GCA---------------------------------------------------------
------------------------------------------------------------
------------GCTCTTCCTCAAGGCATAGTTCCCTTCGTGTTCGCCAAAGAATATAAT
------------------------------GTCCACCCTCAAATTCTTAGCACTGCG---
---------------------------------GTAATTTTTGGAATGCTGATAGCATTG
CCCATCACATTAGTCTACTACATTATTCTTGGATTGTAA---------------------
------------
>Aco018694
---ATGATTACTGGAACTGACCTATAC------------CATGTTTTTACAGCAGTTGTT
CCTCTCTATGTTGCTATGATCTTAGCTTATGGGTCTGTGAAATGGTGGAAAATCTTTAGT
CCTGATCAATGTTCTGGTATCAATCGTTTTGTTGCTCTTTTTGCTGTTCCTTTGCTTTCT
TTCCATTTCATCTCTAGTAATGATCCATATCACATGAACTTCAGATTCATTGCAGCTGAT
ACTCTTCAGAAGATAATAGTTTTAGTTGTTCTTGCTATTTGGTCT------AGATTTAGT
GCTAGAGGA---------------------------------------------------
---TCTCTTGAGTGGTCTATTACACTCTTTTCACTCTCTACACTTCCAAACACTCTTGTT
ATGGGAATCCCTCTTTTGAAAGGGATGTATGGT------------------------GAT
GCTTCAGGAACTTTAATGGTTCAAATTGTTGTTCTCCAGTGTATTATTTGGTACACTTTA
ATGCTCTTCTTGTTTGAGTATAGAGGAGCTAAGCTTCTTATTAATGAACAATTTCCAGAT
------------------------------------------------------------
---------------------------------------------------ACTGCTGGT
TCTATTATTTCCTTTAGAGTAGACTCTGATATTCTCTCTTTAGATGGAAAA---------
---GAACCACTTCAGACTGAAGCT---------------------------------GAA
GTTGGGGAAGATGGTAAACTTCATGTTACTGTAAGAAAATCAACTAGTTCAAGATCTGAG
---ATCTTTTCCAGGAGATCCCATGGACCAAAT---------------------------
------------------------------------------------------------
---------------TCAACAGTTTCATTAACACCAAGGCCTTCTAATTTGACAAAT---
------------------------------------------------------------
------------------------------------------------------------
---GCAGAGATTTACTCTCTTCAGTCTTCAAGGAATCCGACGCCGAGGGGGTCTAGT---
------------------------------------------TTTAATCATACTGATTTC
TATTCAATGGTTAAT---------------------------------------------
------------------------------------------GGAAGGAACATGAACAAT
GCTAGTCCCAGGCAATCAAATTTTGGAAACATGGGTTTCGACGAGGAGAGTGGACTCAAT
------------------------------------------GGGTTTTCGAATCCT---
---CCTTCCAAGGCCAATGGTGTTCAGGGTAATGCATATCCAGCACCACCAAGTGCTGGA
ATATTTTCTCCTGCAGCTGGT------------------------------------CCA
GGAGCGAAGAAGTCGACACCAAATGGA---------------------------------
------------------------------------------------------------
------------------------------------------------------------
------------------------ACTGATGGGAAGGATCTTCACATGTTTGTTTGGAGC
TCAAGTGCTTCTCCAGTCTCTCAA------------------------GGAGGTCTTCAT
GTTTATAGAGAGTTT------GAACATGGTGGTGTAGCACCACAAACAGCTCATCATATT
GATACTCACACCAAA---------------------------------------------
------------------------------------GAATATGGAGAGTATGGTGGAGAT
GAGTTCAGCTTTGGAAACAAAAAGGCTGGAGAGGTTGCTGATCGAGATGGACCTACCCTA
TCTAAGCTTGGTTCCAGCTCT------------------------ACAACTGAGCTTCAT
CCCAAGAGTGGTGTTCATGGAGAC------------------------------------
---------------------TCAAAAAACACTTCAATGCCTCCAGCCAGTGTAATGACT
AGACTAATTCTGATTATGGTTTGGAGAAAGCTCATCAGGAATCCAAATACATATTCAAGT
CTCATTGGTCTCACATGGTCTCTTGTGTCTTTCAGGTGGGGAATCCAAATGCCAATCATT
ATAGCAAAGTCCATATCAATTCTGTCT------------------GATGCTGGTCTGGGG
ATGGCGATGTTTAGTCTTGGG---TTGTTTATGGCGTTGCAACCGCGAATTATTGCCTGT
GGTAAATCTGTCGCTGCA------------------------TTTTCCATGGCTGTTAGG
TTT------------------------------------CTCACAGGTCCTGCTGTCATG
GCGGCAGCCTCAATTACTGTTGGATTGCGGGGTGTACTCTTACACATTGCAATTGTACAG
GCA---------------------------------------------------------
------------------------------------------------------------
------------TCTCTTCCTCAAGGCATTGTTCCCTTTGTCTTTGCCAAAGAATACAAT
------------------------------GTGCACCCTGATATACTAAGCACGGGG---
------------------------????????????????????????????????????
??????????????????????????????????????????????????????------
------------
>Aco018139
---ATGATCTCAGGCAAGGACATTTAC------------GATGTGTTAGCGGCTATTGTA
CCACTATATGTTGCAATGATCTTAGCTTATGGATCAGTTAGATGGTGGAAGATTTTCACA
CCTGATCAGTGCTCCGGCATCAATCGTTTTGTTGCTGTATTTGCTGTTCCTCTCCTTTCC
TTCCATTTTATCTCTAACAATGATCCTTATGCCATGGATTATCGTTTTATTGCTGCAGAT
TCCCTTCAAAAGGTAGTCATTCTTTTCGCACTTTTTATCTGGCAG------ATTTTTTGT
AAGAAT------------------------------------------------------
GGTAGTTTAGAATGGATGATAACACTCTTTTCACTTTCAACTCTTCCAAACACTCTTGTT
ATGGGCATTCCCCTTCTTAAAGCCATGTATGGT------------------------GAT
TTTTCGGGTAATCTAATGGTTCAAATTGTGGTCTTACAAAGTGTTATTTGGTATACTCTC
ATGCTCTTCATGTTTGAATATAGAGGTGCTAAGCTTCTTATAAATGAACAATTTCCT---
------------------------------------------------------------
------------------------------------------------GAAACTGCTGGC
TCCATTACCTCTTTTAGGGTAGAATCAGATGTCATCTCTCTTAATGGACGCGAGCCA---
---------TTAGAAACCAATGCA---------------------------------GAG
ATTGGCGACGATGGCAAACTCCATGTCAGAGTTAAAAGATCGACGTCATCATCAGTTGTG
TCT---TCTTATAACAAATCTCATGGATTGAATTCG------------------------
------------------------------------------------------------
------------------ATAAATACCATGACTCCCCGGGCTTCAAATCTCACTGGA---
------------------------------------------------------------
------------------------------------------------------------
---GTTGAGATCTACTCAATTCAATCCTCACGAGAGGCAACACCAAGGGCTTCTAGCTTT
AATCAGAATGATTTTTACGCCATGTTT---TCAAGCAAGATGCCTAGTCCAAAACATGGA
TATACTAATAGTTTTCAAAGTGGT------------------------------------
------------------------------------GGT---GCCGATGTTTATTCATTA
CAATCTTCAAAAGGACCAACACCTAGAACATCGAATTTCGAAGAGGAGATGATGAGACTT
GGT---------------------AAGAAGAAAGGAGGCAGGAGTATGAGTGCTGAGTTA
TTGAATGGTACTACA---------TTAACTTCTTCATACCCTCCTCCAAATCCAATGTTT
TCGGGTTCAGGGAGTGCTGGTAAG------------------------------------
---AGGAAGGAAGGTGGTAGTATTGGT---------------------------------
------------------------------------------------------------
------------------------------------------------------------
------------------GGTAATAATCCTAATAAGGAGCTTCACATGTTTGTTTGGAGT
TCAAGTGCTTCCCCTGTTTCTGAAGGAAACTTGAGGCATGCAGTAAATAGAGCTGCTTCT
ACTGATTTTGGTGTGGTAGATTCTTCTAAA---------GCTGTTCTTCAACAAGAAATA
GCTGCTTCCAGAGGCATGCATGATTTCAATGAAACAGCATCCCCT---------------
------------------------------------------------------------
ATCAGAAAAGTGGTTGATGACGGAGAAGTAGAAATCGAAGACGGA---------------
---------TTAAAGTATCCTGCAAATGGATCACCATTTTTGAGC------CAGAAGAAG
ATTGATATGGCAGTAGCAGTTGGAGGAGGACAGAAG------------------------
---------------AGGCTTGGAGGTGGTAGTCAAATGCCTCCTGCAAGTGTGATGACT
AGACTCATTCTTATCATGGTGTGGAGAAAGCTCATTAGAAATCCCAACACTTATTCAAGT
GTTATTGGCCTTGTTTGGTCACTGGTCTCTTTCAGGTTCCACATCGAAATGCCTTCTATC
GTGGCAGGATCAATTACAATACTATCA------------------AATGCAGGACTTGGA
ATGGCTATGTTCAGTTTAGGT---TTGTTCATGGCTTTGCAACCAAAGCTCATTGCTTGT
GGTAAAAGAGTAGCCACA------------------------TTTTCCATGGCTGTTAGA
TTT------------------------------------TTGACAGGCCCAGCAGTAATT
GCAGCTACGTCTATCGCATGCGGTCTTAGGGGTGTGCTTTTGCATGTTGCTATTGTTCAG
GCA---------------------------------------------------------
------------------------------------------------------------
------------GCTCTTCCTCAAGGAATTGTTCCTTTCGTATTTGCAAAGGAGTACAAT
------------------------------GTCCATGCAGACATACTTAGCACAGCG---
---------------------------------GTTATATTTGGAATGCTAATTGCACTA
CCTATAACAATTCTTTACTACATTCTTCTTGGTCTCTAA---------------------
------------
>Aco016169
---ATGATCAAACTATCAGATTTCTAT------------CATGTTATGACTGCAGTTGTT
CCTTTATATGTTGCTATGATATTAGCATATGGGTCTGTAAAATGGTGGAAGATCTTTACA
CCTGATCAATGTTCTGGTATTAATCGATTTGTTGCACTTTTCGCAGTCCCACTTCTTTCT
TTCCATTTCATTGCTAGTAATAATCCTTACAAAATGAATTTTCGGTTTATTGCTGCTGAT
ACTCTTCAAAAAATTATAATGTTAGTAGTATTGGGAATTTGGAGT------AGAGTAAGT
AAAAGGGGT---------------------------------------------------
---TGCTTAGAATGGACTATTACATTGTTTTCATTATCTACACTTCCAAATACTCTTGTG
ATGGGAATTCCATTACTTAAAGGAATGTATGGA------------------------AAT
TTTTCTGGAAGTTTAATGGTTCAAATAGTGGTGCTTCAATGCATTATTTGGTACACTTTG
ATGTTGTTTATGTTTGAATACAGAGGAGCTAGGATGCTTATTACTGAACAGTTTCCT---
GAT---------------------------------------------------------
---------------------------------------------------ACAGCTGGT
TCTATTGTTTCAATTACTGTTGATTCTGATGTTGTTTCATTAGATGGA---------AGA
GATGGTATGGTGGAAACAGAAACT---------------------------------GAG
ATTAAAGAAGATGGGAAACTTCATGTTACTGTAAGGAAATCAAATGCATCAAGGTCTGAG
---ATCTTTTCAAGAAGATCACAAGGC---------------------------------
------------------------------------------------------------
------------------TTGTCTTCAAATACACCAAGACCATCAAATCTAACAAAT---
------------------------------------------------------------
------------------------------------------------------------
---GCTGAGATTTACTCTTTACAATCATCAAGAAACCCAACACCAAGAGGGTCTAGT---
------------------------------------------TTCAATCACACAGATTTC
TATTCAATGGTTGCTGGTGGT---------------------------------------
------AGGGGATCAAATTTTGGTCCATCTGATGCTTATGGA------------CTTACT
ACGTCG---AGGGGACCGACACCAAGGCCATCTAATTATGAAGAAGAAATGAACAAT---
---------------------------------------AACAAGACCAGGTTCCATTAC
CAT------GGTGGACAGCAAGATGTGGGAAGGCATTACCCAGCTCCTAATCCTGATATG
TTCTCACCAACTGCTTCAAGA---ACTCTACCTTCAGCTACTACTACTACTACTACTACT
GCTACCACAAAGAAGCCTAATGGACAAGTAACA---------------------------
------------------------------------------------------------
------------------------------------------------ACACAACAAAAA
CCAGAAGAAGGTACA------------------AGAGATCTTCACATGTTTGTTTGGAGT
TCAAGTGCTTCTCCAGTGTCTGATGTGTTTGGCAGT---------------------CAA
GAATATGCTGCTCATGAGCATTCTGCTAAGGATGTAAGAGTTGCTGTTTCACCTGGAAAA
GTTGAAGGTCAGAGAGACATTCACCAA---------------------------------
---------------------------------GAAGATTACTTAGATCAGAAAGATGAT
CAGTTCAGCTTTGGAAATAGAGCATTGGGTGATAGAGAAATGATTGAT------------
------------------------------------------------------------
---GAACCAACTAAGATTACTGAA------------------------------------
---------------------ACTAGAGGCAAAGCAATGCCACCAACAAGTGTGATGACA
AGGTTGATTTTGATAATGGTGTGGAGGAAACTGATCAGAAATCCAAACACTTATTCCAGC
TTAATTGGTCTAACTTGGTCTTTAGTCTCATTCAGGTGGGACGTTAAGATGCCTGCAATC
ATAGCACAGTCCATTTCCATATTGTCA------------------GATGCAGGTCTTGGC
ATGGCCATGTTCAGTCTTGGT---TTGTTCATGGCTTTGCAACCAAGGATCATAGCATGT
GGGAATTCTATAGCAACT------------------------TTTGCTATGGCTGTGAGA
TTC------------------------------------CTTACAGGTCCAGCTGTTATG
GCTGCTGCTTCCATTGCTGTTGGATTAAGGGGTGTTCTCTTACATGTCGCCATTGTACAG
GCT---------------------------------------------------------
------------------------------------------------------------
------------GCTCTTCCACAAGGAATTGTTCCCTTTGTGTTTGCAAAGGAATACAAC
------------------------------GTACATCCTGATATTCTCAGCACTGCT---
---------------------------------GTGATTTTTGGGATGTTGATCGCTTTA
CCAATCACACTTGTGTACTATATCTTACTGGGACTTTAA---------------------
------------
>Aco007499
---ATGATAGGATTGGAAGATGTCTAT------------AATGTGGTGGAGGCAATGGCA
CCTCTATATGTTGCACTTCTTCTAGGGTATGGTTCTGTCAAGTGGTGGGGCATATTCACC
CCAGAGCAGTGTGACTCCATTAATAAACTTGTCTCCTTCTTCACTCTTCCTCTTTTCACC
TTTGAGTTCACTGCCCATGCCGATCCCTTTGAAATGAATTACTTGTTTATTGGTGCCGAT
GCAATATCAAAACTAATCATTTTGGTGGTATTGGTTTTCTGGGCC------AAGTGTAGT
AGCAAGGGA---------------------------------------------------
---AGCTATTGTTGGTTCATAACAAGCTTCTCTTTGTCAACTCTCACCAATACTCTAGTT
GTAGGGGTGCCATTAATAAAGGCCATGTATGGC------------------------CCG
AATGCGGTAGACCTTGTTGTGCAAGCTTCTATAGTGCAAGCCATCATATGGTTAACTATT
CTTTTGTTCGTTTTAGAGTTCCGTAAGACAGGA---------------AGCGACATTGCA
------------------------------------------------------------
------------------------------------------------------------
TCTACGACACCTAGTACCTCCGATTCCCACATGATATCCTTCGAAATAAAAGATGCCGAA
GGAAATGACACCACAGTAAGG---------------------------------------
------------------------------------------------------------
------------------------------------------------------------
------------------------------------------------------------
------------------------------------------------------------
------------------------------------------------------------
------------------------------------------------------------
------------------------------------------------------------
------------------------------------------------------------
------------------------------------------------------------
------------------------------------------------------------
------------------------------------------------------------
------------------------------------------------------------
------------------------------------------------------------
------------------------------------------------------------
------------------------------------------------------------
------------------------------------------------------------
------------------------------------------------------------
------------------------------------------------------------
------------------------------------------------------------
------------------------------------------------------------
------------------------------------------------------------
------------------------------------------------------------
------------------------------------------------------------
------------------------------------------------------------
------------------------------------------------------------
---------------------------------------------CCTAGAACTTCATTT
TTGGGTCTAATGAAGATTGTGTGGTTAAAGCTGGCTCTTAATCCCAATTCCTACGCTAGT
ATCATCGGTATCACTTGGGCTTTAATCGCAAATAGGTGGCATTTCCAAATGCCAAGCATC
ATGGAGGGTTCTATATTGATTATGTCA------------------AGAGCTGGGACAGGC
ACCGCCATGTTTAGTATGGGA---CTTTTTATGGCACAACAAAAAAACCTTGTTGCGTGT
GGCCCCACGTTAACAGTG------------------------TTTGGTATGGTATTAAGA
TTT------------------------------------TTCGCTGGACCAGCCGCCATG
GCAATAGGTTGTATTATTGTAGGTTTGCATGGTGATACATTACGAGTAGCTATTATCCAG
GCG---------------------------------------------------------
------------------------------------------------------------
------------GCTTTACCACAATCTATCACATCTTTCATATATGCAAAAGAATATGGA
------------------------------TTGCATGCTGATGTGCTAAGTACTGCA---
---------------------------------GTAATATTCGGGATGATGGTTTCCCTA
CCTGTGTTGATTGGATATTATTTCATGTTGGGATTTCTTCATTGA---------------
------------
>AtPIN1
---ATGATTACGGCGGCGGACTTCTAC------------CACGTTATGACGGCTATGGTT
CCGTTATACGTAGCTATGATCCTCGCTTACGGCTCTGTCAAATGGTGGAAAATCTTCACA
CCAGACCAATGCTCCGGCATAAACCGTTTCGTCGCTCTCTTCGCCGTTCCTCTCCTCTCT
TTCCACTTCATCGCCGCTAACAACCCTTACGCCATGAACCTCCGTTTCCTCGCCGCAGAT
TCTCTCCAGAAAGTCATTGTCCTCTCTCTCCTCTTCCTCTGGTGC------AAACTCAGC
CGCAACGGT---------------------------------------------------
---TCTTTAGATTGGACCATAACTCTCTTCTCTCTCTCGACACTCCCCAACACTCTAGTC
ATGGGGATACCTCTTCTCAAAGGCATGTATGGT------------------------AAT
TTCTCCGGCGACCTCATGGTTCAAATCGTTGTTCTTCAGTGTATCATTTGGTACACACTC
ATGCTCTTTCTCTTTGAGTACCGTGGAGCTAAGCTTTTGATCTCCGAGCAGTTTCCA---
GAC---------------------------------------------------------
---------------------------------------------------ACAGCAGGA
TCTATTGTTTCGATTCATGTTGATTCCGACATTATGTCTTTAGATGGA---------AGA
CAA---CCTTTGGAAACTGAAGCT---------------------------------GAG
ATTAAAGAAGATGGGAAGCTTCATGTTACTGTTCGTCGTTCTAATGCTTCAAGGTCTGAT
---ATTTACTCGAGAAGGTCTCAAGGC---------------------------------
------------------------------------------------------------
------------------TTATCT---GCGACACCTAGACCTTCGAATCTAACCAAC---
------------------------------------------------------------
------------------------------------------------------------
---GCTGAGATATATTCGCTTCAGAGTTCAAGAAACCCAACGCCACGTGGCTCTAGT---
------------------------------------------TTTAATCATACTGATTTT
TACTCGATGATGGCTTCTGGTGGTGGT---------------------------------
------CGGAACTCTAACTTTGGTCCTGGAGAAGCTGTGTTTGGT---------------
------TCTAAAGGTCCTACTCCGAGACCTTCCAACTACGAAGAAGACGGTGGTCCTGCT
AAACCG------------ACGGCTGCTGGAACTGCTGCTGGAGCTGGGAGGTTTCATTAT
CAATCTGGAGGAAGTGGTGGCGGTGGAGGAGCGCATTATCCGGCGCCGAACCCAGGGATG
TTTTCGCCCAACACTGGCGGT------------------GGTGGAGGCACGGCGGCGAAA
GGAAACGCTCCGGTGGTTGGTGGG------------------------------------
------------------------------------------------------------
---------------------------------------------------------AAA
AGACAAGACGGAAAC---------------GGAAGAGATCTTCACATGTTTGTGTGGAGC
TCAAGTGCTTCGCCGGTCTCAGATGTGTTCGGCGGTGGAGGA------------GGAAAC
CACCACGCCGATTACTCCACCGCTACGAACGATCATCAAAAGGACGTTAAGATCTCTGTA
CCTCAGGGGAATAGTAACGACAAC------------------------------------
------------------------------------------CAGTACGTGGAGAGGGAA
GAGTTTAGTTTCGGTAACAAAGACGATGATAGCAAAGTATTGGCAACGGACGGT---GGG
------------------------------------------------------------
---AACAACATAAGCAACAAAACG------------------------------------
---------------------ACGCAGGCTAAGGTGATGCCACCAACAAGTGTGATGACA
AGACTCATTCTCATTATGGTTTGGAGGAAACTTATTCGTAATCCCAACTCTTACTCCAGT
TTATTCGGCATCACCTGGTCCCTCATTTCCTTCAAGTGGAACATTGAAATGCCAGCTCTT
ATAGCAAAGTCTATCTCCATACTCTCA------------------GATGCAGGTCTAGGC
ATGGCTATGTTCAGTCTTGGG---TTGTTCATGGCGTTAAACCCAAGAATAATAGCTTGT
GGAAACAGAAGAGCAGCT------------------------TTTGCGGCGGCTATGAGA
TTT------------------------------------GTCGTTGGACCTGCCGTCATG
CTCGTTGCTTCTTATGCCGTTGGCCTCCGTGGCGTCCTCCTCCATGTTGCCATTATCCAG
GCA---------------------------------------------------------
------------------------------------------------------------
------------GCTTTGCCGCAAGGAATAGTACCGTTTGTGTTTGCCAAAGAGTATAAT
------------------------------GTGCATCCTGACATTCTTAGCACTGCG---
---------------------------------GTGATATTTGGGATGTTGATCGCGTTG
CCCATAACTCTTCTCTACTACATTCTCTTGGGTCTATGA---------------------
------------
>AtPIN2
---ATGATCACCGGCAAAGACATGTAC------------GATGTTTTAGCGGCTATGGTG
CCGCTATACGTTGCTATGATATTAGCCTATGGTTCGGTACGGTGGTGGGGGATATTCACA
CCGGACCAATGTTCCGGTATAAACCGGTTCGTTGCGGTTTTCGCGGTTCCTCTTCTCTCT
TTCCATTTCATCTCCTCCAATGATCCTTATGCAATGAATTACCACTTCCTCGCTGCTGAT
TCTCTTCAGAAAGTCGTTATCCTCGCCGCACTCTTTCTTTGGCAG------GCGTTTAGC
CGCAGA------------------------------------------------------
GGAAGCCTAGAATGGATGATAACGCTCTTTTCACTATCAACACTGCCTAACACGTTGGTA
ATGGGAATCCCATTGCTTAGGGCGATGTACGGA------------------------GAC
TTCTCCGGTAACCTAATGGTGCAGATCGTGGTGCTTCAGAGCATCATATGGTATACATTA
ATGCTCTTCTTGTTTGAGTTCCGTGGGGCTAAGCTTCTCATCTCCGAGCAGTTCCCG---
------------------------------------------------------------
------------------------------------------------GAGACGGCTGGT
TCAATTACTTCCTTCAGAGTTGACTCTGATGTTATCTCTCTTAATGGCCGTGAACCC---
---------CTCCAGACCGATGCG---------------------------------GAG
ATAGGAGACGACGGAAAGCTACACGTGGTGGTTCGAAGATCAAGTGCCGCCTCATCAATG
ATCTCTTCATTCAACAAATCTCACGGCGGAGGACTTAAC---------------------
------------------------------------------------------------
------------------TCCTCCATGATAACGCCGCGAGCTTCAAATCTCACCGGC---
------------------------------------------------------------
------------------------------------------------------------
---GTAGAGATTTACTCCGTTCAATCGTCACGAGAGCCGACGCCGAGAGCTTCTAGCTTT
AATCAGACAGATTTCTACGCAATGTTTAACGCAAGCAAAGCTCCAAGCCCTCGTCACGGT
TACACTAATAGCTACGGCGGCGCTGGAGCTGGT---------------------------
------------------------------------CCAGGTGGAGATGTTTACTCACTT
CAGTCTTCTAAAGGCGTGACGCCGAGAACGTCAAATTTTGATGAGGAAGTTATGAAGACG
GCGAAG---------------AAAGCAGGAAGAGGAGGCAGAAGTATGAGTGGGGAATTA
TACAACAATAATAGT------------GTTCCGTCGTACCCACCGCCGAACCCAATGTTC
ACGGGGTCAACGAGTGGAGCAAGTGGAGTC------------------------------
---AAGAAAAAGGAAAGTGGTGGCGGAGGA------------------------------
------------------------------------------------------------
------------------------------------------------------------
AGCGGTGGCGGAGTAGGAGTAGGAGGACAAAACAAGGAGATGAACATGTTCGTGTGGAGT
TCGAGTGCTTCTCCGGTGTCGGAAGCCAACGCGAAGAATGCTATGACCAGAGGTTCTTCC
ACCGATGTATCCACCGACCCTAAAGTTTCT------------ATTCCTCCTCACGACAAC
CTCGCTACTAAAGCGATGCAGAATCTGATAGAGAACATGTCACCG---------------
------------------------------------------------------------
GGAAGAAAAGGGCATGTGGAAATGGACCAAGACGGTAATAAC------------------
---------------------GGGGGAAAGTCACCTTACATGGGC------AAAAAAGGT
AGCGACGTGGAAGACGGCGGTCCCGGT---------------------------------
---------------------CCTAGGAAACAGCAGATGCCGCCGGCGAGTGTGATGACG
AGACTAATTCTGATAATGGTTTGGAGAAAACTCATTCGAAACCCTAACACTTACTCTAGT
CTCTTTGGCCTTGCTTGGTCCCTTGTCTCTTTCAAGTGGAATATAAAGATGCCAACGATA
ATGAGTGGATCGATTTCGATATTATCT------------------GATGCTGGTCTTGAA
ATGGCTATGTTTAGTCTTGGT---CTATTTATGGCATTGCAACCAAAGATTATTGCGTGC
GGAAAATCAGTAGCAGGG------------------------TTTGCGATGGCCGTAAGG
TTC------------------------------------TTGACTGGACCAGCCGTGATC
GCAGCCACCTCAATAGCAATTGGTATTCGAGGTGATCTCCTCCATATCGCCATCGTTCAG
GCT---------------------------------------------------------
------------------------------------------------------------
------------GCTCTTCCTCAAGGAATCGTTCCTTTTGTTTTCGCCAAAGAATATAAC
------------------------------GTCCATCCTGATATTCTCAGCACTGCG---
---------------------------------GTTATATTCGGAATGCTGGTTGCTTTG
CCTGTAACAGTACTCTACTACGTTCTTTTGGGGCTTTAA---------------------
------------
>AtPIN3
---ATGATCTCATGGCACGACCTCTAC------------ACGGTCCTCACCGCCGTGATT
CCTCTCTACGTGGCCATGATCCTCGCTTACGGCTCTGTCCGGTGGTGGAAAATCTTCTCA
CCCGACCAATGCTCCGGAATCAACCGTTTTGTCGCCATCTTCGCCGTCCCTCTCCTCTCT
TTTCACTTCATCTCCACCAACAATCCTTACGCAATGAATCTCCGGTTCATCGCCGCCGAC
ACTCTCCAAAAAATCATCATGTTGTCACTTTTAGTCCTATGGGCT------AATTTCACT
CGCTCCGGT---------------------------------------------------
---AGCCTCGAGTGGAGCATCACAATCTTTTCCCTCTCCACACTTCCCAACACTCTTGTT
ATGGGGATTCCTCTCTTGATCGCCATGTATGGC------------------------GAA
TACTCTGGTTCCCTCATGGTCCAAATCGTCGTCCTCCAGTGTATCATCTGGTACACGCTT
CTCCTTTTTCTCTTCGAGTTTCGTGGCGCCAAGATGCTCATCATGGAGCAGTTCCCT---
GAG---------------------------------------------------------
---------------------------------------------------ACGGCTGCT
TCCATTGTTTCTTTCAAAGTCGAATCCGACGTCGTTTCGCTCGACGGCCAT---------
---GATTTTCTTGAGACCGATGCA---------------------------------GAG
ATAGGTGACGACGGGAAGCTTCACGTCACCGTGAGAAAATCCAACGCTTCACGTCGTTCG
------TTC---------------TGCGGC------------------------------
------------------------------------------------------------
---------------------CCGAACATGACTCCACGGCCGTCAAATCTCACCGGA---
------------------------------------------------------------
------------------------------------------------------------
---GCTGAGATTTATAGTCTCAGCACC------------ACTCCTAGAGGCTCTAAT---
------------------------------------------TTCAACCACTCTGATTTT
TACAACATGATGGGTTTCCCCGGT------------------------------------
---------------GGTCGTCTCTCCAATTTCGGTCCGGCGGATATGTACTCCGTTCAA
TCA---TCTAGAGGTCCAACTCCTCGACCTTCAAACTTCGAGGAGAATTGC---------
------------------------------------GCCATGGCATCCTCCCCGAGATTC
GGGTATTACCCT---GGAGGA---GGAGCCGGGTCTTATCCGGCTCCGAATCCAGAGTTC
TCTTCAACCACCACATCTACCGCCAATAAAAGC---------GTCAATAAAAACCCGAAA
GACGTTAATACGAATCAGCAGACGACTCTTCCA---------------------------
------------------------------------------------------------
------------------------------------------------------------
---ACGGGCGGCAAGTCAAACAGCCATGACGCCAAGGAGCTTCACATGTTCGTCTGGAGC
TCAAACGGGTCACCCGTTTCAGACCGGGCGGGTCTTAACGTTTTCGGCGGA---------
---GCACCTGACAACGATCAAGGCGGAAGATCTGACCAAGGT---GCTAAAGAGATCCGT
ATGTTAGTCCCAGAT---CAATCTCACAACGGCGAGACCAAAGCTGTA------------
------------------------------------------GCTCATCCAGCAAGTGGA
GATTTCGGAGGAGAACAACAATTTAGTTTCGCCGGAAAAGAAGAAGAAGCAGAGAGACCA
AAAGACGCCGAGAATGGTCTAAACAAACTTGCT---CCAAATTCCACGGCGGCGCTACAA
TCCAAGACAGGTCTAGGAGGAGCC------------------------------------
---------------GAAGCAAGTCAACGAAAAAATATGCCTCCGGCGAGTGTGATGACA
AGGCTGATACTGATAATGGTTTGGAGGAAACTCATCAGAAACCCAAACACTTACTCTAGT
CTCATTGGACTTATTTGGGCTCTCGTCGCTTTCCGGTGGCACGTGGCAATGCCCAAAATC
ATTCAACAATCTATCTCCATTCTATCT------------------GATGCTGGTCTTGGA
ATGGCAATGTTTAGTTTGGGG---TTGTTCATGGCGTTGCAACCCAAATTAATCGCTTGT
GGGAATTCAGTGGCAACG------------------------TTTGCCATGGCGGTTAGG
TTC------------------------------------CTTACGGGTCCGGCCGTGATG
GCGGTTGCTGCTATAGCCATCGGATTACGTGGTGATTTACTGCGTGTCGCTATAGTTCAG
GCC---------------------------------------------------------
------------------------------------------------------------
------------GCATTACCTCAAGGAATTGTGCCCTTTGTGTTTGCGAAGGAGTACAAT
------------------------------GTTCATCCTGCTATTTTAAGTACAGGG---
---------------------------------GTAATATTTGGAATGCTTATAGCGCTT
CCGATCACGCTGGTTTACTACATTCTACTCGGGTTATAA---------------------
------------
>AtPIN4
---ATGATTACGTGGCACGACTTGTAC------------ACCGTCCTCACCGCCGTGGTA
CCACTTTACGTAGCTATGATTCTCGCCTACGGATCCGTACAGTGGTGGAAGATATTCTCA
CCAGACCAGTGCTCCGGCATCAACCGCTTCGTCGCTATCTTCGCCGTCCCTCTCCTCTCC
TTCCACTTCATCTCCACCAACGATCCTTACGCCATGAATTTCCGCTTCGTCGCCGCCGAC
ACGCTTCAAAAAATCATCATGCTCGTCTTACTTGCTCTATGGGCT------AACCTAACC
AAGAACGGT---------------------------------------------------
---AGCTTGGAGTGGATGATCACAATCTTCTCTCTCAGCACTCTCCCAAACACTCTTGTC
ATGGGGATCCCTCTGTTGATCGCCATGTACGGA------------------------ACC
TACGCAGGTTCTCTAATGGTCCAAGTCGTTGTTCTTCAGTGTATCATTTGGTACACTCTC
CTTCTCTTCCTCTTCGAGTACCGTGGCGCTAAGCTTCTTATTATGGAGCAGTTCCCG---
GAG---------------------------------------------------------
---------------------------------------------------ACTGGTGCG
TCTATTGTTTCGTTTAAAGTTGAATCCGACGTCGTTTCTCTCGACGGTCAT---------
---GATTTTCTTGAGACGGATGCT---------------------------------GAG
ATAGGAAACGACGGGAAGCTTCATGTTACCGTGAGGAAATCAAACGCATCGAGACGG---
------------------------------------------------------------
------------------------------------------------------------
------------------TCACTGATGATGACTCCACGGCCTTCGAATCTTACCGGA---
------------------------------------------------------------
------------------------------------------------------------
---GCTGAGATCTATAGTCTTAGTTCG------------ACTCCGAGAGGTTCTAAC---
------------------------------------------TTTAACCATTCTGATTTT
TACTCTGTTATGGGGTTTCCCGGC------------------------------------
---------------GGGAGGCTTTCGAATTTTGGTCCGGCGGATTTGTACTCCGTTCAA
TCT---TCTCGTGGTCCGACTCCACGGCCTTCGAACTTCGAAGAGAACAAC---------
------------------------------------GCCGTTAAATATGGATTTTACAAT
AACACTAACAGT---TCTGTTCCGGCGGCCGGTTCGTACCCGGCTCCGAACCCGGAGTTT
TCAACCGGT------ACGGGTGTTTCAACTAAA---------CCGAATAAAATTCCTAAA
GAAAACCAACAGCAACTGCAA---------------------------------------
------------------------------------------------------------
------------------------------------------------------------
---GAGAAAGATAGCAAAGCGAGCCATGACGCTAAGGAGCTTCACATGTTTGTTTGGAGC
TCAAGCGCTTCTCCGGTCTCCGACGTGTTTGGC------------GGAGGT---------
---GCAGGCGACAACGTGGCAACGGAACAATCTGAACAAGGT---GCTAAGGAGATTCGG
ATGGTTGTCTCTGAT---CAACCTCGAAAGAGTAAT------------------------
------------------------------------------GCTAGAGGTGGTGGTGAT
GATATCGGCGGT------------------CTTGATAGTGGAGAGGGAGAAAGAGAGATA
GAGAAAGCTACAGCAGGGCTGAATAAAATGGGG---TCTAATTCCACGGCGGAGCTAGAG
GCGGCTGGTGGAGATGGCGGCGGC------------------------------------
---------------AACAACGGA------ACACATATGCCGCCGACAAGTGTGATGACA
CGACTGATATTGATAATGGTGTGGAGAAAGCTGATCAGAAACCCAAACACGTACTCCAGT
CTAATCGGTCTCATATGGGCTCTTGTTGCTTACCGGTGGCATGTGGCTATGCCCAAAATA
TTACAACAATCCATCTCCATACTCTCA------------------GATGCTGGTCTTGGA
ATGGCTATGTTCAGCTTAGGT---TTATTCATGGCACTTCAACCCAAAATCATTGCTTGT
GGGAACTCTGTCGCCACG------------------------TTTGCCATGGCGGTCAGA
TTT------------------------------------ATAACCGGTCCGGCCATCATG
GCTGTTGCTGGGATTGCCATTGGCTTACACGGCGACCTTCTCCGTATAGCCATCGTTCAG
GCT---------------------------------------------------------
------------------------------------------------------------
------------GCGTTGCCTCAAGGAATAGTTCCGTTTGTGTTTGCAAAAGAGTACAAT
------------------------------GTGCATCCCACGATTCTAAGCACTGGG---
---------------------------------GTCATATTTGGAATGTTAATAGCCTTA
CCTATAACTCTGGTCTACTATATTCTTCTTGGCCTTTGA---------------------
------------
>AtPIN5
---ATGATAAATTGTGGAGATGTTTAC------------AAGGTAATCGAAGCAATGGTT
CCACTCTATGTAGCCTTAATCTTAGGCTATGGCTCTGTGAAATGGTGGCACATCTTCACG
CGTGATCAATGTGATGCTATAAACCGTCTCGTTTGCTATTTCACCCTGCCGCTCTTCACC
ATTGAGTTCACGGCCCATGTCGACCCGTTCAACATGAATTACCGGTTCATCGCGGCCGAT
GTCCTCTCTAAGGTCATCATAGTCACGGTCTTAGCGTTGTGGGCC------AAATATAGC
AACAAAGGA---------------------------------------------------
---AGCTATTGTTGGTCCATTACTAGTTTCTCTCTATGCACTCTTACTAACTCTCTTGTC
GTTGGTGTGCCATTGGCTAAGGCAATGTACGGA------------------------CAA
CAGGCTGTTGATCTGGTGGTTCAATCCTCGGTATTTCAAGCCATCGTGTGGCTCACACTC
TTGTTGTTTGTCTTAGAGTTTAGAAAAGCCGGA---------------------------
------------------------------------------------------------
------------------------------------------------------------
TTTAGTAGTAATAATATCAGCGACGTACAAGTAGACAACATCAATATCGAA---------
AGTGGAAAAAGAGAAACTGTG---------------------------------------
------------------------------------------------------------
------------------------------------------------------------
------------------------------------------------------------
------------------------------------------------------------
------------------------------------------------------------
------------------------------------------------------------
------------------------------------------------------------
------------------------------------------------------------
------------------------------------------------------------
------------------------------------------------------------
------------------------------------------------------------
------------------------------------------------------------
------------------------------------------------------------
------------------------------------------------------------
------------------------------------------------------------
------------------------------------------------------------
------------------------------------------------------------
------------------------------------------------------------
------------------------------------------------------------
------------------------------------------------------------
------------------------------------------------------------
------------------------------------------------------------
------------------------------------------------------------
------------------------------------------------------------
------------------------------------------------------------
---------------------------------------GTTGTGGGAGAGAAGTCGTTC
CTTGAGGTCATGTCCCTCGTTTGGTTGAAGCTTGCAACGAATCCAAATTGCTATTCTTGC
ATCCTTGGGATCGCATGGGCTTTTATTTCTAACAGATGGCATCTGGAGCTGCCGGGCATA
TTAGAGGGTTCGATTCTTATAATGTCA------------------AAAGCAGGAACAGGA
ACGGCCATGTTCAATATGGGA---ATATTCATGGCACTTCAAGAAAAGTTGATAGTATGT
GGAACAAGCTTGACTGTG------------------------ATGGGAATGGTATTGAAG
TTT------------------------------------ATTGCCGGACCGGCGGCCATG
GCCATCGGCTCTATTGTCCTTGGCCTCCACGGTGATGTCCTCCGCGTAGCCATCATTCAG
GCT---------------------------------------------------------
------------------------------------------------------------
------------GCTTTGCCACAATCGATTACTTCGTTCATTTTTGCTAAGGAATATGGA
------------------------------TTACATGCAGATGTTCTAAGCACAGCG---
---------------------------------GTGATATTTGGGATGTTGGTCTCTCTA
CCTGTGCTCGTCGCCTACTACGCAGCTCTGGAGTTTATTCATTGA---------------
------------
>AtPIN6
---ATGATAACGGGAAACGAATTCTAC------------ACGGTGATGTGTGCCATGGCA
CCACTCTACTTCGCCATGTTCGTGGCTTATGGATCGGTAAAGTGGTGCAAGATCTTCACG
CCGGCGCAATGTTCCGGAATCAACCGTTTTGTCTCCGTTTTCGCCGTCCCAGTCCTCTCT
TTCCACTTCATCTCACAAAACAACCCTTACAAAATGGACACAATGTTCATCCTCGCCGAC
ACTTTGTCCAAAATCTTCGTCTTCGTTTTGCTCTCTCTATGGGCC------GTTTTCTTC
AAAGCCGGTGGT------------------------------------------------
------CTCGATTGGCTCATCACTCTATTCTCAATCGCTACTCTCCCTAACACTCTCGTT
ATGGGCATACCTTTGCTTCAGGCCATGTATGGA------------------------GAT
TACACTCAAACCCTCATGGTCCAACTCGTTGTTCTTCAATGCATCATTTGGTATACTCTG
CTACTATTCCTCTTTGAACTCCGAGCAGCGAGGTTGCTTATCCGAGCAGAGTTTCCGGGT
CAAGCA------------------------------------------------------
------------------------------------------------------GCCGGA
TCAATCGCCAAGATCCAAGTCGACGATGACGTCATTTCCTTAGACGGCATG---------
GAT---CCGCTCCGTACAGAAACT---------------------------------GAA
ACCGATGTTAACGGTCGGATCAGGCTCAGGATCCGACGGTCCGTATCATCCGTACCTGAT
TCTGTTATGTCCTCCTCC------------------------------------------
------------------------------------------------------------
------------------TTGTGCTTAACCCCT---AGAGCCTCTAATCTTTCTAAC---
------------------------------------------------------------
------------------------------------------------------------
---GCCGAGATTTTCTCCGTCAACACTCCTAATAACCGTTTCTTCCACGGCGGAGGA---
------------------GGAAGCGGTACCCTTCAGTTTTATAACGGTAGTAACGAGATC
ATGTTTTGTAACGGAGATTTAGGCGGGTTCGGATTTACTCGACCCGGA------------
---TTAGGTGCAAGTCCTAGAAGGCTCTCGGGTTATGCTTCCTCCGATGCTTACTCGTTG
CAGCCA------------ACACCACGTGCCTCGAACTTTAACGAGCTTGAC---------
------------------------------------------------------------
------------------------------------------------------------
------------------------------------------------------------
------------------------------------------------------------
------------------------------------------------------------
------------------------------------------------------------
------------------------GTTAACGGAAACGGTACGCCGGTTTGGATGAAATCT
CCTGCCGCCGGGAGAATATACCGGCAATCT------------------------------
------------------------------------------------------------
---TCGCCGAAGATGATGTGGGAGTCTGGGCAAAGACATGCAGCCAAAGATATCAATGGA
---------------------------------------------TCAGTGCCAGAGAAG
GAGATTAGCTTCAGAGACGCACTTAAGGCTGCACCACAGGCTACGGCAGCCGGTGGTGGT
------------------------------GCT---------------TCCATGGAGGAA
GGAGCCGCCGGAAAAGACACAACT------------------------------------
---------CCGGTGGCTGCGATTGGCAAGCAAGAAATGCCAAGTGCAATTGTAATGATG
CGCCTCATACTAACAGTCGTGGGCCGCAAGCTTTCTCGAAACCCTAACACTTATTCCAGC
CTCTTAGGTCTTGTCTGGTCACTTATATCCTTCAAATGGAATATACCGATGCCAAATATA
GTGGATTTCTCGATAAAGATCATTTCA------------------GATGCAGGTCTTGGG
ATGGCTATGTTTAGTTTAGGC---CTGTTTATGGCGCTGCAGCCAAAGATGATCCCTTGT
GGGGCGAAAAAGGCAACA------------------------ATGGGGATGTTGATCAGG
TTC------------------------------------ATCTCAGGTCCTCTTTTCATG
GCTGGTGCTTCCCTTCTTGTCGGATTAAGAGGTTCTAGGTTACATGCTGCTATCGTACAG
GCT---------------------------------------------------------
------------------------------------------------------------
------------GCTCTACCGCAAGGGATAGTACCATTTGTGTTTGCGAGGGAGTACAAT
------------------------------TTGCATCCAGACCTACTCAGTACATTG---
---------------------------------GTTATCTTTGGGATGATAGTATCTTTA
CCAGTAACTATTTTGTACTACGTCCTCTTGGGCCTATGA---------------------
------------
>AtPIN7
---ATGATCACATGGCACGACCTCTAC------------ACCGTCCTCACGGCGGTGATA
CCACTCTACGTAGCCATGATCCTCGCTTACGGCTCAGTCCGGTGGTGGAAAATCTTCTCA
CCAGACCAATGTTCCGGCATAAACCGCTTCGTCGCTATTTTCGCCGTCCCTCTTCTCTCT
TTCCACTTCATCTCCTCAAACAATCCTTACGCAATGAATCTCCGATTCATCGCAGCCGAT
ACACTCCAAAAACTAATCATGCTCACTCTCCTAATCATCTGGGCT------AACTTCACT
CGCTCCGGT---------------------------------------------------
---AGTCTTGAATGGAGCATCACAATCTTCTCTCTTTCAACACTTCCCAACACTCTCGTT
ATGGGAATACCTCTCTTGATCGCCATGTACGGA------------------------GAA
TATTCCGGCTCACTCATGGTTCAGATCGTTGTTCTTCAGTGTATAATCTGGTACACGCTT
CTTCTCTTTCTTTTCGAATACAGAGGAGCTAAGATCTTGATCATGGAACAGTTTCCA---
GAG---------------------------------------------------------
---------------------------------------------------ACTGGTGCT
TCGATTGTATCGTTCAAAGTTGAGTCCGATGTTGTTTCTTTAGATGGACAT---------
---GATTTTCTTGAAACTGATGCT---------------------------------CAA
ATCGGTGACGATGGTAAGCTTCATGTTACGGTGAGAAAATCAAACGCTTCTCGGAGATCT
------TTT---------------TACGGTGGT---------------------------
------------------------------------------------------------
---------------GGTGGTACTAATATGACTCCTCGTCCGTCTAATCTCACCGGA---
------------------------------------------------------------
------------------------------------------------------------
---GCTGAGATTTATAGTCTTAACACT------------ACTCCAAGAGGATCTAAC---
------------------------------------------TTCAATCATTCTGATTTT
TACTCTATGATGGGGTTTCCCGGT------------------------------------
---------------GGCCGGCTTTCGAACTTTGGTCCGGCGGATATGTACTCTGTTCAG
TCC---TCGAGAGGACCTACTCCTAGACCTTCGAATTTTGAGGAGAGTTGT---------
------------------------------------GCTATGGCTTCTTCGCCAAGATTC
GGGTATTACCCG---GGAGGA---GCTCCCGGGTCGTACCCAGCTCCTAATCCGGAGTTT
TCT---------------ACCGGTAATAAAACC---------GGTAGTAAAGCTCCAAAA
GAGAATCATCAT------------------------------------------------
------------------------------------------------------------
------------------------------------------------------------
---CATGTAGGAAAATCAAATAGTAATGATGCTAAGGAGCTTCATATGTTTGTTTGGGGA
TCCAACGGATCACCCGTTTCGGACCGAGCTGGTCTTCAAGTTGATAATGGA---------
---GCC------AATGAACAAGTCGGAAAATCCGATCAAGGCGGTGCAAAAGAGATTCGA
ATGTTGATCTCTGAT---CATACTCAAAAT------------------------------
------------------------------------------GCTGGTCCGATGAACGGG
GACTATGGCGGG---------------------------GAAGAAGAGTCGGAGAGGGTA
AAGGAAGTGCCTAACGGACTACACAAGCTTCGG---TGTAACTCCACAGCAGAGCTAAAC
CCTAAAGAAGCTATAGAAACGGGT------------------------------------
---------------GAAACTGTACCGGTAAAACATATGCCACCAGCGAGTGTGATGACT
CGGCTGATATTGATAATGGTGTGGAGGAAACTCATAAGAAACCCAAACACTTACTCTAGT
CTCATTGGTCTCATTTGGGCTCTTGTTGCTTTCAGGTGGGATGTGGCAATGCCTAAAATT
ATTCAACAATCAATCTCAATTCTTTCT------------------GATGCTGGTCTTGGT
ATGGCAATGTTCAGTTTGGGG---TTGTTCATGGCATTGCAACCGAAATTAATTGCTTGC
GGAAATTCGACGGCGACT------------------------TTTGCGATGGCGGTGAGA
TTC------------------------------------TTTACTGGACCAGCGGTAATG
GCCGTGGCAGCAATGGCTATTGGATTACGTGGAGACCTATTGCGTGTGGCCATTGTTCAA
GCT---------------------------------------------------------
------------------------------------------------------------
------------GCATTGCCTCAAGGGATCGTGCCGTTTGTGTTTGCAAAAGAGTATAAT
------------------------------GTTCATCCCGCAATCTTGAGTACAGGG---
---------------------------------GTAATATTTGGAATGCTTATCGCACTA
CCGATTACACTTGTTTACTACATTTTACTCGGGCTATAA---------------------
------------
>AtPIN8
---ATGATCTCCTGGCTCGATATCTAC------------CATGTTGTTTCAGCAACTGTT
CCTCTCTATGTCTCAATGACATTAGGTTTCCTCTCTGCAAGACATCTAAAGCTCTTCTCA
CCCGAACAATGCGCAGGCATCAACAAATTCGTGGCCAAATTCTCCATCCCTTTGCTTTCT
TTTCAAATAATCTCTGAAAACAACCCCTTCAAGATGAGCCCTAAACTCATTCTCTCTGAT
ATTCTCCAGAAATTCTTAGTCGTTGTTGTATTAGCCATGGTTTTA------AGATTCTGG
CATCCAACAGGAGGA---------------------------------------AGAGGA
GGAAAATTGGGTTGGGTCATAACCGGATTATCTATATCGGTGTTGCCAAATACTCTCATT
CTTGGAATGCCAATCTTGAGTGCCATCTATGGA------------------------GAT
GAAGCTGCGAGCATCTTGGAGCAGATTGTTGTCTTGCAAAGCTTGATTTGGTACACCATC
TTGCTCTTTTTGTTCGAGCTTAACGCCGCAAGGGCGTTACCATCTTCTGGA---------
------------------------------------------------------------
------------------------------------------------------------
------------------------------------------------------------
------------------------------------------------------------
------------------------------------------------------------
------------------------------------------------------------
------------------------------------------------------------
---------------------------------GCTTCCCTAGAACATACAGGCAAT---
------------------------------------------------------------
------------------------------------------------------------
---GACCAGGAAGAGGCTAATATAGAGGACGAGCCAAAAGAAGAAGAGGACGAAGAAGAA
------------------------------------------------------------
------------------------------------------------------------
------------------------------------------------------------
------------------------------------------------------------
------------------------------------------------------------
------------------------------------------------------------
------------------------------------------------------------
------------------------------------------------------------
------------------------------------------------------------
------------------------------------------------------------
------------------------------------------------------------
------------------------------------------------------------
------------------------------------------------------------
------------------------------------------------------------
------------------------------------------------------------
------------------------------------------------------------
------------------------------------------------------------
------------------------------------------------------------
---------------------------GTAGCAATAGTGAGAACAAGATCTGTTGGAACT
ATGAAGATTCTATTGAAGGCTTGGAGAAAGCTTATAATCAATCCAAATACATACGCAACA
TTGATCGGAATCATTTGGGCTACTTTACATTTCAGATTGGGATGGAATTTGCCTGAGATG
ATTGATAAATCAATACATTTATTATCT------------------GATGGAGGCTTAGGA
ATGGCCATGTTCAGCTTAGGT---CTGTTCATGGCATCACAAAGTAGTATCATAGCATGT
GGTACAAAAATGGCGATT------------------------ATAACAATGCTGCTCAAG
TTC------------------------------------GTATTAGGACCTGCTCTTATG
ATTGCTTCTGCGTATTGCATCAGATTAAAAAGTACTCTCTTCAAAGTAGCAATATTACAG
GCA---------------------------------------------------------
------------------------------------------------------------
------------GCATTGCCTCAAGGAGTAGTGCCATTTGTTTTTGCAAAAGAGTATAAT
------------------------------CTTCACCCGGAGATCATTAGTACTGGG---
---------------------------------GTGATATTTGGAATGCTAATTGCCTTA
CCAACAACTTTGGCATATTATTTTCTATTGGACCTATGA---------------------
------------
>Csi.g006199
---ATGATCACCTGGAAAGATCTTTAC------------TTGGTCTTAACGGCTGTGGTT
CCTCTTTACGTGGCCATGATCTTGGCCTACGGCTCCGTCCGTTGGTGGAAGATTTTCTCC
CCCGACCAATGCTCCGGCATCAACCGTTTTGTCGCAATCTTTGCCGTGCCTTTGCTTTCT
TTTCACTTCATCTCCACCAACGATCCATACGCCATGAATTTCAGGTTCATAGCCGCCGAC
ACGCTGCAAAAAATCATCATGCTTTTCGTCCTCGGCATTTGGACT------AATTTCACC
AAGAACGGG---------------------------------------------------
---AGTCTTGAGTGGATGATTACGATTTTCTCCTTGTCCACATTACCCAACACTCTGGTC
ATGGGAATCCCTCTGCTCATCGCCATGTACGGC------------------------GAA
TACTCAGGCAGTCTCATGGTACAAGTCGTCGTGTTACAGTGCATTATCTGGTACACTCTC
TTGCTCTTCCTCTTCGAGTACCGCGGCGCCAAGATGCTGATCATGGAGCAGTTCCCG---
GAG---------------------------------------------------------
---------------------------------------------------ACTGCTGCT
TCAATCGTTTCTTTCAAAGTTGATTCGGATGTGGTGTCACTTGACGGCCGG---------
---GATTTCCTGGAAACCGATGCC---------------------------------GAA
ATTGGAGATGATGGGAAGCTTCACGTGACCGTCAGGAAATCAAATGCTTCTAGAAGGTCA
------TTA---------------GGCCCGTGC---------------------------
------------------------------------------------------------
---------------TCTCTGCCGGCATTAACCCCGCGTCCGTCGAACCTCACCGGA---
------------------------------------------------------------
------------------------------------------------------------
---GCTGAAATTTACAGCTTGAGCTCGTCGAGGAATCCGACGCCTAGGGGTTCCAAT---
------------------------------------------TTTAATCATTCAGATTTT
TATTCTATGATGGGTGTCCAAGGTTTCCCA------------------------------
------------GGAGGAAGATTGTCAAATTTCGGGCCAGCTGATATGTACTCGGTACAA
TCT---TCCAGAGGACCGACACCAAGACCCTCCAATTTTGAAGAAAAT------------
------------------------AGCGGA------CAAGCACTGTCTTCTCCCAGATTC
GGGTTTTATCCG---GCTCAGACAGTCCCAACATCGTACCCTGCACCGAATCCCGAGTTT
TCGTCTACTCTCACGAAAAATACGTCCAAGACCGTACAGAACAATCAACAGCAGCAGCAG
CAGCAACAACAACAACAGCAGCAGCAGAATGTG---------------------------
------------------------------------------------------------
------------------------------------------------------------
---AATGTGAATAGTAAAGCAAATCATGATGCTAAAGAGCTTCACATGTTTGTGTGGAGC
TCAAGCACATCACCTGTCTCTGAAGGAGGAGGGTTACATGTTTTCGGTGGG------ACC
GATTTCGGAGCCTCCGAGCACTCTGGACGGTCTGATCAAGGT---GCTAAAGAGATCAGG
ATGTTAGTTGCTGAT---CACCCAGAAAATGGAGAAAATAAAGCCCTTCCG---------
------------------------------------CAAAACGGGGATTTTGGTAGGGAA
GATTTCAGATTTGCT---GGGAGAGGA---GAAGGAGAAGATGATCAAATGGATCATAAA
GAAGGTGGACCCGCAGAACTTAACAAGCTGGGA---TCAAATTCAACGGCTGAGCTACAC
CCAAAAGCTACCGGAGCTGCAGAC------------------------------------
------------------GCCGGCATGGGAAAACACATGCCTCCAGCGAGTGTTATGACC
CGTCTGATTTTGATCATGGTTTGGCGCAAGCTCATCCGCAACCCTAACACATACTCCAGT
CTCATTGGACTTGTTTGGTCTCTAATCGCTTTCAGGTGGCATGTGTCAATGCCTAAAATA
ATAGAGAAGTCAATCTCAATACTGTCA------------------GATGCAGGACTTGGA
ATGGCTATGTTCAGCTTAGGT---CTGTTTATGGCTTTACAACCAAAGATCATCGCATGT
GGGAACTCAGTTGCAACA------------------------TTTTCCATGGCCGTCAGA
TTC------------------------------------CTCACCGGTCCGGCCGTCATG
GCCGCCGCTTCCATTGCCGTCGGCCTTCGTGGTACCCTCCTCCACGTCGCAATTGTACAG
GCT---------------------------------------------------------
------------------------------------------------------------
------------GCACTTCCTCAAGGAATTGTCCCATTTGTGTTTGCTAAAGAGTATAAT
------------------------------GTTCATCCAGCAATTCTTAGCACTGCG---
---------------------------------GTTATCTTTGGAATGTTGATAGCGTTA
CCAATTACTCTAGTCTACTACATTGTTCTCGGATTGTGA---------------------
------------
>Csi.g007826
---ATGATCAGTGCAACTGATCTTTAC------------CATGTTCTCACAGCCGTGGTT
CCACTCTACGTGGCCATGATCCTCGCCTATGGCTCTGTTAAATGGTGGAAAATCTTCACC
CCTGATCAGTGCTCTGGCATCAACCGTTTTGTTGCCCTCTTTGCTGTCCCTTTACTCTCT
TTCCACTTCATCTCCACCAACGACCCATATTCCATGAACTTTAAGTTCATTCTCGCAGAC
ACTGTTCAAAAAATCATAGTCTTGCTGCTCTTAGCCATCTGGTCA------AAGCTTAGC
TCAAGCGGC---------------------------------------------------
---TCCCTTGAATGGTCAATCACTCTGTTTTCACTCTCCACTCTGCCCAACACTCTTGTC
ATGGGCATCCCTTTGTTGAAGGGTATGTATGGT------------------------GAC
TATTCTGGCAGCTTAATGGTGCAAATAGTTGTGCTTCAGTGCATCATTTGGTACACACTG
ATGCTGTTCCTGTTCGAGTACAGAGGAGCCAGGATGTTGATTGCAGAGCAGTTTCCTGAC
------------------------------------------------------------
---------------------------------------------------ACTGCTGGG
TCCATTATCTCCTTTAAGGTTGATTCTGATATCATTTCTTTGGACGGAAAA---------
---GAGCCGTTGCAAACTGAAGCT---------------------------------GAA
GTTGGTGAGGATGGCAAGCTTCACGTAACAGTGAGGAAATCAGCAAGTTCAAGATCAGAA
---ATTTTTTCTAGGAGGTCTCATGGTCCTAAC---------------------------
------------------------------------------------------------
---------------TCTGGCGTTTCTTTAACCCCAAGGCCATCAAATTTGACTAAT---
------------------------------------------------------------
------------------------------------------------------------
---TGTGAGATTTACTCTCTTCAATCATCAAGAAACCATACCCCCAGAGGCTCTAGT---
------------------------------------------TTTAACCACACTGATGTT
TTTTCCATGGTAAAT---------------------------------------------
------------------------------------------GGCAAGAACATGTCCAAT
GTGAGTCCAAGACAATCGAACTTTGGTAACTTGGGGTTTGATGAAGAGAATGGA---GTT
------------------------------------------GGTGTTTTCGGT------
---------AATGTGAATAGAGCCAATGGAGGTCCCTATCCCGTTCCAACAACCGCCGGA
ATCTTTTCTCCG------GTG------------------------------------TCG
GGTGCAATGAGGAAGGCCAATGGGGCT---------------------------------
------------------------------------------------------------
------------------------------------------------------------
------------------------GAAAATGGCAAGGATTTGCATATGTTTGTTTGGAGT
TCAAGTGCTTCTCCTGTATCTGAA------------------------GGTGGGCTTCAT
GTATTCAGAGGTGGA---------------GATGATCTTGGTGGG---------------
GTACACCAAAAGGAT---------------------------------------------
---------------------------------------TACGGTGAGTTTGGTAGGGAT
GAGTTTAGTTTCGGGAACAGGCCTGTTACGAATGGGGTTGAAAACGAAGGGCCAGTTCTT
TCGAAGCTTGGTTCAAGCTCA------------------------ACAACTGAGCTCAAC
CCTAAGTCTGTTGCACAAGGTGAA------------------------------------
---------------------CCCAAGCCAACTGCTATGCCACCTACCAGTGTCATGACC
AGGCTCATTCTGATCATGGTGTGGAGGAAACTTATCAGGAATCCCAACACATACTCCAGT
CTCATTGGTCTCACCTGGTCTCTAGTTTCCTTCAGGTGGCATGTTGAGATGCCGGCGATA
ATTGCTCGTTCAATAGCCATTTTGTCT------------------GATGCAGGGCTTGGA
ATGGCCATGTTTAGTCTCGGT---TTATTCATGGCATTGCAGCCAAGGATTATTGCTTGT
GGAAACACAATTGCTACC------------------------TTTGCCATGGGTGTTCGA
TTC------------------------------------CTTGTTGGTCCTGCTGTAATG
GCTGCTGCCTCAATGGCCGTTGGCTTGCGTGGATCTCTCTTGCATGTTGCCATAGTGCAG
GCT---------------------------------------------------------
------------------------------------------------------------
------------GCTCTTCCACAAGGGATTGTACCCTTTGTCTTTGCCAAGGAATACAAT
------------------------------GTTCATCCTGACATATTGAGCACAGCG---
---------------------------------GTCATATTTGGGATGCTAGTAGCTCTT
CCTATTACTCTTGTTTACTACATCTTGCTTGGACTTTGA---------------------
------------
>Csi.g036474
---ATGATTACAGGCAAAGACATATAC------------GATGTTCTTGCAGCAATAGTG
CCCTTGTATGTTGCCATGATACTAGCCTATGGCTCTGTCCGGTGGTGGAAAATTTTCACA
CCGGACCAATGCTCCGGCATCAACCGTTTTGTTGCCGTATTCGCGGTCCCATTGCTCTCA
TTTCATTTCATCTCTTTAAACGATCCTTATGCAATGAACTATCACTTCATCGCCGCCGAC
TCCCTCCAAAAAGTTGTCATTTTAGCCGCTCTGTTTCTCTGGCAG------GCTTTCACA
AAACAC------------------------------------------------------
GGCAATCTCGAATGGATGATCACATTATTCTCCTTGTCCACTCTCCCCAACACTCTCGTG
ATGGGCATCCCGCTTTTGAAAGCCATGTATGGC------------------------GAC
GATTCTGGGAGCTTAATGGTTCAAGTTGTTGTTCTACAAAGTGTAATCTGGTACACACTT
ATGCTGTTCATGTTTGAATACAGAGGAGCCAAGCTGCTCATAACAGAGCAATTTCCT---
------------------------------------------------------------
------------------------------------------------GAAACCGCCGGC
TCCATCACTTCATTCAGGGTCGATTCTGATGTTGTTTCGCTCAATGGGCGGGAGCCT---
---------TTACAGACTGACGCC---------------------------------GAA
ATTGGCGATGATGGAAAGCTTCATGTTGTGGTTAGAAGA---TCTAGTGCCTCTTCAATT
GTTTCTTCATTTAACAAGTCTCACGGCTTGAACTCA------------------------
------------------------------------------------------------
------------------TTAACATCTATGACCCCACGAGCTTCGAATCTCACTGGG---
------------------------------------------------------------
------------------------------------------------------------
---GTTGAGATATATTCAGTGCAGTCTTCGCGGGAGCCGACACCAAGGGCGTCAAGCTTC
AATCAAAACGATTTTTATGCCATGTTT---GCTAGTAAAGCGCCGAGTCCGAAACATGGG
TACACTAATAGTTTCCAGGGC---------------------------------------
------------------------------------GGTATTGGTGACGTGTATTCGTTG
CAATCCTCAAAAGGGGCGACTCCGAGGACATCGAACTTCGATGAGGAGATGTTTAAGCTT
GGG------------------AATAAGAAGAGAGGAGGGAGGAGCATGAGTGGCGAGCTT
TTTAACGGCGGT------------CTGGTTTCTTCTTACCCGCCTCCGAATCCGATGTTT
TCAGGAGGAACAAGTGCTGGTGCA------------------------------------
---AGGAAGAAGGAGAGTGCTGGTGGTGGTGGTAGC------------------------
------------------------------------------------------------
---------------------------------------------------------GGA
GGTGGAGCAGCACCTGCAGGAGTGCCGAATAATAAAGAGCTTCATATGTTTGTTTGGAGC
TCTACCGCTTCTCCTGTTTCTGAAGGGAACTTGAGACATGCAGTTAATAGAGCTGCCTCC
GCTGACTTTGCAGGTGTTGATTCTTCT------AATAAAGCTGCTCTATACCATGAAAAT
GCTGCTTCTAAAGCCATGCATGAGCTGATTGAAAATATGAGTCCA---------------
------------------------------------------------------------
GCTAGCAAAGTGAATGGGGAAAGGAATCTCGAAATCGAGGAT------------------
------GGATCAAAGTTTCCATCAAGTGGGTCTCCTTACAGT------TGCCAGAAGAAA
ATGGTGATGGAAGAAGGAGAT---------------------------------------
------------------GCAGCAAAGAAACACCAGATGCCACCAGCCAGTGTGATGACT
AGGCTTATTCTTATCATGGTTTGGAGGAAGCTCATCAGAAACCCTAACACATACTCAAGT
GTTTTAGGCCTCATATGGTCACTAGTATCATACAGGTGGCACATCAAAATGCCAACTATT
ATGTCAGGATCAATATCGATATTATCC------------------GATGCAGGCCTGGGA
ATGGCCATGTTTAGTCTAGGT---TTATTCATGGCTTTGCAACCAAAGATCATAGCTTGT
GGAAAATCTGTGGCAACA------------------------TTTGCAATGGCTGTTAGA
TTT------------------------------------TTGACTGGCCCCGCTGTAATT
GCTGCTACTTCTATTGCCATTGGCCTTCGAGGGGTTCTTCTTCACATTGCAATTGTACAG
GCA---------------------------------------------------------
------------------------------------------------------------
------------GCACTTCCCCAAGGAATTGTTCCTTTTGTCTTTGCCAAGGAATACAAT
------------------------------GTGCATCCAGATATACTTAGCACTGCG---
---------------------------------GTTATATTTGGAATGCTGATTGCCTTG
CCAATAACAATACTCTATTATGTCCTTCTGGGGCTTTAA---------------------
------------
>Csi.g041301
---ATGATCGGTTGGGAAGATGTTTAC------------AAAGTTATAGTGGCAATGGTG
CCACTTTACTTTGCTCTAATTTTAGGTTATGGCTCTGTGAAATGGTGGAAGATAATTGCT
CCAGAAGAGTGTGCTGCCATAAATCGCTTGGTTTGCTATTTCACTCTTCCTTTATTCACC
ATTGAATTCACAACTCATGTTGATCCTTTCAATATGAATTATCGATTCATTGGAGCTGAT
GCTATATCCAAGCTGATCATTGTGATTGTTTTAGCATTTTGGGGC------ATGTGTAGT
AAAAAGGGAAGC------------------------------------------------
---TGTTTTTCTTGGTGTATCACAAACTTCTCTTTGTGTACTCTCACCAATACTCTTGTT
TTAGGAGTTCCCTTAATGAAAGCCATGTATGGC------------------------CAA
ATGGCTGTTGATCTCGTGGTTCAATCATCTGTATTTCAATCCATTGTGTGGTTTACAATT
TTTTTGTTCATTTTGGAATTCCGAAGGGCTGGG---------------------------
------------------------------------------------------------
------------------------------------------------------------
---AATGCTTTAGAGGATTTAGAGGAAGGTCATGCAACA---------------------
------------------------------------------------------------
------------------------------------------------------------
------------------------------------------------------------
------------------------------------------------------------
------------------------------------------------------------
------------------------------------------------------------
------------------------------------------------------------
------------------------------------------------------------
------------------------------------------------------------
------------------------------------------------------------
------------------------------------------------------------
------------------------------------------------------------
------------------------------------------------------------
------------------------------------------------------------
------------------------------------------------------------
------------------------------------------------------------
------------------------------------------------------------
------------------------------------------------------------
------------------------------------------------------------
------------------------------------------------------------
------------------------------------------------------------
------------------------------------------------------------
------------------------------------------------------------
------------------------------------------------------------
------------------------------------------------------------
------------------------------------------------------------
---------------------------------------AGTTCCAGCAGGCCTTCATTT
TGGCATTTGATGAAGGTTGTGTGGCTGAAATTAGCCAAGAACCCTAATTCATATGCTTGT
GTTATTGGTCTAGCCTGGGCTTTTGTGGCAAACAGGTGGCATTTTAAGATGCCAAGCATC
ATAGAGGGATCTATACTGATCATGTCA------------------AAAGCTGGGACTGGC
ACTGCCATGTTTAGCATGGGG---ATCTTCATGGCTTTACAGGAAAAGTTGCTAGCATGT
GGCCCTAGCCTCACTGCT------------------------TTCGGAATGGTTTTAAAG
TTC------------------------------------ATAGCAGGACCAGCAGCAATG
GCGATTGGTTCCATTGCTACTGGTTTGCGTGGTGATGTTTTGCGTGTTTCTATCATTCAG
------------------------------------------------------------
------------------------------------------------------------
------------------------------------------------------------
------------------------------------------------------------
------------------------------------------------------------
------------------------------------------------------------
------------
>Csi.g048649
---ATGATTGGTTGGGAAGATGTTTAC------------AAAGTGGTAGAGGCAATGGTG
CCGCTCTATTTTGCTCTAATGTTAGGTTATGGCTCAGTAAAATGGTGGAAGATCATTGCT
CCAGAAGAATGTGCTGCCGTAAATCGATTTGTTTGCTATTTTACCCTTCCTCTATTTACC
ATTGAATTCACAACTCAAGTTGATCCTTTCAACCTGAATTATCGACTCATCGGAGCTGAC
GCTATATCCAAGTTGATCATCGTTTTCGTGTTAGCATTTTGGGCA------ATGTGCAGT
AAAAATGAAAGT------------------------------------------------
---TGTTATTCTTGGTGTATCACAAATTTCTCTCTGTGTACTTTAACAAATTCTCTTGTT
GTAGGAGTTCCTCTATTGAAACCCATGTACGGC------------------------CAA
ATGGCTGTTGATCTTGTGGTTCAATCATCTGTACTTCAATCCATTCTTTGGTTGACAATT
TTTTTGTTCGTTTTGGAATATCGAAGGTCT------------------------------
------------------------------------------------------------
------------------------------------------------------------
------GCTAGGATAGATTTAGAGGAAGGTCATGGA------------------------
------------------------------------------------------------
------------------------------------------------------------
------------------------------------------------------------
------------------------------------------------------------
------------------------------------------------------------
------------------------------------------------------------
------------------------------------------------------------
------------------------------------------------------------
------------------------------------------------------------
------------------------------------------------------------
------------------------------------------------------------
------------------------------------------------------------
------------------------------------------------------------
------------------------------------------------------------
------------------------------------------------------------
------------------------------------------------------------
------------------------------------------------------------
------------------------------------------------------------
------------------------------------------------------------
------------------------------------------------------------
------------------------------------------------------------
------------------------------------------------------------
------------------------------------------------------------
------------------------------------------------------------
------------------------------------------------------------
------------------------------------------------------------
------------------------------------------------AGGCCTTCATTT
TGGCATTTGATGAAAATTGTGTGGCCGAAAATGGCCAAAAACCCTAATTCATATGCATGT
ATTCTTGGTCTAGCTTGGGCTTTTGTTGCACACAGATGGCATTTGAAAATGCCAAGCATC
ATAGAGGGATCTATATTGATTATGTCA------------------AGAGCTGGAACTGGC
ACTGCCATGTTTAGCATGGGG---ATCTTCATGGCTTTACAGGAGAAATTGATTGCGTGT
GGCCCTAAGCTGACTGTT------------------------TTCGGAATGGTTTTA---
------------------------------------------------------------
------------------------------------------------------------
------------------------------------------------------------
------------------------------------------------------------
------------------------------------------------------------
------------------------------------------------------------
------------------------------------------------------------
------------------------------------------------------------
------------
>Csi.g035534
---ATGATTGGTTGGGAAGATGTTTAC------------AAAGTTATAGTGGCAATGGTG
CCACTTTACTTTGCTCTAATGTTAGGTTATGGCTCTGTGAAATGGTGGAAGATAATTGCT
CCAGAAGAGTGTGCTGCCATAAATCGCTTGGTTTGCTATTTCACTCTTCCTCTATTCACT
ATTGAATTCACAACTCATGTTGATCCTTTCAATATGAATTATCGATTCATTGGAGCTGAT
GCTATATCCAAGCTGATCATTGTGATTGTTTTAGCATTTTGGAGC------ATGTGTAGT
AAAAAGGGAAGC------------------------------------------------
---TATTTTTCTTGGTGTATCACAAACTTCTCTTTGTGTACTCTAACCAATACTCTTGTT
TTAGGAGTTCCTTTAATGAAAGCCATGTACGGC------------------------CAA
ATGGCTGTTGATCTTGTGGTTCAATCATCTGTATTTCAATCCATTGTGTGGCTTACAATC
TTTTTGTTCGTTTTGGAATTCCGAAGGTCCGGG---------------------------
------------------------------------------------------------
------------------------------------------------------------
---AATGATTCAAAGGATTTAGAGGAAGGTCATGTAACA---------------------
------------------------------------------------------------
------------------------------------------------------------
------------------------------------------------------------
------------------------------------------------------------
------------------------------------------------------------
------------------------------------------------------------
------------------------------------------------------------
------------------------------------------------------------
------------------------------------------------------------
------------------------------------------------------------
------------------------------------------------------------
------------------------------------------------------------
------------------------------------------------------------
------------------------------------------------------------
------------------------------------------------------------
------------------------------------------------------------
------------------------------------------------------------
------------------------------------------------------------
------------------------------------------------------------
------------------------------------------------------------
------------------------------------------------------------
------------------------------------------------------------
------------------------------------------------------------
------------------------------------------------------------
------------------------------------------------------------
------------------------------------------------------------
---------------------------------------AGTTCCAGCAGGCCTCCATTT
TGGCATTTGATGAAAGTTGTGTGGCTGAAATTAGCCAAGAACCCTAATTCATATGCTTGT
GTTATTGGTCTAGCCTGGGCTTTTGTGGCAAACAGGTGGCATTTTAAGTTGCCAAGCATC
ATAGAGGGATCTATACTGATCATGTCA------------------AAGGCTGGGACTGGC
ACTGCCATGTTTAGCATGGGT------------GAGCTTGGGGAAAAGTTGCTAGCATGT
GGCCCTGGCCTCACTGCT------------------------TTGGGAATGGTTTTAAAG
TTC------------------------------------ATAGCAGGGCCAGCAGCAATG
GCTATTGGTTCCATTGCTGCTGGTTTGCATGGTGATGTTTTGCGTGTTTCTATCATACAG
GTA---------------------------------------------------------
------------------------------------------------------------
------------ACAACGTAA---------------------------------------
------------------------------------------------------------
------------------------------------------------------------
------------------------------------------------------------
------------
>Csi.g007420
---ATGATCACACTCGCAGACTTTTAC------------CATGTCATGACTGCAATGGTT
CCACTTTATGTGGCCATGATCTTAGCTTATGGGTCAGTGAAATGGTGGAAGATTTTCACT
CCTGATCAGTGCTCAGGCATCAACCGTTTTGTTGCTCTCTTTGCAGTCCCCTTGCTCTCT
TTCCATTTCATCTCATCCAACGACCCTTACAAAATGAACTTGAGGTTCATTGCAGCTGAT
ACTCTTCAAAAAATCATAGTCCTTGTGGTTCTAGCAATTTGGAGC------AAGTTGAGC
AAAAGGGGT---------------------------------------------------
---TGTTTAGAATGGACCATCACTCTATTTTCAGTATCAACTTTACCAAACACTCTAGTC
ATGGGCATTCCTTTACTCAAAGGAATGTACGGC------------------------GAG
TTCTCTGGAAGCTTGATGGTGCAAATAGTTGTTCTTCAATGCATCATTTGGTACACTTTG
ATGTTATTCATGTTTGAATATAGAGGTGCCAGGTTGCTTATCTCTGAGCAATTCCCA---
GAC---------------------------------------------------------
---------------------------------------------------ACTGCTGGC
TCTATTGTCTCAATACATGTTGATTCTGACATCATGTCACTTGATGGA---------AGG
CAG---CCACTTGAAACAGACGCT---------------------------------GAG
ATCAAAGAAGATGGAAAGCTTCATGTCACTGTCCGAAAATCAAATGCCTCACGATCAGAC
---ATTTTCTCAAGAAGGTCTCAAGGG---------------------------------
------------------------------------------------------------
------------------CTGTCGTCAACAACTCCACGCCCATCAAACTTAACGAAT---
------------------------------------------------------------
------------------------------------------------------------
---GCAGAGATTTACTCTTTGCAGTCATCAAGAAACCCAACACCACGAGGGTCAAGC---
------------------------------------------TTTAACCACGCTGACTTT
TACTCAATGATGGCCGGTGGC---------------------------------------
------CGCAGTTCAAACTTCGGCGCCACTGACGTGTATGGT------------CTCTCG
GCGACGTCGCGTGGACCCACCCCAAGACCATCTAACTATGAAGATGAAGCTAATAAT---
------------------------------------GCTAACAAGTCAAGGTTCCAT---
---------------------------------CACTACCCGGCACCAAATCCGGGCATG
TTTTCTCCAACTAATAATAAT---------------------ACTAGAGTTAATGCCAGT
GCAAATAAGAAGGCTATTAATGGT------CAA---------------------------
------------------------------------------------------------
------------------------------------------------GCTCAGCAGAAA
GGAGAAGATGGTGCTGGAGCTGGAGCTGGAGCTAGGGATCTTCATATGTTTGTTTGGAGT
TCGAGTGCTTCTCCTGTATCTGATGTATTTGGTGGC---------------------CAT
GATTATAAT------AATAATGACCACAAAGAAGTGAGATTGGCTGTGTCACCACAAGGA
GGAAAAGGAGAGGGTGGTGGTGGT------------------------------------
------------------------------------CATGAAGAGTACATGGAGAGAGAA
GATTTTAGCTTTGGCAACAGAAGAGGATTGGAGAGCAACAACAATGAA------------
------------------------------------------------------------
------GGAGAAAAAGTTGGTGAT------------------------------------
---------------------GAGAAGCCTAAAGCTATGCCGCCGACAAGTGTAATGACA
AGGCTTATACTGATTATGGTTTGGAGAAAACTTATCAGAAATCCCAACACTTACTCCAGC
TTAATTGGCCTCGTTTGGTCATTAGTTTCGTTCAGGTGGAATGTACAAATGCCTGCTATT
GTAGCAAAGTCCATCTCCATTCTGTCA------------------GATGCAGGTCTCGGC
ATGGCCATGTTCAGTCTTGGT---CTGTTCATGGCTTTGCAACCAAGGATAATAGCATGT
GGAAATTCCATTGCAGCT------------------------TTTTCAATGGCTGTGAGA
TTC------------------------------------CTCACAGGTCCAGCTGTCATG
GCAGCTGCTTCCATTGCTGTTGGCCTCAGAGGCGTTCTCTTACACGTTGCCATTGTACAG
GCA---------------------------------------------------------
------------------------------------------------------------
------------GCTCTCCCACAAGGAATTGTCCCCTTTGTCTTTGCAAAGGAGTACAAC
------------------------------GTACACCCTGATATTCTCAGCACAGGA---
---------------------------------GTCATATTTGGGATGCTAATTGCACTG
CCCATAACCCTTGTCTACTACATCTTGTTGGGGCTATGA---------------------
------------
>Csi.g018360
---ATGATTTCTGTGGTTGATGCTTAT------------CATGTTGTTGCTGCCTGTGTC
CCATTATATGTTGCTATGTTGTTAGCTTATATATCTGTGAAATGGTGGAAGCTTTTTACA
CCAGATCAATGTGCAGGCATAAACAAATTTGTTGCCAAATTTTCAATTCCATTGTTGTCA
TTCCAAGTGATTTCTAAAAACAATCCCTATAAGATGAACCTGAAACTCATATATGCAGAT
TTTCTTCAGAAACTACTAGCCTTTTTAGTACTAGTAGCACTCACC------AAAATCAGT
TCG------------------------------------------------------CGA
AGTGGCTTAAGGTGGATCATCACTGGCCTCTCTCTTTCATCTTTGCCTAACTCCTTGATC
CTCGGGATTCCGTTGTTGAGGGCTATGTACAGT------------------------GAA
GAAGCAGCCTTGCTCCTTGCACAGATAGTTGTGTTACAGAGCCTAATTTGGTACAATTTA
TTGCTGTTCCTCTTTGAGCTTAATGCTGCAAAATCAGCTTCTGTCACA------------
------------------------------------------------------------
------------------------------------------------------------
------------------------------------------------------------
------------------------------------------------------------
------------------------------------------------------------
------------------------------------------------------------
------------------------------------------------------------
---------------------------------CCAAATCCGGAAACCCCA---------
------------------------------------------------------------
------------------------------------------------------------
---GAGGAACATGACGCATCACAAGAATCACAAGCCAAAGAGGGAGAAGAGGAA------
------------------------------------------------------------
------------------------------------------------------------
------------------------------------------------------------
------------------------------------------------------------
------------------------------------------------------------
------------------------------------------------------------
------------------------------------------------------------
------------------------------------------------------------
------------------------------------------------------------
------------------------------------------------------------
------------------------------------------------------------
------------------------------------------------------------
------------------------------------------------------------
------------------------------------------------------------
------------------------------------------------------------
------------------------------------------------------------
------------------------------------------------------------
------------------------------------------------------------
---------------------------GCACAGAACAGAACAGCAACGAGAGTAAGGACC
ACGCACATTCTATTGACAGTGGGAAGAAAGCTTATTATTAATCCCAATACACATGCAACT
TTGCTGGGCCTAATTTGGGCAAGTATAGAATTCAGGTGGGGAGTAAAATTGCCAGCAATT
ATAGACCAATCAGTTCGGATACTGTCA------------------AATGGAGGTCTTGGC
ATGGCAATGTTCAGCTTAGGT---CTTTTCATGGCATCGCGGCCCAGCATAATAGCTTGC
GGCACAAGAATGGCAGCA------------------------GTAGCCATGGCACTGAAG
TTC------------------------------------ATTGTAGGGCCTGCCTTAATG
GCAGCATCATCTTTTGCCATTGGACTCAGGGGCACATTGTTTAAAATTGCATTTGTACAG
GCA---------------------------------------------------------
------------------------------------------------------------
------------GCTCTTCCTCAAGGAATCGTGCCATTTGTTTTCGCTAAAGAGTATAAT
------------------------------GTTCATCCGGATATATTGAGTACAGGG---
---------------------------------GTATTATTTGGCATGATCATAACCTTG
CCTGTAACATTGGCATACTACTTCCTGTTAGCATTGTAA---------------------
------------
>Csi.g019021
---ATGATTGGCTGGGAAGATGTTTAC------------AAAGTAGTAGTGGCCATGGTG
CCACTCTACGTTGCTTTAATGTTAGGTTATGGCTCTGTGAAATGGTGGAGAATTTTCACC
CTAGAACAGTGTGATGCCATAAACCGACTCGTTTGCTATTTCACACTTCCTCTTTTCACT
GTTGAATTCACTGCTCATGTTGATCCTTTCAAATGGAACTACCGATGTATCGCAGCTGAT
GCTCTATCCAAGCTGATTATAGCAATTGTGTTAGCTTTATGGGCT------AAGTGTAGC
AGCAAGGGA---------------------------------------------------
---AGCTATTGTTGGTCTATCACAAGCTTCTCTTTGTGTACTCTAACAAGTTCTCTTGTT
GTTGGAGTTCCTTTAGCGAAAGCTATGTATGGC------------------------CAA
ATGGCTGTTGATCTTGTAGTCCAATTTTCTGTAATACAAGCCATCGTATGGCTTCCTGTT
CTATTGCTCGTTTTGGAAATTCGAAGGGCAGGA---ACT---------------------
------------------------------------------------------------
------------------------------------------------------------
---ACAGATGCCGGCGCCGTTCACGTTGAT------AAAGATTTAGAGGGG---------
ACTATTAATGCTGAGGCA------------------------------------------
------------------------------------------------------------
------------------------------------------------------------
------------------------------------------------------------
------------------------------------------------------------
------------------------------------------------------------
------------------------------------------------------------
------------------------------------------------------------
------------------------------------------------------------
------------------------------------------------------------
------------------------------------------------------------
------------------------------------------------------------
------------------------------------------------------------
------------------------------------------------------------
------------------------------------------------------------
------------------------------------------------------------
------------------------------------------------------------
------------------------------------------------------------
------------------------------------------------------------
------------------------------------------------------------
------------------------------------------------------------
------------------------------------------------------------
------------------------------------------------------------
------------------------------------------------------------
------------------------------------------------------------
------------------------------------------------------------
------------------------------------------AGTTCAAGGCCAGATTTT
TGGCATTTGATGAAGCTTGTGTGGCTGAAAGTTGCCATGAACCCCAATGCATATGCATGT
ATTTTTGGCATCGCATGGGCTTTTGTGTCAAACAGGTGGCATTTTGAGATGCCAAGCATC
ATGGAGGGGTCTATATTGATCATGTCA------------------AGAGCTGGGACTGGC
ACTGCCATGTTTAGCATGGGG---ATCTTCATGGCTTCACAGGAAAAGTTGATAGCATGT
GGAACTAGCTTGACTATT------------------------TTCGGAATGGTATTAAAG
TTC------------------------------------ATAGCAGGACCAGCAGCAATG
GCTATTGGTGCTATTGCTATGGGCTTGCATGGTGATGTTTTACGTGTTGCCATTATTCAG
GCA---------------------------------------------------------
------------------------------------------------------------
------------GCACTGCCACAATCCATTACTTCGTTCATATTTGCTAAAGAATATGGA
------------------------------CTCCACGCAGACGTGCTTAGCACTGCG---
---------------------------------GTTATCTTCGGAATGATTGTGTCCCTT
CCTTTGATGATCGCTTATTTTGCAATTCTAGAGTTTGCACATTAA---------------
------------
>EgrA02229.1
---ATGATCAAGGCTTCGGACCTGTAC------------CACGTGCTGACGGCGGTGGTG
CCGCTGTACGTGGCCATGATCCTGGCCTACGGCTCCGTCAAGTGGTGGAAGATCTTCAGC
CCCGACCAATGCTCGGGGATCAATCGCTTCGTGGCCCTCTTCGCCGTCCCCCTCCTATCC
TTCCACTTTATCTCCCTCAACAACCCGTACAAGATGAACTACCGCTTCATCGCCGCCGAT
ACCCTCCAGAAGCTCATCGTCCTCGCCGTCCTCGCCGTCTGGTCC------CGCGTCAGC
CGCCGCGGC---------------------------------------------------
---TCCCTGGAGTGGTCCATCACCCTCTTCTCCCTCTCCACCCTCCCCAACACCCTCGTC
ATGGGCATCCCCTTGCTGCAGGGCATGTACGGC------------------------CCC
GAGTCCAAGAGCCTCATGGTCCAGATCGTCGTCCTCCAGTGCATCATCTGGTACACCCTC
ATGCTCTTCCTCTTCGAGTACCGGGGCGCCAGGCTCCTCATCGCCGAGCAATTCCCCGAC
------------------------------------------------------------
---------------------------------------------------ACCGCCGCC
TCCATCATCTCCTTCCGCGTCGACTCCGACATCATCTCCCTCGACGGCAAG---------
---GAGCCCCTCCAGACCGAGGCC---------------------------------GCG
GTCGGCGACGACGGCAAGCTCCACGTCACCGTCCGCAAGTCCACCAGCTCCCGCTCCGAG
---GTCTTCTCCCGCCGCTCGCACGGCCCCAAC---------------------------
------------------------------------------------------------
---------------TCGGGCCTCTCCCTCACCCCGAGGCCGTCCAACCTGACCAAT---
------------------------------------------------------------
------------------------------------------------------------
---GCCGAGATTTACTCCCTCCAGTCGTCGCGGAACCCGACCCCCCGGGGGTCCAGC---
------------------------------------------TTCAACCACACCGACTTC
TACTCCATGGTGAAC---------------------------------------------
------------------------------------------GGCAAGGGCATGAGCGGC
GTGAGCCCGCGGCAGTCCAACTTCGGGGGCCTGGGCTTCGACGAGGAGAGCGGCGTCCCC
------------------------------------------CCGGTGTACGGC------
------AACGGGGCGAGGGCCAATGGCGGCGGAGCGTACCCCGCGCCGCCGAATGCGGGG
ATTTTCTCACCCGTGGCGGCG------------------------------------GCG
GCTGCGAAGAAGAAGGGAGGC---------------------------------------
------------------------------------------------------------
------------------------------------------------------------
---------------------------GATGGGAAGGACCTGCACATGTTCGTCTGGAGC
TCCAGCGCCTCGCCGGTGTCGGAG------------------------GGCGGCCTTCAC
GTCTTCCGAGGCGGGGGC---GACTACGGGAATGAGCTCGGCGTTGGTGGTGGGGGTGGG
GTGGCTCACCAGAAA---------------------------------------------
------------------------------------GATTATGACGAGTTTGGGAGGGAT
GAGTTTAGCTTCGGGAACAGGCAGGTCCCGAACGGGGTCGACCGTGATGGGCCGGTGCTG
TCCAAGCTGGGGTCGAGCTCC------------------------ACGGCGGAGCTCCAT
CCCAAGGCGGCCGTGGACGGCGAG------------------------------------
---------------------GCCAAGCTGACTTCCATGCCTCCGGCTAGCGTGATGACC
AGGCTCATCCTCATTATGGTGTGGAGGAAACTCATCAGGAACCCCAACACATACTCCAGT
CTCTTTGGCCTCACTTGGTCCTTGGTTTCGTGCAGGTGGAATTTGGCTATGCCGGCCATA
ATTGGCAAGTCGATTGCTATATTGTCG------------------GATGCAGGTCTTGGG
ATGGCAATGTTCAGTCTTGGT---CTGTTCATGGCATTACAACCGAGGATAATTGCTTGT
GGAAACTCGATAGCGGCC------------------------TTTTCGATGGCCGTGCGC
TTT------------------------------------CTCACTGGTCCGGCTGTCATG
GCAGCCGCATCCATTGCCGTTGGTCTAAAACATAACCTGTTACACATAGCCATCGTGCAG
GCT---------------------------------------------------------
------------------------------------------------------------
------------GCTCTTCCCCAAGGAATTGTGCCCTTCGTATTTGCCAAGGAGTACAAC
------------------------------GTTCATCCGGACATTCTGAGCACAGGG---
---------------------------------GTCATATTTGGGATGCTAATTGCTCTT
CCCATCACCCTGGTCTACTACATCTTTCTCCAACTGTGA---------------------
------------
>EgrF04265.1
---ATGATAACGTCGGACGACCTGTAC------------AAGGTGATGTGCGCCATGGTC
CCTCTCTACTTCGCCATGCTGGTGGCTTACGGGTCGGTCAAGTGGTGGAAAATCTTCACC
CCCTCGCAGTGCTCCGGCATCAACCGCTTCGTCGCGGTCTTCGCCGTCCCCATACTCTCC
TTCCACTTCATATCCCAGAACAACCCTTACGAGATGGACACCCGGTTCATCGCTGCCGAC
ACCCTCTCGAAGGTCCTCGTGCTCGCATCGCTCTCCGCTTGGACC------GCCTTCTTC
AATGGCAGC---------------------------------------------------
------TTGGAGTGGCTGATAACCCTGTTCTCCGTCGCCACTTTGCCCAACACTCTGGTC
ATGGGTATACCTCTGTTGAAGGCCATGTACGGA------------------------GAC
TTCACTCAGAGCCTCATGGTCCAAGTTGTCGTGCTTCAGTGCATTATCTGGTACACCCTT
CTTCTCTTTCTACTCGAATATAGAGCTGCCACCCAACTCATCCGAAACCAATTTCCGGGC
CCAACC------------------------------------------------------
------------------------------------------------------GCGGCC
TCCATAGCCAAGATTGAGCTCGACGGGGATGTGATATCGCTCGACGGCCGG---------
GAC---CCAATATGCACCGAGTCT---------------------------------GAA
GTCGACAACAACGGGCGGATCCGAGTCCGCATCCGACGGTCCACCTCGTCTGCCCCAGAC
TCTGCCCTATCTTCCACC------------------------------------------
------------------------------------------------------------
------------------GTCGGCATCACTCCG---AGAGCGTCCAATCTGTCTAAC---
------------------------------------------------------------
------------------------------------------------------------
---GTGGAGATCTTCTCAATAAACACTCCTGGACCTCTCCATGAGTATCACCATTCA---
------------------------------------------------GGCACCGACATC
TCATTTGGAATCGGGGACCTAGCA---TTCGGGTGCCGC---------------------
------TCCGCGAGCCCCCGGCTATCC---GGGTACGCGTCATCGGATGCGTACTCGCTT
CAGCCG------------ACTCCGCGTGCCTCAAATTTCAACGAGTTAGACAGT------
------------------------------------------------------------
------------------------------------------------------------
------------------------------------------------------------
------------------------------------------------------------
------------------------------------------------------------
------------------------------------------------------------
------------------ATCTCCGTGACAACTGCGACTACACCGGTGTGGGTCAAGTCG
CCAATTTCAGGGAAGGTTTTCAACAGGCCG------------------------------
------------------------------------------------------------
---GCGTCACCGGTGCTTTCTGGC------------------------------------
------------------------------------------------ATAACAGAGAAA
GAGATAAGCTTCAGAGAATGCACAATAACTTCTGGGCCAGAGCCACCTGATAAGAAGCAA
------------------------------------------------------------
------------------------------------------------------------
---------GAGGCAACAGCAGCAACCCCACAAGAAATGCCAAATGCCTTGGTCATGCTG
AAGCTCATCCTCACGGTTGTGGGAAGAAAGCTCTCTCGCAATCCCAACACTTACTCCAGC
ATTCTGGGGCTTCTCTGGTCTCTTATCTCGTTCAAATGGAATTTGGGGATGCCCAGCTTG
GTGAAATATTCGATAAAGATCATATCA------------------GATGCTGGTCTTGGG
ATGGCAATGTTCAGCTTAGGA---CTGTTCATGGCCCTCCAGCCCCGGCTCATCGCCTGC
GGCACCAAGATGGCGACC------------------------ATCTCAATGGCGATCCGC
TTC------------------------------------ATCTCCGGGCCGCTGGTCATG
TCTGCCGCGTGCCTCGCGGTTAGGTTGAGAGGAGTGCGGCTTCACGCAGCGATAGTGCAG
GCT---------------------------------------------------------
------------------------------------------------------------
------------GCTCTTCCACAAGGGATTGTCCCATTTGTATTTGCTAGGGAATATGGG
------------------------------GTGCATCCAGATATTCTTAGCACAGGG---
---------------------------------GTAATATTTGGGATGTTGGTTTCTTTG
CCAGTGACCCTCCTTTATTACATACTTCTAGGCCTATGA---------------------
------------
>EgrK02271.1
---ATGATCACGGGAACCGACTTCTAC------------CACGTGATGACCGCCATGGTT
CCACTCTACGTGGCCATGATCTTGGCCTATGGCTCGGTCAAGTGGTGGAAGATCTTCACC
CCCGACCAGTGCTCCGGCATCAACCGGTTCGTGGCCTTGTTCGCGGTCCCTCTCCTCTCC
TTCCACTTCATCTCCACTAATGACCCTTACACCATGAACTTCAAGTTCATCGCAGCGGAC
ACGCTGCAAAAAATCGTCGTCTTGGCAGTCCTCTTCGTGTGGGCT------AAGGTGAGC
AAGAGAGGC---------------------------------------------------
---TCATTGGATTGGACTATCACGCTGTTCTCTCTGTCGACTCTGCCCAACACGCTGGTC
ATGGGCATTCCTTTGCTCCAGGGCATGTATGGG------------------------GAG
TACTCCGGGAGCCTCATGGTCCAGATTGTGGTGCTTCAGTGCATCATCTGGTACACTCTG
ATGCTCTTCATGTTCGAGTACCGAGGTGCAAAAATACTCATCTCCGAGCAGTTCCCG---
GAC---------------------------------------------------------
---------------------------------------------------ATGGCAGGG
TCGATAGTATCGATCCATGTCGACTCCGACATCATGTCGTTGGATGGA---------AGA
CAG---CCCTTGGAGACAGAGGCC---------------------------------GAG
GTCAAGGAAGACGGCAAGCTCCATGTGACAGTGAGGAGGTCCAATGCTTCAAGGTCAGAC
---ATCTTCTCAAGGAGGTCCCAAGGC---------------------------------
------------------------------------------------------------
------------------CTGTCCTCGACCACCCCTAGGCCATCGAACCTTACCAAT---
------------------------------------------------------------
------------------------------------------------------------
---GCAGAAATTTACTCGCTCCAGTCTTCGAGGAACCCCACCCCAAGAGGGTCCAGC---
------------------------------------------TTCAACCACACCGACTTC
TATTCCATGATGGCCGGCCAA---------------------------------------
------CGGAGCTCCAACTTTGGCTCGGCCGACGTCTACGGG------------CTCTCG
GCATCG---CGTGGCCCCACGCCGAGGCCATCAAATTATGAGGAAGACGGTGGG------
---------------------------------------AACAAGCCGAGGTTCCAC---
---------TACCATGGCCAGGGTGGCGGTGCTCACTACCCAGCCCCAAACCCGGGAATG
TTCTCGCCAAAGAGTGGCGGA------------------------------GGCGGCGGT
AATAATGTGAAGAAGCCTAATGGC------CAG---------------------------
------------------------------------------------------------
------------------------------------------------GCTCAA---AAG
GGTGAGGATGGTGGG------------------AAGGATTTGCACATGTTTGTCTGGAGC
TCGAGTGCTTCCCCAGTTTCTGATGTGTTCGGAAATAACAAC---------------CAT
GATCAGTTCGGA---CCTAATGAATCAAAGGACGTGAGGCTGGCTGTTTCTCCTGGTAAA
GTGGAGAATCACGGAGAGAACCAA------------------------------------
---------------------------------------GAAGAGTACATGGAGAGGAAC
GAGTTCAGCTTCGGCAACAGAGAGAACGTGACCCACGAGGCTGAGAAG------------
------------------------------------------------------------
---------------GTGGATGAT------------------------------------
---------------------GGGAAGCCCAAGGCAATGCCTCCGAGCAGTGTAATGACC
AGGCTCATCCTCATCATGGTATGGAGGAAGCTCATCAGGAACCCCAACACATACTCAAGC
TTGATTGGCCTCACTTGGTCCTTGGTCTCATTCAGGTGGCATTTGGTGATGCCTGCAATT
ATAGCAAAGTCCATCGCAATACTGTCA------------------GATGCGGGACTTGGC
ATGGCCATGTTCAGTCTTGGG---CTGTTCATGGCATTGCAACCGAGGATAATAGCATGT
GGGAATTCTGTAGCAGCT------------------------TTTGCGATGGCCGTGAGA
TTC------------------------------------CTCACAGGCCCAGCTGTCATG
GCTGCTGCCTCCATCGCTGTTGGCCTCAAAGGAGACCTCTTGCACATTGCCATTGTCCAA
GCA---------------------------------------------------------
------------------------------------------------------------
------------GCTCTTCCACAAGGGATTGTCCCCTTCGTCTTTGCCAAAGAGTACAGC
------------------------------GTGCACCCGGACATTCTGAGCACAGCG---
---------------------------------GTCATATTCGGGATGTTAATTGCTTTG
CCCATAACGCTCGTCTACTACATATTGCTGGGCATATGA---------------------
------------
>EgrG02187.1
---ATGATCAAGTGGCACGATCTCTAC------------GCGGTGCTGGTCGCGGTGGTG
CCGCTCTACGTGGCGATGATCCTGGCCTACGGCTCCGTGCGGTGGTGGAGGATCTTCTCC
CCCGACCAGTGCTCCGGCATCAACCGCTTCGTCGCCATCTTCGCCGTCCCGCTCCTCTCC
TTCCACTTCATCTCCACCAACGACCCCTACCGCATGAACCTCCGCTTCATCGCCGCCGAC
ACCCTCCAGAAGCTCCTCCTCCTCCTCCTCCTCGCCCTCTGGGCC------AACCTCCAC
CGCCGCGGC---------------------------------------------------
---TCCCTCGACTGGTCCATCACCGTCTTCTCCCTCTCCACCCTCCCCAACACCCTCGTC
ATGGGCATCCCTCTCCTCGGCGCCATGTACGGC------------------------ACC
GAAGCTAGCAACCTCATGGTCCAGGTGGTCGTGCTGCAGTGCATCATCTGGTACACCCTC
CTCCTCTTCCTCTTCGAGTACCGGGGCGCGAAGATCCTCATCATGGAGCAGTTCCCC---
GAG---------------------------------------------------------
---------------------------------------------------ACCGCCGCG
TCCATCGTGTCCTTCAATGTCGACCCGGACGTCGTCTCCCTCGACGGCCGG---------
---AACTTCCTCGAGACCGACGCG---------------------------------GAG
GTCGGCCAAGACGGGAAGCTGCACGTCACGGTGAGGAAGTCGAACGCGTCGCGGCGGTCC
------TTCGGCCTGGGGCCTGGCGGTGGCGGC---------------------------
------------------------------------------------------------
---------------TCGTTCTCCGGGATGACGCCGCGGCCTTCGAACCTCAGCGGC---
------------------------------------------------------------
------------------------------------------------------------
---GTGGAGATCTACAGCCTGAGCTCGTCGCGGAACCTGACTCCGAGGGGTTCCAAC---
---------------------------------------------------TCGGACTTC
TACTCCATCATGGGCGTGCCTCGG------------------------------------
---------------------CTCTCCAACTTCGGACCCTCCGACGTGTACTCCGTCCAG
TCC---TCCCGGGGCCCGACCCCGAGGCCATCGAACTTCGACGAGAAC------------
---------------------------------------CTGCAGCCGTCCCCGAAGTTC
GGGTTCTACCCG---GCCCAGGTCGCGTCCGCCCCGTACCCGGCTCCGATCCCCGATTTC
GCATCAGCATTCGCGAAGAGCGGCAAACCCAAC------------CAGCAACAGCAGCAG
CCGGCGCCGGCGCCGCCGGAGCAGCAATCTAAC---------------------------
------------------------------------------------------------
------------------------------------------------------------
---GGCGCGGCAAAGGCAAACAGTTACGACGCCAAGGAGCTCCACATGTTCGTGTGGAGC
TCCAGCGCCTCGCCGGTTTCGGAAGTCGGCGGGCTCCACGTTTTCGGCAGC------GGC
GATTTCGGGGCTCCGGACAATCAATCCAGGCGGGCCGATCACAGCGTCAAGGAGATCCGG
ATGATGGTTGCCGATAATAACCAGCCCAACGGCGAGACCAAAACTGCCCCGGAAACG---
---------------------------------------ACGGGATTTACTGGGCAAGAT
CAGTTCAACTTCGTGGCTAAAGCAGACGAAAGGGACGAGGGGACCGGAGGAGAGAAGGAG
GCGGCCGGGCCCGACCGGCCCAACAAGCTCTGCGCGAGCTCCTCCGCCGGAGAGCCGGGG
GGGTACGGCGGCTGCGACGACGCC------------------------------------
---------------------GGGAACGACAAGCAGATGCCGCCGGCGAGCGTGATGACC
CGCCTCATCTTGATCATGGTGTGGAGGAAGCTGATCCGGAACCCCAACACCTACTCGAGC
CTCATCGGCATCATCTGGTCCTTGATCGCCTTCCGGTGGGATGTGGGAATGCCCGAGATC
GTCGACAAGTCCATCCACATACTGTCC------------------GACGCCGGGCTGGGA
ATGGCCATGTTCAGCTTGGGT---CTGTTCATGGCTCTTCAGCCTAAGCTAATTGCGTGC
GGGAACTCTGTCGCCACG------------------------TTCGCCATGGCCGTCAGG
TTC------------------------------------CTCGTTGGCCCAGCTGCGATG
GCCATCGCCTCCGCCGCTATCGGATTGCGCGGGCCCCTACTCCATATAGCCATCGTCCAG
GCG---------------------------------------------------------
------------------------------------------------------------
------------GCGCTTCCCCAGGGAATCGTCCCGTTCGTGTTTGCCAAGGAGTACAAC
------------------------------GTTCATCCGGCCGTTCTCAGCACCATG---
---------------------------------GTCATATTCGGGATGCTGATAGCCCTG
CCAATCACGCTTGTCTATTACATTCTTCTAGGACTATAA---------------------
------------
>EgrG02549.1
---ATGATAGGGTGGGACGACGTGTAC------------AAGGTGGTGGTGTCGATGTTC
CCGCTGTACGTAGCGCTCATGCTTGGCTACGGCTCCGTCAAGTGGTGGCGTCTCTTCACC
CACGAGCAGTGCGACGGCATCAACCGCTTCGTCGCCCTGTTCATCCTCCCCCTTTTCGGG
TTCGAATTCACAGCCCACATGAACCCGTATGCCATGAACTTCCGCCTCCTCGCCGCTGAT
GCCCTGTCCAAGCTTGCCACCCTTGCTATCCTTGGCCTATGGGGG------AGGTTCAGC
AGTAGGGCG---------------------------------------------------
---AGCTACAACTGGAGCATCACGACGTTCTCGCTGTGCACGCTGACGAACCTGCTCGTT
GTTGGCGTGCCGGTGATGCAGGCCATGTACGAC------------------------CAG
TGGGGTGTCGACCTGGTGGTCCAGCTGTGCATGGTACAATCTCTGGTTTGGATCCCTCTG
CTTCTTCTGCTTCTCGAGTTCAGAAACACAAGGATGATGGATTCGACCACTTCTTCGTCT
------------------------------------------------------------
---------------------------------------------------CCTCCTCCT
CCCGTAAATAATGGCATGGTCGATGAAGAGAGGGACGTAGAGATGAGCCTTGTGATTACG
AGGGAAGGCGGTGGT---------------------------------------------
------------------------------------------------------------
------------------------------------------------------------
------------------------------------------------------------
------------------------------------------------------------
------------------------------------------------------------
------------------------------------------------------------
------------------------------------------------------------
------------------------------------------------------------
------------------------------------------------------------
------------------------------------------------------------
------------------------------------------------------------
------------------------------------------------------------
------------------------------------------------------------
------------------------------------------------------------
------------------------------------------------------------
------------------------------------------------------------
------------------------------------------------------------
------------------------------------------------------------
------------------------------------------------------------
------------------------------------------------------------
------------------------------------------------------------
------------------------------------------------------------
------------------------------------------------------------
------------------------------------------------------------
------------------------------------------------------------
---------------------------------------------------GAGAGCTAC
TGGTCATTAGCGAGAGTGGTGTGGATGAAGATGGCCATGAACCCTAACGTGTATGCCAAT
GTTCTCGGCCTCACTTGGGCTCTCATGGCTAGCAGGTTAAAATTTACTATGCCGAGTATA
ATGGAAGGTTCAGTCGAGATCATGTCG------------------AAAGCAGGGAAGGGC
ACATCCATGTTCAACATCGGG---ATATTCATAGCATTGCAAACGAGGGTGATAGCATGC
GGAACGGGGCCCACTGTC------------------------TTAGGATTGGTCTCAAGG
TTT------------------------------------GTGGTGGGGCCCGCAATCACG
GCCCTTTGCTCTCTTGCCGTGGGCTTGCACGGGCCTGCTTTACATATCGCCATCATTCAG
GCG---------------------------------------------------------
------------------------------------------------------------
------------GCAATTTCACAAGCCATAGCTTCTTTCGTGTTTGCCAACGAGTACGGA
------------------------------CTACATGCAAACGTCCTTAGTACTGCG---
---------------------------------GTGGTGTTTGGCACGGTGATTTCCCTT
CCGCTATTGATTGGCTATTACATTGGCTTGGAATACGCTGCATAA---------------
------------
>EgrB01406.1
---ATGATAGGATGGGGCGACATGTAC------------AAGGTGGTGGTGTCGATGTTC
CCGCTGTACGTGCCGCTCATGCTTGGCTACAGCTCCGTCAAGTGGTGGCGCCTCTTCTCC
CACGACCAATGTGATGGCATCAACCGCTTCATCTCCCTCTTCATCCTCCCCCTCTTCGGC
TTCGGATTCACTGCCCACATAAACCCCTTTGCCATGAACTTCCGCCTCCTCGCTGCTGAT
GGCCTGTCCAAGCTCGCCACCCTCTCGATCCTCGCCCTCTGGGGT------AGGTTCAGC
AGCCGGGGG---------------------------------------------------
---AGCTACAGCTGGTGCATCACGACATTCTCGCTGTGCACGCTGCCAAACCTGCTCGTC
GTCGGCGTGCCGATGCTGCAGGCCATGTACGGC------------------------AAG
TGGGCGGTCGATCTGGCGGTCCAGCTGTGCATGTTGCAGTCTCTGATTTGGTACCCTCTG
GTTCTTCTGTTTCTTGAGTTCAGAAAAAGGAGGATGATGGATTTGGCCACTCCTCCT---
------------------------------------------------------------
---------------------------------------------------CCTCCTCCT
CTTGAAGAAAATGGTGTGGTTGACGAAGAGAGGGATATAGGGATGAGTGTTGTGAATACA
AGTGAAGTTGGTGGTGATGAT---------------------------------------
------------------------------------------------------------
------------------------------------------------------------
------------------------------------------------------------
------------------------------------------------------------
------------------------------------------------------------
------------------------------------------------------------
------------------------------------------------------------
------------------------------------------------------------
------------------------------------------------------------
------------------------------------------------------------
------------------------------------------------------------
------------------------------------------------------------
------------------------------------------------------------
------------------------------------------------------------
------------------------------------------------------------
------------------------------------------------------------
------------------------------------------------------------
------------------------------------------------------------
------------------------------------------------------------
------------------------------------------------------------
------------------------------------------------------------
------------------------------------------------------------
------------------------------------------------------------
------------------------------------------------------------
------------------------------------------------------------
------------------------------------------CTTGAG---AAGAGGAGC
CGTGGGACATTCCAAATGGTGTGGATTAAGATGGCCATGAACCCTAATGTGTATGCCAAT
GTTCTCGGCCTCGCTTGGGCTCTCATGGCTAGCAGACTCAAATTTACAATGCCAAGTATC
ATGGAAGGTTCGATCGAGATCATGTCA------------------AAAGGGGGGACAGGC
ACAGCCATGTTTAACATCGGG---ATATTCATGGCAATGCAAACGAAGGTGATAGCCTGT
GGAACGGGCCCAGCGGTT------------------------TTAGGAATGGTGTCG---
------------------------------------------------------------
------------------------------------------------------------
------------------------------------------------------------
------------------------------------------------------------
------------------------------------------------------------
------------------------------------------------------------
------------------------------------------------------------
------------------------------------------------------------
------------
>EgrB02902.1
---ATGATCACGTGGCACGACCTCTAC------------ACCGTCCTGTCGGCGGTCGTC
CCCCTCTACGTCGCCATGATCCTGGCCTACGGCTCGGTGCGGTGGTGGAAGATCTTCTCC
CCCGACCAGTGCTCCGGCATCAACCGCTTCGTCGCCATCTTCGCCGTCCCCCTCCTCTCC
TTCCACTTCATCGCCAAGAACGACATCTACGCCATGAACCTCCGCTTCATCGCCGCCGAC
ACCCTCCAGAAGCTCATCATGCTCGCCGTCCTCGCCCTCTGGGCC------AACTTCACC
CGCAACGGC---------------------------------------------------
---TCCCTCGAGTGGATGATCACCATCTTCTCCCTCTCCACCCTCCCCAACACCCTCGTC
ATGGGCATCCCCCTCCTCGAGGCCATGTACGGCCCCGGC------GCCTCCAAGCGCGAC
GACGCCGGCGGCCTCATGGTCCAGGTCGTCGTCCTCCAGTGCATCATCTGGTACACCCTC
CTCCTCTTCCTCTTCGAGTACCGCGGCGCCAAGATCCTCATCATGGAGCAGTTCCCG---
GAG---------------------------------------------------------
---------------------------------------------------ACCGCCGCC
TCCATCGTCTCCTTCAAGGTCGAGTCCGACGTCGTCTCCCTCGACGGTCGC---------
---GACTTCCTCGAGACCGACGCT---------------------------------GAG
ATCGGCGACGACGGCAAGCTCCACGTCACCCTCAGGAAGTCCAACGCCTCCAGGCGGTCC
------CTA---------------GGCCCCGGC---------------------------
------------------------------------------------------------
---------------TCCTTCTCCGGGCTGACCCCGAGGCCCTCGAACCTCACCGGC---
------------------------------------------------------------
------------------------------------------------------------
---GCCGAGATTTACAGCCTGAGCTCGTCCCGGAACCCGACCCCGAGGGGTTCCAAC---
------------------------------------------TTCAACCAGTCGGACTTC
TACTCCATGATGGGGTTCGCCCCG------------------------------------
------------------AGGCGGTCCAACTTCGGGTCCGCCGATCTGTACTCTGTCCAG
TCG---TCCCGCGGCCCGACCCCGAGGCCATCGAATTTCGAGGAGAACTCT---------
------------------------GCGGCAATGGCACAGTCCGTGCCGTCTCCAAGATTC
GGGTTCTACCCG---TCACAGACGGTTCCGACAGCATACCCGGCTCCGAATCCAGAAATC
GCATCCGCTTTCACCAAAAACAGCAAGAAC------------------------------
------------GCGCCACAGCATTTGCAGCCA---------------------------
------------------------------------------------------------
------------------------------------------------------------
---AAGCAGGAAGGAAAAGCCAACCACGACGCCAAGGAGCTCCACATGTTCGTGTGGAGC
TCCAGCGCGTCGCCGGTGTCCGAAGGAGGCGGGCACCACGTGTTCGGGGGG------ACC
GAAGTCGGAGCGTCGGAGCAATCCGGACGGTCCGATCAGGGC---GCCAAGGAGATCCGC
ATGATCGTCGCTGAC---CACCCACCCAATGGCGAAACCAAAGCGGTTGCGGAA------
------------------------------------GCCGAGGGCTTGGGCGGGGGGGAT
GACTTCAGCTTTGGT---GGGAAAGGC------GGGGAGGGCGACGAGGAGAGGGAGAAC
AAGGAGGGCCCCACCGGGCTGACCAAGCTGGGG---TCGAGCTCCACGGCGGAGCTGCAC
CCGAAGGCCGCGGGTGCGGCGGAGCAGCTGGGGGTCGGC---------------------
------GGCGGTGCCGGCGGCGAGGGCGGGAAGCATATGCCCCCGGCGAAAGTCATGACC
CGCCTTATCCTCATCATGGTGTGGCGCAAGCTCATCCGCAACCCCAACACCTACTCCAGC
CTCATCGGCCTCACGTGGTCCCTCATCGCTTTCCGGTGGAACGTGACAATGCCGGTGATA
ATAAACGAGTCGATCGAGATACTGTCC------------------CGTGCCGGGCTGGGA
ATGGCTATGTTCAGCTTAGGT---CTGTTCATGGCTTTGCAGCCCAAGATCATTGCGTGC
GGGAACTCGGTCGCCTCG------------------------TTTGCCATGGCAGTGAGG
TTC------------------------------------CTCACTGGCCCGGCCGTGATG
GCCGCTGCTTCGATCGCCATCGGCTTGCACGGGAGACTCCTTCACATCGCCATTGTCCAG
GCT---------------------------------------------------------
------------------------------------------------------------
------------GCTCTTCCGCAAGGCATCGTGCCCTTCGTGTTCGCCAAAGAGTACAAC
------------------------------GTCCATCCAGCCATTCTTAGCACAGGG---
---------------------------------GTGATTTTCGGGATGTTGATAGCACTG
CCGATTACCCTAGTGTACTACATCCTTCTCGGGCTGTGA---------------------
------------
>EgrB00948.1
---ATGATCACGGGGTCGGACTTCTAC------------CATGTCATGACGGCGATGGTG
CCGCTGTACGTGGCGATGATCCTGGCCTACGGCTCCGTCCGGTGGTGGCGCATCTTCACC
CCGGACCAGTGCTCCGGCATCAACCGCTTCGTCGCCCTCTTCGCGGTCCCCCTCCTCTCC
TTCCACTTCATCTCCTCCAACAACCCTTTCACCATGAACCTCCGCTTCCTCGCCGCCGAC
TCCCTCCAGAAGCTCCTCATCCTCCTCGCCCTCGCCCTCTGGTCC------CACCTCTCC
CGCCGCGGC---------------------------------------------------
---TCCCTCGACTGGTCCATCACCCTCTTCTCCCTCTCAACCCTCCCAAACACCCTCGTC
ATGGGCATCCCCCTCCTCCGCGGCATGTACGGC------------------------CCC
TACTCCGGTGACCTCATGGTCCAGATCGTCGTCCTCCAGTGCATCATCTGGTACACTCTT
ATGCTCTTCCTGTTCGAGTTCCGCGCCGCCCGAACCCTCATCTCCAACCAGTTCCCTGGC
ACT---------------------------------------------------------
---------------------------------------------------GCTGCCGCG
TCCATCATCTCCATCCGAGTTGATCCTGACGTCGTCTCCCTTGACGGA---------TCC
CGGCAGCCCCTTGAGACCGAGGCT---------------------------------GAG
GTAGGCAGTGATGGCAAGCTCCGTGTCACCGTCCGCCGCTCCAGCGCCTCGCGGTCAGAC
---ATCTTCAAGCCCGCGGCATGGCTC---------------------------------
------------------------------------------------------------
------------------------------TCTCCACGGCCGTCAAACCTGACCAAT---
------------------------------------------------------------
------------------------------------------------------------
---GCTGAGATCTACTCACTACAGTCGTCGCGGAACCCAACGCCAAGAGGGTCCAGC---
------------------------------------------TTCAACCATGCCGAACTC
TACTCCGTTGCTGCGGGGCTCGGAGGCGGT------------------------------
---GGGAGGGGATCAAACTTCGGGTCTGCTGACGTGTACGGCCTATCA------------
---GCATCGTTCGGGCCAACGCCGAGGCCATCAAATTACGAAGAGGATAAACCGAAGTTC
CCA------------------------------TATGGCAGCGGAGGCAGC---------
------------------------ACGGCCGGTAGCTACCCCGCCCCAAATCCAGGGATG
TTCTCACCAAAGAACAACGGT------------------------------------GGG
AGCGGAGGGAAGAGGGCGAATGTCCAA---GGA---------------------------
------------------------------------------------------------
------------------------------------------------GGGAAGAGAGGA
GCTGAAGATGGTGGTGGTGGTGGT------CGGAGGGATCTTCACATGTTTGTTTGGAGC
TCAAGTACTTCTCCAGTTTCTGATGTGTTTGGGAACAAC---------------------
---------------------------CATGACTTGCCCACCGGTGCAACTCATGAGAAA
GTGGATCAGAATCATATTAAAGAA------------------------------------
---------------------------------------GGTGATCAGCTGGAGAGAGAT
GAGTTCAGCTTCAGGAACAGAAGGCCGGAGAATGTTGAAGCGGGCGGC------------
------------------------------------------------------------
------------------------------------------------------------
---------------------------GGGGATGCGATGCCACCAACGAGTGTGATGACG
AGGCTCATCTTGATCATGGTGTGGAGGAAGCTCATCCGGAACCCTAACACCTACTCCAGC
TTGATCGGCATCACTTGGTCCCTCGTCTCCTTCAGGTGGCACATCGAGATGCCCGCAATC
ATAGCCAAGTCCATTTCCATACTGTCA------------------GATGCAGGACTTGGC
ATGGCCATGTTCAGCCTTGGT---CTGTTCATGGCGTTGCAACCCAAGATCATAGCTTGC
GGGAATTCCGTCGCAACT------------------------TTTGCTATGGCCGTCAGA
TTC------------------------------------CTCACCGGTCCGGCCGTCATG
GCCGCTGCCTCCCTGGTAATCGGCCTCAGGGGTGATCTCCTCCGCGTCGCCATCGTACAG
GCA---------------------------------------------------------
------------------------------------------------------------
------------GCTCTTCCTCAGGGGATCGTCCCCTTCGTCTTCGCCAAAGAATACGGC
------------------------------CTACACCCGGACATTCTTAGCACAGCT---
---------------------------------GTCATATTCGGGATGTTAATCGCCTTG
CCAATTACACTCGTCTACTACATTTTGCTGGGCATCTGA---------------------
------------
>EgrC00078.1
---ATGATCACCGGGAAGGACATGTAT------------GATGTGCTCGCGGCGGTGGTG
CCGCTCTATGTGGCGATGATCCTCGCCTACGGGTCGGTGCGGTGGTGGAAGATCTTCACC
CCGGACCAGTGCTCGGGGATCAACCGGTTCGTGGCGGTGTTCTCT---------------
------------------------------------------------------------
---------AAGGTGGTCATCCTCTTCGCGCTCTTCCTCTGGCAC------GCCTTCACC
AAGCGC------------------------------------------------------
AGCAGCCTCGAGTGGATGATCACCCTCTTCTCTCTCTCCACCCTGCCCAACACGCTGGTC
ATGGGCATTCCTCTTCTCAAGGCCATGTACGGC------------------------GAC
TTCTCGGGCTCCCTCATGGTCCAGATCGTGGTGATGCAGAGCGTCATTTGGTACACCCTC
ATGCTCTTCATGTTCGAGTACCGAGGCGCCAAGCTGCTCATCAACGAGCAGTTCCCC---
------------------------------------------------------------
------------------------------------------------GAGACCGCAGGG
TCCATCACCTCGTTCCGGGTCGAGTCGGACGTCATGTCGCTCAATGGTCGTGAGCCG---
---------CTGCAGGCCGACGCC---------------------------------GAG
ATCGGTGAGGACGGGAAGCTCCACGTGGTTGTCCGCAGG---TCCAACGCTTCCTCCATG
ATCTCATCCTTCAAG---TCTCATGGCCTCAAC---------------------------
------------------------------------------------------------
------------------------TCCATCACACCGCGCGCCTCCAACCTCACGGGT---
------------------------------------------------------------
------------------------------------------------------------
---GTCGAGATCTACTCGGTGCAGTCATCCCGAGAGCCAACTCCGAGGGCTTCGAGCTTC
AACCAAACCGACTTCTACGCCATGTTC---GCGAGCAAAGCGGCGAGCCCCAAGCACGGC
TACACCAACAGCTTCCAGGGA---------------------------------------
------------------------------------GGAGTTCCGGACGTTTACTCATTG
CAGTCGTCCAAGGTGGCGACACCGAGGACGTCCAACTTCGACGAGGAGATGATGAAGATG
AGCGGCAGCAACAATGTGAACGCCAAAAGACGCGGAGGGAGGAGCATGAGCGGAGAGCTG
TTCAACGGGGGTCCAGGTAACAATGTCTTCCCTTCGTATCCGCCTCCAAACCCGATGTTT
TCGGGGTCGACCAGCGGGAATACG------------------------------------
---AAGAAGATGAAGGACAGTGGG------------------------------------
------------------------------------------------------------
------------------------------------------------------------
---------------------------AACAACAAGGAGCTGCATATGTTTGTGTGGAGC
TCGAGCGCGTCGCCAGTTTCCGAAGGTAACATGAGGCACGCTGTGAATAGAGCCACTTCC
ACTGAACTTGGGCTAGTAGATGCCGCCAAGGCATCTCTGCAACATGCGGAAACTGCTCCT
GCTAATTCCAAAGGAATGCAGGATTTGATAGAGAACATGAGTCCACCACCA---------
------------------------------------------------------------
GGAAAGAGAATGATGGATAACCATAGCAAGGAAGTTGAACAGAATCAGATAGAGGACGGA
TCAGGTGCATGCAAGTTCCCAGTGAATGGGTCACCATACACCAACAGCTGCCAGAAGAAG
GTGGCCGATGAGGAAGGTGGGATTGGA---------------------------------
------------------GAGAAGAAGAAGCAACAGATGCCGCCCGCTAGTGTAATGACA
AGGCTCATCCTCATCATGGTTTGGAGGAAGCTCATCCGCAACCCTAACACCTACTCTAGT
CTCCTCGGTCTCGCTTGGTCCCTCATCTCTTACAGGTGGAACATCCAAATGCCCTCGATA
GTAAAAGGATCCATCTCAATATTATCG------------------GACGCCGGTCTTGGA
ATGGCTATGTTCAGTCTAGGT---CTGTTCATGGCATTGCAACCGAAGATCATAGCGTGC
GGGAAATCAGTGGCCACA------------------------TTTTCAATGGCGGTGAGG
TTC------------------------------------TTGACCGGCCCTGCTGTGATT
GCTGCAACCTCCATAGCCATCGGTCTTCGCGGCGTCCTTTTGCACGTCGCCATCGTCCAG
GCT---------------------------------------------------------
------------------------------------------------------------
------------GCTCTTCCCCAAGGAATCGTTCCCTTTGTGTTCGCAAAGGAGTATAAT
------------------------------GTTCATCCGGACATCCTCAGCACTGCG---
---------------------------------GTCATTTTCGGAATGCTGATAGCCTTG
CCCATAACAATAGTCTACTACGTACTTCTCGGGGTCTGA---------------------
------------
>EgrH01390.1
---ATGCTCTCTGGTAAGGACATCTAC------------ACTATCATTGCAGCGATCATG
CCCTTGTACGTGGCCATGATCATAGGCTATGCCTCTGTTTGGTTCTGGAATATCTTCGAC
CCACAACAGTGCGCCGGCATCAACCGGTACGTGGCCTCTTATGCGGTCCCCATCCTTTCC
TTCGATGTGATTGCATCTTGCAACTTCTACGACATGAATTATCGCTTTATTGGAGGTGAC
ACTCTCCAGAAAGTGGTGATTCTAGCCGCTCTTCTGCTGTGGATA------ATCTTCAGC
CGAAAG------------------------------------------------------
TCGAGCCTCGAGTGGGTGATTTCTTTCTTCTCCCTCTCCACCCTTCCAAACACTCTGATC
ATAGGCATCCCTCTCCTCCAGGCCATGTACGGA------------------------GAA
TACACGAGGGATCTGATGGTTCAAATAGTGGTGCTGCAGGGTTTAATATGGTATACCCTC
TTGCTAATCTTGTTTGAATATAGAGGTGCAATGATCCTAATCAATGAAAACTTTCCC---
------------------------------------------------------------
------------------------------------------------GATTGCTCTTGG
GCCATAACCTCCATCAGGGTCGATCCTGATGTTGTTTCGCTTAATGGTTGTGAAACA---
---------TTAGAGACTGAGGCT---------------------------------GAG
ATAGATGATAATGGTAGGGTCCACGTGGTGGTCAGGAGATCCTCCGTTTCATCTATGGAG
TCCCCACTTCGTCCATCCCTCGATCGACTGAGTTCCATC---------------------
------------------------------------------------------------
------------------------ACAACAACCCCACGGGCATCAAACCTGTCAGGG---
------------------------------------------------------------
------------------------------------------------------------
---GTAGAGATTTATTCATTGCAAAGTTATAGGGGAAGAAATCGGGGCAGCGAGTTGATA
AATAGCTTCCTGTTTCCATCGTACCAGCCTTCTCACCGGACATCTCCCAGCGAG------
------------------------------------------------------------
------------------------------------------------------------
------------------------------------------------------------
------------------------------------------------------------
---------------------------------------------ATGCCAGTGATGTTC
AGAGACAGTTATTCCAGTGCAGGG------------------------------------
------------------------------------------------------------
------------------------------------------------------------
------------------------------------------------------------
---------------------------CCTGCCAAGGGGCTTCACATGTTTGCATGGGGT
TCGAGGGCAGACAAGTCGAGGCACGCCAGCTCTAGGATCACACATTGTCCTTCCGATCTT
GGTGAGTTCTTTCAAAACCTTAACATCCCC---------------TTCACTAATCATACC
TCACAAATTACGTGGCATCCAAAGTACGGACAAGGAAAATTGAAC---------------
------------------------------------------------------------
------------------------------------------------------------
---------------------------------------------------GAACATGCA
GAGAATGCATCCAAGATGAGTGATGAAGAAAGGAAT------------------------
---------------GCAGTGAATGCTGAGCTTGGGAGGCCTCCACTTACTGTCATGACA
AGACTAGTCTTATTGATGGTTTGGAGGAAGCTCATTGTAAACCCTAACATATACAGCAGC
GTAATCGGTCTTGCTTGGTCTCTACTTTCATTCAAGTTGCACATCCAATTCCCTCTGATT
GTCAGCGGGTCAATAAAAATACTCTCG------------------GATACAGGTCTTGGA
ATGGCAATGTTCAGTATAGGT---TTATTCATGGGGTCACAACCAACATTGATACCTTGT
GGATATTGGTTAGCAGCA------------------------TTAAGCATGGTCTTGAAG
TTC------------------------------------ATAGTAGGACCTCTAGTGGCT
GCAGCTACTTCAGCTGCACTGGGTCTTCGTGGCGAACTTTTGTGTGTATCAATTGTACAG
GCT---------------------------------------------------------
------------------------------------------------------------
------------GCCCTTCCGGAAGCTGTTGTTCCATTTGTATTTGCTAACCAATACAAA
------------------------------GTACATGCCGATATAATGAGTGTCTCG---
---------------------------------TAA------------------------
------------------------------------------------------------
------------
>EgrI01919.1
---ATGATTTCCTTGACCAATGTCTAC------------CATTGTGTGGCAGCTACAGTC
CCTTTATACGCCACGATGTTTCTAGCATTTATATCGATTCGGTTTTGGAAGCTCTTTACG
CCAGACCAATGTGCCGGAATAAATAAGTTTGTGGCGAAATTTTCCATACCGCTTCTGTCA
TTCCAAGTGATCTCATCCACCAATCCATACAAGATGAACCTCAGGCTTGTCCTAGCGGAT
TTCGCACAGAAGATCCTTGCGATTTTGATAGTGGGAGGGGTGGCG------AAGTTCCGC
TCC------------------------------------------------------GGG
GGAGGGTTGAGGTGGATCATAACCGGCGTCTCTCTGTCCACGCTGCCAAACACGCTAATC
CTGGGGATTCCGCTCTTGAGGGCCATGTATGGA------------------------GAT
GAGGCAGCTTCACTCATTGCTCAGATAGTCTGCTTACAAAGCATACTCTGGTACAATCTG
TTGCTGTTCTTATTTGAGCTCAATGCAACAAAGGCAGCCTCAGTTACA------------
------------------------------------------------------------
------------------------------------------------------------
------------------------------------------------------------
------------------------------------------------------------
------------------------------------------------------------
------------------------------------------------------------
------------------------------------------------------------
---------------------------------CCCTCATCAGAAGCCACA---------
------------------------------------------------------------
------------------------------------------------------------
---GGGGTCACGGCGACCACAGAGGAGGATGAAACGAAAGATGGAGGAGATGAG------
------------------------------------------------------------
------------------------------------------------------------
------------------------------------------------------------
------------------------------------------------------------
------------------------------------------------------------
------------------------------------------------------------
------------------------------------------------------------
------------------------------------------------------------
------------------------------------------------------------
------------------------------------------------------------
------------------------------------------------------------
------------------------------------------------------------
------------------------------------------------------------
------------------------------------------------------------
------------------------------------------------------------
------------------------------------------------------------
------------------------------------------------------------
------------------------------------------------------------
---------------------------TTGAAGTTGAGAAACGGAAGAAAGTATGAGACT
TTGCTCATTTTTCTCAAAGTGGGGAAGAATCTCCTGAGAAACCCCAATACGTATGCAACT
GTCATGGGCGTGATCTGGGCAAGCATCCACTTCAGATGGGGGGTTGAAATGCCAGCAATT
GTTAGTAGCTCAATACTAATACTCTCA------------------GAGGGAGGACTCGGA
ATGGCCATGTTCAGCTTAGGC---CTTTTCATGGCATCACAGACTCGAATAGTCGCTTGT
GGTGCTCGGTTGGCTGCG------------------------GTGGCCATGGCCGCCAAG
TTT------------------------------------ATCGCCGGGCCAGGCCTAATG
GCCATCTCCTCCCTTGCCATCGGACTCAGGGAAACCTTACTGAAAGTGGCAATTGTGCAG
GCG---------------------------------------------------------
------------------------------------------------------------
------------GCTCTACCCCAAGGAATTGTTCCCTTTGTTTTCGCCAAAGAGTACAAT
------------------------------GTACATCCAGAAATCTTGAGCACAGGG---
---------------------------------GTGCTCTTTGGAATGCTCATTGCCATG
CCAATATCATTAGTTTACTATCTCTTGCTGTCTCTGTAG---------------------
------------
>EgrG02548.1
---ATGATAGGGTGGGACGACGTATACAAGGTGGTGTACAAGGTGGTGAAGTCCATGTTC
CCACTGTACGTAGCGCTGATGCTTGGCTACGGCTCTGTCAAGTGGTGGCGCCTCTTCACC
CACGAGCAGTGCAACGGCATCAACCGTTTCATCGCCCTGATCGTCCTCCCCCTCTTTGGG
TTCGAATTCACAGCCCACATAAATCCATACACCATGAATTTCCGCCTCCTTGCCGCTGAT
GCCCTGTCCAAGCTCGCCATCCTTGCTATCCTTGGGCTCTTGGGG------AGGATCAGC
AGCAGGGCG---------------------------------------------------
---AGCTACGACTGGATCATCACAACGTTCTCGCTGTGCACGCTGACGAACCTGCTCGTT
GTCGGCGTGCCGGTGATGCGGGCCATGTACGGC------------------------CAG
TGGGGCGTCGACCTGGTGGTCCAGCTATTCATGGTACAATCTCTCGTTTGGATCCCTCTA
GTTCTTCTGCTTCTCGAGTTCAGAAACACGAGGATTCCCGAA------------------
------------------------------------------------------------
------------------------------------------------------------
------AATAATGGCGTGGTCGATGAAGAGAGG---------------------------
------------------------------------------------------------
------------------------------------------------------------
------------------------------------------------------------
------------------------------------------------------------
------------------------------------------------------------
------------------------------------------------------------
------------------------------------------------------------
------------------------------------------------------------
------------------------------------------------------------
------------------------------------------------------------
------------------------------------------------------------
------------------------------------------------------------
------------------------------------------------------------
------------------------------------------------------------
------------------------------------------------------------
------------------------------------------------------------
------------------------------------------------------------
------------------------------------------------------------
------------------------------------------------------------
------------------------------------------------------------
------------------------------------------------------------
------------------------------------------------------------
------------------------------------------------------------
------------------------------------------------------------
------------------------------------------------------------
------------------------------------------------------------
------------------------------------------------------AGTTAC
TGGTCTTTAGCGAGAGTAATGGGGATGAAGATGGCCATGAACCCTAACGTGTATGCCAAT
GTTCTCGGCCTCGCTTGGGCTCTCATGGCCAACAGGTTCAAATTTACTATGCCGAGTATA
ATGGAAGGTTCAGTTGAGATCATGTCG------------------AAAGCGGGGACGGGC
ACGGCCATGTTCAACATCGGG---ATATTCATAGCAATGCAAACGAGGGTTATAGCATGC
GGAACGGGGCCCACTGTC------------------------TTAGGATTGGTCTCAAGG
TTT------------------------------------GTGGTGGGGCCCACAATCATG
GCCGTTTGCTCTCTTGCTGTGGGCTTGCATGGGCCTGCTTTACAGATCGCCATCATTCAG
GCG---------------------------------------------------------
------------------------------------------------------------
------------GCAATTCCACAAGCCATAGCTTCATTCGTGTTTGGCAACGAGTACGGA
------------------------------CTACATGCAAACGTCCTTAGTACTGCG---
---------------------------------GTGGTGTTGGGCACGGTGATTTCCCTT
CCACTGTTGATTGGTTATTACATTGGCTTGGATTACGCTGTATAA---------------
------------
>EgrB01405.1
---ATGATAGGGTTGGAGGATGTGTAT------------AAGGTGGTGGAGGCGATGGTG
CCGCTATATGTCGCGTTGATGTTGGGCTACGGATCGGTGAAGTGGTGGAAGATTTTTAAG
CCGGAGCAGTGTGATGCGGTAAACCGGCTTGTCTGCTATTTCACCCTCCCTCTCTTCACC
TTCGAGTTCACGGCCCATGTTGATCCCTTCGAGTGGAACTACGCGTTCATCGCCGCAGAC
GTCGTCTCCAAGGTCATCATAGTCTTGGTGCTAGCGTTTTGGGCC------AAGTGCAGC
ACCAAAGGG---------------------------------------------------
---AGCTATTGCTGGTCCATCACCAGCTTCTCGCTGTGTACGCTGACCAACTCGCTCGTC
GTTGGCGTCCCCCTGCTCAAGGCCATGTATGGC------------------------TCG
ATGGGCGTGGACCTGGTGATCCAGGGCTCGGTGTTCCAGGCGATCGTGTGGCTCACGTTG
CTCCTTTTTGTGCTGGAGATGAAGCGGTCGGGG---------------------------
------------------------------------------------------------
------------------------------------------------------------
---CTTGACATCTCATCGACACCATCCTCCACGGAGGGCGACTCGCCAGCAAGGACAGTC
GTCGATCCGGTGGCCAAATTCAATTTGGAAGGG---------------------------
------------------------------------------------------------
------------------------------------------------------------
------------------------------------------------------------
------------------------------------------------------------
------------------------------------------------------------
------------------------------------------------------------
------------------------------------------------------------
------------------------------------------------------------
------------------------------------------------------------
------------------------------------------------------------
------------------------------------------------------------
------------------------------------------------------------
------------------------------------------------------------
------------------------------------------------------------
------------------------------------------------------------
------------------------------------------------------------
------------------------------------------------------------
------------------------------------------------------------
------------------------------------------------------------
------------------------------------------------------------
------------------------------------------------------------
------------------------------------------------------------
------------------------------------------------------------
------------------------------------------------------------
------------------------------------------------------------
---------------------GGGTTGGAGATGATGGTGAGCTCTAGTAGGCCATCATTT
TGGTCTCTCATGAGGGTCGTTTGGATGAAGCTTGCCATGAACCCAAACTCCTATGCATGC
ATAGTTGGTATAGTTTGGGCGTTGATTGCAAACAGGTGGCACTTTGAGATGCCAGGCATC
ATAGATGGATGCATAACGATCTTGTCA------------------AAAGCTGGGACGGGC
ACTGCCATGTTTAGTATGGGG---ATGTTCATGGCGCAGCAAGAGAAATTGATAGCATGT
GGGCCGAGCTTGACCGTG------------------------TTCGGGATGGTTTTGAGG
TTC------------------------------------ATCGCTGGTCCGGCGGCCATG
GCCATCGGTTCTATTGCCTTGGGCTTGCGTGGCAATGTCCTCCGTGTCGCTATCATTCAG
GCA---------------------------------------------------------
------------------------------------------------------------
------------GCACTGCCACAGTCGATTACATCCTTCATCTACGCCAAAGAATATGCA
------------------------------CTGCATGCGGACGTGCTTAGCACTGCG---
---------------------------------GTGATCTTTGGAATGATTGTCTCTTTT
CCGGTGCTGCTTGCATATTATGCAATTCTCGAGCTCGTCCCCTGCTAA------------
------------
>EgrB01403.1
---ATGATAGGGTGGGACGACGTGTAC------------AAGGTGGTGGTGTCGATGTTC
CCGCTGTACATGGCGCTCATGCTTGGCTACGGCTCCGTCAAGTGGTGGCGCCTCTTCACC
CACGAGCAGTGCGACGGCATCAACCGCTTCATCGTCCTGTTCATCCTCCCCCTCTTCGGG
TTTGAATTCACAGCCCACATAAATCCGTATGCCATGAACTTCCGCCTCCTCGCTGCTGAT
GCCCTGTCCAAGCTCGCCACCCTTGCTATCCTTGGGCTGTGGGGG------AGGTTCAGC
AGTAGGGCG---------------------------------------------------
---AGCTACAACTGGAGCATCACGACGTTCTCATTGTGCACGTTGACAAACCTGCTCGTC
GTCGGCGTGCCAGTGATGCGGGCCATGTACGGC------------------------CAA
TGGGGCGTCGACATGGTGGTCCAGCTGTGCATGGTACAGTCTTTGGTTTGGATACCTCTG
CTTCTTTTGCTTCTTGAGTTCAGAAACACGAGGATGATGGATTCGACCACTTCTTCGTCT
------------------------------------------------------------
---------------------------------------------------CCTCCTCCT
CCCGAAAATAATGGCGTGGTCGATGAAGAGAGGGATGTAGAGATGAGCGTTGTGATTACG
ATGGAAGGCGGCGGTGATCAT---------------------------------------
------------------------------------------------------------
------------------------------------------------------------
------------------------------------------------------------
------------------------------------------------------------
------------------------------------------------------------
------------------------------------------------------------
------------------------------------------------------------
------------------------------------------------------------
------------------------------------------------------------
------------------------------------------------------------
------------------------------------------------------------
------------------------------------------------------------
------------------------------------------------------------
------------------------------------------------------------
------------------------------------------------------------
------------------------------------------------------------
------------------------------------------------------------
------------------------------------------------------------
------------------------------------------------------------
------------------------------------------------------------
------------------------------------------------------------
------------------------------------------------------------
------------------------------------------------------------
------------------------------------------------------------
------------------------------------------------------------
------------------------------------------CATGAGAAGAGGAGCTAC
TGGTCATTCGCGAAAGTGGTGTGGATGAAGATGGCCATGAACCCTAACGTGTATGCCAAT
GTTCTCGGCCTCGCTTGGGCTCTCATGGCTAGCAGGTTCAAATTTACTATGCCGAGTATA
ATGGAAGGTTCAGTCGAGATCATGTCA------------------AAAGCGGGGACGGGT
ACGGCCATGTTCAATATCGGG---ATATTCATAGCAATGCAAACGAAGGTGATAGCATGC
GGCACGGGGCCCACGGTC------------------------TTAGGATTGGTCTCAAGG
TTT------------------------------------GTGGTGGGGCCGGCAATCACG
GCCCTTTGCTCTCTTGCCGTGGGCTTGCATGGGCCTACTTTACATATCGCCATCATTCAG
GCG---------------------------------------------------------
------------------------------------------------------------
------------GCACTTCCACAAGCCATAGCTTCTTTCGTGTTTGCCAATGAGTACGGG
------------------------------CTGCATGCAAACGTCCTTAGTACTGCG---
---------------------------------GTGGTGTTTGGCACGGTGATTTCTCTT
CCGCTGTTGATTGGCTATTACATTGGCTTGGAATACGCTGCATAA---------------
------------
>EgrH01382.1
------------------------------------------------------------
------------------------------------------------------------
------------------------------------------------------------
------------------------------------------------------------
------------------------------------------------------------
------------------------------------------------------------
ATGGACTATAGCTGGTGCATCACCACCTTTTCCTTGCTCACCTTGACGAATGTCCTGATC
GTCGGGGTGCCATTACTGAGAGCGATGTACGGT------------------------CAG
GTGGGTGTGGATATCGTGGTTCAGTTATCGGTCATGCAGGCCGTTCTGTGGTTTCCGCTT
CTGTTGTGTTTCCTTGAGTTTCGGAAGATGGGGATGGACTATTCTCCGACG---------
------------------------------------------------------------
------------------------------------------------------------
ACGACGAGC---GCGACTACTGATGATTTGGTGCCGGGCGAGAAAGACGTCGAGGGAACA
GCCGAGGCTGTGAGGACCAAC---------------------------------------
------------------------------------------------------------
------------------------------------------------------------
------------------------------------------------------------
------------------------------------------------------------
------------------------------------------------------------
------------------------------------------------------------
------------------------------------------------------------
------------------------------------------------------------
------------------------------------------------------------
------------------------------------------------------------
------------------------------------------------------------
------------------------------------------------------------
------------------------------------------------------------
------------------------------------------------------------
------------------------------------------------------------
------------------------------------------------------------
------------------------------------------------------------
------------------------------------------------------------
------------------------------------------------------------
------------------------------------------------------------
------------------------------------------------------------
------------------------------------------------------------
------------------------------------------------------------
------------------------------------------------------------
------------------------------------------------------------
---------------------------------------AGCACAAGACCGAGA---CTG
TGGACCGCCGTGAAAATTGTGGCTCCGAAACTGGCCCTGAATCCTAACATCTACGCTTGC
ATCATCGGCGTCGCTTGGGCAGTAATAGCACACAGGTTCAAAGTGAAAATGCCAGGCATC
GTCAAAGAATCCATAGAGATCCTATCG------------------AGAGCTGGGTTAGGA
ACTGCTATGTTCAACATTGGT---ATATTCATAGCAATGCAGAGGAAGGTGATAGCTTGT
GGCGTGAAATTGACATTT------------------------GTGGGAATGGTCTTGAGG
TTC------------------------------------ATTGCTGGACCAGCTCTAATG
ACCGTGAGTTCCTTTATCATGGGACTGCGCGGCGATGTTCTCAGAATGGCTATCATGCAG
GCG---------------------------------------------------------
------------------------------------------------------------
------------GCACTGCCACAGTCGATTACGACCTTCATCTTCGCGAAAGAGTACGGA
------------------------------TTACATGCGAGCGTTCTCAGCACCGCG---
---------------------------------GTGGTGTTCGGCACATTGGCATCTCTA
CCGCTGCTGATAGCCTATTATGCTGCTTTAGAGGTTATGTAA------------------
------------
>VvPIN8
---ATGATTTCTCTGGCTGATGTCTAC------------CACGTTGTGGCAGCCACTATC
CCTTTGTATTTTGTCATGATCTTAGCCTACATCTCTGTGAAGTGGTGGAAGATCTTCACA
CCAGAACAATGCTCAGGCATCAACAAGTTTGTGGCAAAATTCTCAATTCCACTATTGTCC
TTCCAGTTGATCTCTGAAAACAACCCCTACCAAATGAATATGAGACTCATACTCTCCGAC
TTTCTTCAGAAACTGCTTGCCCTCATTTTATTGGCAACAATTGCA------AAAATTAAT
TCC------------------------------------------------------AGA
GGAAGCTTGACTTGGGTCATAACAGGGCTATCTTTGTCAACATTGCCCAACACTTTGATC
CTGGGAATTCCACTCCTGAAGGCCATGTATGGG------------------------GAT
AAAGCTGCTGGACTCCTTTCCCAGATAGTTGTCTTGCAGAGCTTAGTTTGGTACAACCTG
TTGCTGTTTCTTTTTGAGCTCAATGCCATGAAGGCAGTGTCAGCAACA------------
------------------------------------------------------------
------------------------------------------------------------
------------------------------------------------------------
------------------------------------------------------------
------------------------------------------------------------
------------------------------------------------------------
------------------------------------------------------------
---------------------------------ACACCATTAGAGGCTGCA---------
------------------------------------------------------------
------------------------------------------------------------
---GTGGAGCTGGAGGCCCCACAAGAAGCACAACCGAAAGAGGAAAGGGAGGAA------
------------------------------------------------------------
------------------------------------------------------------
------------------------------------------------------------
------------------------------------------------------------
------------------------------------------------------------
------------------------------------------------------------
------------------------------------------------------------
------------------------------------------------------------
------------------------------------------------------------
------------------------------------------------------------
------------------------------------------------------------
------------------------------------------------------------
------------------------------------------------------------
------------------------------------------------------------
------------------------------------------------------------
------------------------------------------------------------
------------------------------------------------------------
------------------------------------------------------------
---------------------------GGAAAAACAACAGCTACAAGAAAAACCAAGACG
ATGCTCATTCTCCGCATAGTGGGAAGAAAGCTCATGATGAACCCCAATACTCATGCAACT
ATAGTCAGCCTTATTTGGGCATGCATACGCTTCAGGTGGAATGTAAAATTGCCAGGGGTT
GTTGATGACTCAATATCAATATTGTCA------------------AAAGGAGGACTTGGT
ATGGCAATGTTCAGCTTAGGT---CTTTTCATGGCTTCACGTCCAAGCATTATAGCATGT
GGGACCCGGCTGGCAGTA------------------------TTAGCCATGGGAATGAAG
TTC------------------------------------TTAGTAGGCCCTGCAATAATG
GCAGCATCTGCCAGTATCACTCTCTCGAGGGGCACCTTGTTTAAAGTGTCAATTGTGCAG
GCA---------------------------------------------------------
------------------------------------------------------------
------------TGCCTTCCTCAAGGAATTGTTCCATTTGTTTTTGCCAAAGAGTATGAT
------------------------------GTCCATCCAGACATCTTGAGCACCGGG---
---------------------------------GTAATCTTTGGCATGCTCATTGCACTG
CCAATAGCATTGGTCTACTACTTCCTACTGGCGTTGTAA---------------------
------------
>VvPIN5b
---ATGATTGAATGGGGAGATGTTTAC------------AAGGTGGTGGAAGCCATGGCA
CCACTCTACGTTGCACTGCTGCTGGGCTACGCCTCCGTGAGGTGGTGGCACATGTTCAGC
TCCGATCAATGCGCCGCCATCAACCGCTTCATCTGCTACTTCATTTTCCCATTCTACAGC
TTTGATTTCACCTCCCATATCGACCCTTTCTCCATGAATTACAAGTACATGGGGGCCGAT
ATCATGAGCAAGTTCATCTGTGTTGCTGCGCTTGGCCTCTGGTGC------AAGTGCAGT
AGCAGAACC---------------------------------------------------
GGCAGCTATGGCTGGTTCGTCACCTGCTTCAGTCTCTGCACAATGACTAATTCTCTCTTT
ATCGGGGTGCCCATTTTAGAGGCCATGTATGGC------------------------CGG
ACGGGGGTCAATCTCGTCCTCCAGGCTTCCGTCGTCCAAGTCATTATCTATAGCACCGTC
TTCTTGATTCTCTTGGAGTTCTGGAAATCTTTCGTTTCTTTAAACAAAACA---------
------------------------------------------------------------
------------------------------------------------------------
ATTCCTGAGGACTCTAATATTGCACCGGTGGGGGCTGCAGAGGAAGATTTGGAAGGGCAT
AGGACGACGGAGGTGTCGGAA---------------------------------------
------------------------------------------------------------
------------------------------------------------------------
------------------------------------------------------------
------------------------------------------------------------
------------------------------------------------------------
------------------------------------------------------------
------------------------------------------------------------
------------------------------------------------------------
------------------------------------------------------------
------------------------------------------------------------
------------------------------------------------------------
------------------------------------------------------------
------------------------------------------------------------
------------------------------------------------------------
------------------------------------------------------------
------------------------------------------------------------
------------------------------------------------------------
------------------------------------------------------------
------------------------------------------------------------
------------------------------------------------------------
------------------------------------------------------------
------------------------------------------------------------
------------------------------------------------------------
------------------------------------------------------------
------------------------------------------------------------
---------------------------------------AGCTCGGGGCCGTCGTCTTTC
TGGCCACTGATGAGGAACGCGTTGCTGAAACTCGTGAAGAACCCAAACATTTATGCCTGT
GTTCTTGGCCTCATTTGGGCTTTTCTATCAAAGCGGTGGCATATTGGAATGCCAAAAATT
GTGGAGGGATCCGTACAAATCATGTCA------------------AGAGCTGGGACATCC
ACTGCCATGTTTAGTCTTGGG---TTCTTCATGGCAATGCAAGGAAAGGTGATGGCATGT
GGAGCGACTCTGACTGCG------------------------TTTGGGATGATTATAAGG
TTC------------------------------------ATTGCTACACCGGTGACCATG
GGGGTGGTCGCCTTGGCAATTGGCTTGCGTGGCAATGTTTTGCGCATCGCCATAATCCAG
GCT---------------------------------------------------------
------------------------------------------------------------
------------GCATTGCCACAATCACTTGCTTCATTCGTCTTCGTCAAGGAATATGGC
------------------------------TTGCATACAGAAGTGATTAGCACTGCG---
---------------------------------GTGATCCTTGGAATTATAATTTGTCTT
CCCTTGTTGGTTGCATATTACGCGATTTTGGTATACATAAGATGA---------------
------------
>VvPIN5a
---ATGATAGGATGGGAGGATGTATAC------------AAGGTGGTGGTTGCCATGTTA
CCACTCTATGTTGCACTGGTCCTAGGGTATGGCTCTGTGAAGTGGTGGCGAATTTTTACG
CCTGATCAGTGTGACGCGATCAACCGCCTTGTTTGCTACTTCACTCTCCCCCTTTTCACC
TTTGAGTTCACTGCCCATGTTGATCCCTTCAAGATGAACTACCTCTTCATTGGTGCGGAT
GCCGTCTCCAAGTTGATAATTGTATTGGTGCTTGCCCTTTGGGCC------AAGTGCAGC
AGCAAGGGC---------------------------------------------------
---AGCTATTGCTGGTCTATAACAAGCTTCTCTTTGGCCACCTTGACCAACTCCCTGGTT
GTGGGGGTGCCTTTGATAAAAGCCATGTATGGG------------------------CCG
CTAGGAGTTGATCTTGTCGTCCAATCATCAGTCGTGCAGGCCATCATCTGGCTCACACTT
CTGCTATTTGTTCTGGAGTTTCGAAGGACAGGT---ACCGGCATTTCTTCAAATACTACT
------------------------------------------------------------
------------------------------------------------------------
ATGGGAGACTCTGGTGTGATAGAGGTTGAGCCTGGAAAAGATTTAGAA------------
ACTAATGAGATGGTGGTG------------------------------------------
------------------------------------------------------------
------------------------------------------------------------
------------------------------------------------------------
------------------------------------------------------------
------------------------------------------------------------
------------------------------------------------------------
------------------------------------------------------------
------------------------------------------------------------
------------------------------------------------------------
------------------------------------------------------------
------------------------------------------------------------
------------------------------------------------------------
------------------------------------------------------------
------------------------------------------------------------
------------------------------------------------------------
------------------------------------------------------------
------------------------------------------------------------
------------------------------------------------------------
------------------------------------------------------------
------------------------------------------------------------
------------------------------------------------------------
------------------------------------------------------------
------------------------------------------------------------
------------------------------------------------------------
------------------------------------------------------------
------------------------------------------AGCACTAGACTATCTTTC
TGGTCATTGATGAGGAAAGTATGGCTGAAACTTGCACAAAACCCTAACTCCTACGCTTGT
ATTATCGGTATCGTCTGGGCTTTCATAGCGAACAGGTGGCATTTTGAAATGCCAAGCATC
ATGGAGGGATCGATATTGATCATGTCA------------------AGAGCTGGAACAGGC
ACTGCCATGTTTAGTATGGGG---CTCTTCATGGCTATGCAAGAGAAGATTATAGCTTGT
GGCACAACCCTAACGGTG------------------------TTCGGGATGGTCTTGCGG
TTT------------------------------------ATTGCTGGACCAGCAGCAATG
GCTATCGGCGCTATTGCTGTTGGTCTGCATGGTGACGTTTTGCGCATTGCTATCATACAA
GCC---------------------------------------------------------
------------------------------------------------------------
------------GCGGTACCACAATCGATCACATCATTTATCTATGCTAAAGAATATGGA
------------------------------TTGCATGCAGATGTGCTTAGCACAGCG---
---------------------------------GTGATTTTTGGCATGATCGTCTCCCTT
CCGTTGTTGGTCGGTTACTATGCGGTTTTAGAGTTTTTGAATTGA---------------
------------
>VvPIN6
---ATGATCAGTGCAGATGATTTCTAC------------AAGGTCATGTGTGCAATGGTT
CCATTGTATTTTGCAATGCTGGTTGCATATGGGTCAGTGAAATGGTGCAAGATATTCTCG
CCGGAGCAGTGCTCCGGCATTAACCGGTTCGTTGCGGTGTTTGCCGTTCCGGTTCTTTCC
TTCCACTTCATATCTCAGAACAACCCATATGAGATGGACACCAAGTTTATAGTTGCAGAC
ACTCTCTCTAAGTTGCTGGTTCTTGTGTTGCTGTCCGTGTGGGCT------ATCTTGTTT
AAGGGAGGG---------------------------------------------------
------TTGGACTGGCTCATCACTCTCTTCTCTCTCGCCACTTTGCCAAACACTCTGGTC
ATGGGCATCCCTTTGCTCAATGCCATGTATGGA------------------------GAC
TTCACTCAGAGCCTCATGGTGCAACTGGTTGTTCTTCAGTGCATTATCTGGTACACTCTA
CTGCTCTTCCTGTTTGAATACAGAGCTGCCACTCTACTGATCAAGAACCAGTTCCCTGGC
TCCACT------------------------------------------------------
------------------------------------------------------GCCGCT
TCCATATCGAAATTTGAGATAGACGGAGACGTCATATCGCTAGATGGCCGT---------
GAC---CCAGTACGCACCGAATCT---------------------------------GAA
ATCGATGGCAATGGTCGTATCCGCGTGCGTATCAGACGGTCCACATCTTCCGCTCCG---
GACTCGGCCTTATCATCGTCC---------------------------------------
------------------------------------------------------------
------------------ATGGGCATCACTCCC---AGGGCGTCCAATCTCTCCGGA---
------------------------------------------------------------
------------------------------------------------------------
---GCCGAAATTTTCTCCGTCAACACTCCCGCGCCGCTGCATGAGTACCACAACGGA---
------------------------------------------------AACGCCGATATT
GCATTCGGAAATGGAGATTTGGGA---TTCGGGTATCGG---------------------
------TCGGCGAGTCCTCGACTATCC---GGGTACGCCTCGTCCGACGCTTATTCGCTT
CAACCG------------ACGCCACGCGCCTCCAATTTCAATGAATTGGACACCACT---
------------------------------------------------------------
------------------------------------------------------------
------------------------------------------------------------
------------------------------------------------------------
------------------------------------------------------------
------------------------------------------------------------
------------------ACAATAACAACGACGAAC---ACGCCATTCTGGGTGAGATCC
CCGGTGGCAGGGAAGGTTTACCGGCAACAG------------------------------
------------------------------------------------------------
---TCGCCGGCTTTTTCAGGGGTGAGAATGGTGTGGGAGTCGCCGGGA------------
---------------------------------------------------------AAA
GAGATTAGTTTCAGGGACAGCTCCAAATTTCCAGTGGCGGAGGAAGAAGACCCAAAAGCG
------------------------------------------------------------
------------------------------------------------------------
------------------ACAGCGACCGGTCAAGATATGCCACGCACCCATGTGATGCTG
AGGCTCATACTGACCATGGTCGGCCGGAAGCTCTCACGTAATCCCAATACCTACTCAAGT
GTCCTAGGCCTTCTGTGGTCTCTAATCTCCTTCAAATGGAATGTGGGGATGCCGAGTTTG
GTGAAGTATTCAATAAAAATAATTTCA------------------GATGCTGGTCTAGGG
ATGGCCATGTTCAGTTTAGGG---CTGTTCATGGCTCTTCAGCCCCGGATAATTGCCTGT
GGAACAAAGAGGGCAACC------------------------ATGGGAATGGGGATCCGC
TTC------------------------------------ATTTGCGGGCCTATATTAATG
TCAGCTGCGTCCATAGCTGTTGGACTAAGAGGAGTTCGACTTCACGCAGCCATAGTACAG
GCA---------------------------------------------------------
------------------------------------------------------------
------------TCTCTTCCTCAAGGGATTGTACCATTTGTCTTCGCTAGAGAATACGGT
------------------------------TTGCATCCTGATATTCTGAGTACCGGG---
---------------------------------GTTATATTTGGCATGTTAGTGTCCTTA
CCAGTAACGCTCCTCTACTACATATTATTAGGCCTATGA---------------------
------------
>VvPIN1a
---ATGATTAGTATTACGGACCTCTAC------------CACGTCCTCACGGCTGTCGTT
CCTCTCTATGTAGCCATGATATTGGCGTATGGGTCTGTTAAATGGTGGAAGATCTTCAGC
CCTGATCAATGTTCCGGTATCAACCGGTTCGTGGCACTGTTTGCTGTCCCTCTGCTTTCG
TTTCACTTCATCTCCACCAACAACCCATATGCCATGAACTATAGATTCATAGCTGCAGAC
ACTCTTCAGAAAATCATAGTGTTGGTGGTTCTAGCTATCTGGTCC------AGAACCAGC
TCAAGAGGG---------------------------------------------------
---TGTCTTGAATGGTCCATCACTCTGTTTTCGCTCTCAACTCTGCCCAACACTCTGGTT
ATGGGCATTCCTTTGATGAAGGGTATGTATGGA------------------------GAG
GCTTCAGGAACCTTAATGGTGCAAATAGTCGTTCTTCAATGTATAATATGGTACACTTTG
ATGCTGTTCTTGTTTGAGTACAGAGGAGCCAGGCTCTTGATCGTAGAACAGTTTCCAGAT
------------------------------------------------------------
---------------------------------------------------ACTGCTGGG
TCTATTATTTCATTCAGAGTTGATTCTGACATCATCTCTCTGGATGGGAAA---------
---GAGCCTCTGCAGACCGAGGCT---------------------------------GAA
GTCGGTGAAGATGGAAAACTTCATGTTACAGTGAGAAAGTCCACCAGTTCTCGCTCTGAA
---ATATTTTCCAGGCGATCACACGGTCCTAAT---------------------------
------------------------------------------------------------
---------------TCGGGAGTCTCCTTGACTCCCCGGCCTTCCAATTTAACGAAT---
------------------------------------------------------------
------------------------------------------------------------
---GCGGAGATTTACTCTCTTCAATCATCCAGGAATCCAACTCCCAGGGGTTCCAGT---
------------------------------------------TTCAATCACACTGACTTC
TATTCAATGGTGAAT---------------------------------------------
------------------------------------------GGAAAGAATATGAACAAT
GTGAGCCCGAGGCAATCAAATTTCGGGAACTTGACTTTTGACGAGGAAAACGGAATTGGC
------------------------------------------GGATTCCCAAATCCTCCC
AGAGCAAATGGTGTCTATTCACAGGGT---GGTGGTTACCCTGCACCGCCGAGTGCCGGA
ATCTTCTCTCCGGTGGCGGGA------------------------------------CCG
GGAGCAAAGAAGAAGGCCAACGGGGCA---------------------------------
------------------------------------------------------------
------------------------------------------------------------
------------------------GACGGAGGGAAGGATCTTCACATGTTTGTTTGGAGC
TCCAGCGCATCACCAGTGTCGGAA------------------------GGAGGCATTCAT
GTTTTCAGAGGTGGA------GACTATGGGAATGAGCTTGGTGGG---------------
GTACCTCACACTAAAGGTTTGACC------------------------------------
------------------------GTTGATCTTTCACACTATAAGTTCATGGATCTTGAT
GAGTTCAGCTTCGGGAATAGAGCGTCTGTGAATGGGGGTGACCGAGAAGGGCCGACCATG
TCCAAGCTCGGCTCCAGCTCC------------------------ACCACAGAGCTTCAC
CCCAAAACTGCTCCC------CAG------------------------------------
---------------------TCCAAGCCAACATCCATGCCCCCGGCTAGTGTTATGACC
AGACTCATCCTGATAATGGTGTGGAGAAAACTCATTAGGAATCCCAACACTTATTCTAGC
CTCATTGGCCTCACCTGGTCCTTGGTCTCTTTCAAGTGGGAGATTGAAATGCCTGCTATC
ATAGCTAAGTCTATATCCATTTTATCT------------------GATGCAGGTCTTGGA
ATGGCCATGTTTAGTCTTGGT---TTGTTCATGGCATTACAGCCCAAAATTATTGCATGT
GGGAACTCAGTTGCAACA------------------------TTTGCCATGGCTGTTAGA
TTC------------------------------------CTTACTGGTCCTGCGGTTATG
GCTGCTGCTTCCATTGCAGTTGGATTAAGAGGGGTTCTTCTACACATTGCCATTGTACAG
GCA---------------------------------------------------------
------------------------------------------------------------
------------GCCCTACCACAGGGAATCGTCCCCTTTGTGTTTGCCAAGGAATACAAT
------------------------------GTTCATCCTGATATATTGAGCACAGGG---
---------------------------------GTTATATTTGGGATGCTAATAGCTTTA
CCCATTACGCTGGTTTACTACATTCTGCTGGGGCTTTGA---------------------
------------
>VvPIN1b
---ATGATTGCTATTACAGACCTCTAC------------CACGTCCTCACATCCGTTGTT
CCTCTCTATGTGGCCATGATATTGGCTTATGGGTCTGTAAAATGGTGGAAGATCTTCAGC
CCTGATCAATGCTCCGGTATCAACAGATTCGTAGCACTGTTTGCTGTCCCCCTGCTTTCG
TTTCACTTCATCTCCACCAACGACCCATATGCCATGAACTACAGATTCATAGCTGCAGAC
ACTCTTCAGAAAATCATAGTGTTGGTGGTTTTAGCTATTTGGTCC------AGAGTCAGC
TCAAGAGGG---------------------------------------------------
---TGTCTTGAATGGTCCATCACTCTGTTCTCGCTCTCAACTCTGCCCAACACTCTGGTC
ATGGGCATTCCTTTGTTGAAGGGTATGTATGGA------------------------GAA
TATTCGGGAACCTTAATGGTGCAAATAGTTGTTCTTCAATGCATAATATGGTATACTTTG
ATGCTGTTCTTGTTTGAGTACAGAGGAGCCAGGCTCTTGATTGTAGAGCAGTTTCCAGAT
------------------------------------------------------------
---------------------------------------------------ACTGCTGGT
TCTATTATTTCATTCAGAGTTGATTCTGACGTCATCTCTCTGGATGGGAAA---------
---GAGCCTCTGCAGACGGAGGCT---------------------------------GAA
GTTGGTGAAGATGGAAAACTTCATGTTACAGTGAGAAAGTCCACTAGTTCTCGCTCTGAA
---ATATTTTCCAGGCGATCACACGGCCCTAAT---------------------------
------------------------------------------------------------
---------------TCGGGCGTGTCCTTGACTCCCCGGCCTTCCAATTTAACGAAT---
------------------------------------------------------------
------------------------------------------------------------
---GCAGAGATTTACTCTCTGCAATCATCAAGGAATCCAACTCCCAGGGGTTCCAGT---
------------------------------------------TTCAATCACACTGATTTC
TATTCAATGGTGAAT---------------------------------------------
------------------------------------------GGGAAAAATATGAGCAAT
GTGAGCCCGAGGCAATCAAATTTCGGGAACTTGACTTTTGATGAGGAAAACGGAATTGGC
------------------------------------------GGATTCCCAAATCCTCCC
AGAGCAAACGGGGTATATTCACAGGGT---GGTGGTTACCCTGCACCGCCGAGTGCCGGA
ATCTTCTCTCCGGTGGGGGGA------------------------------------CCT
GGAGCAAAGAAGAAGGCGAACGGGGCA---------------------------------
------------------------------------------------------------
------------------------------------------------------------
------------------------GATGGGGGGAAGGATCTTCACATGTTTGTATGGAGC
TCCAGCGCATCGCCAGTGTCGGAA------------------------GGAGGCATTCAT
GTTTTCAGGGGTGGA------GATTATGGGAATGAGGTTGCTGAT---------------
TATGATGAGTCCAGA---------------------------------------------
------------------------------------------------------CAAGAT
GAGTTCAGTTTTGGAAACAGACCGGTCGCGAATGGTGGTGACCGAGAAGGGGCCATGATG
TCTAAGCTGGGGTCCAGCTCC------------------------ACCGCAGAGCTCAAC
CCCAAGGCTGCTGCC------CAG------------------------------------
---------------------TCAAAGCCAACATCCATGCCGCCTGCTAGCGTCATGACC
AGACTCATCCTGATAATGGTGTGGAGAAAACTCATTAGGAATCCCAACACTTATTCTAGC
CTCATTGGCCTCACCTGGTCCTTGGTCTCTTTCAAGTGGGGGATTGAAATGCCTGCTATT
ATAGCCAAGTCTATATCCATTTTATCT------------------GATGCAGGTCTTGGA
ATGGCCATGTTCAGTCTTGGT---TTGTTCATGGCACTGCAGCCAAGAATTATTGCTTGT
GGGAACTCCATTGCCACA------------------------TTTGCCATGGCTGTTAGA
TTC------------------------------------CTCACAGGTCCTGCGGTCATG
GCTGCTGCTTCCATTGCAGTTGGTTTAAGAGGGGTTCTCTTACATATTGCCATTGTACAG
GCG---------------------------------------------------------
------------------------------------------------------------
------------GCTCTTCCTCAGGGAATTGTCCCCTTTGTGTTTGCCAAGGAATACAAT
------------------------------GTTCATCCTGACATTCTGAGCACAGGA---
---------------------------------GTAATATTCGGAATGCTAATAGCTCTA
CCCATCACACTTGTGTACTATATCTTACTGGGGCTATGA---------------------
------------
>VvPIN2
---ATGATTAGAGGGAAGGATATTTAC------------GATGTTCTTGCGGCCATTGTG
CCACTCTACGTTGCCATGATTCTGGCCTACGGCTCAGTCCGGTGGTGGAAGATCTTCACC
CCAGAGCAGTGCGCCGGAATCAATCGATTTGTGGCGGTTTTCGCCGTTCCGTTGCTGTCT
TTCCATTTCATATCATTGAATGACATATACAACATGAATTACAAGTTTATAGCAGCAGAC
TCCCTTCAAAAGATAGTGATCCTATCTGCGCTGTTTCTGTGGCAA------GCCTTTGCA
AAAAAT------------------------------------------------------
GGCAGCCTGGAGTGGATGATCACTCTCTTCTCACTCTCCACTCTCCCCAATACTCTCGTG
ATGGGGATCCCTCTCTTGAAGGCCATGTACGGG------------------------GAT
TTTTCTGCGAGTCTGATGGTTCAGATTGTGGTGTTGCAGAGTGTGATTTGGTATACTCTC
ATGCTGTTCATGTTCGAATATAGAGGCGCTAAGCTCCTCATCACTGAGCAGTTCCCT---
------------------------------------------------------------
------------------------------------------------GAGACGGCAGGC
TCCATCACATCTTTCCGGGTTGAATCTGATGTAATGTCCCTGAACGGGCGCGAGCCT---
---------CTGGAGACGGACGCC---------------------------------GAG
ATTGGTGATGACGGGAAGCTCCATGTGGTTGTGAGGCGATCTTCTTCCTCTTCTGTCATC
TCTTCGGCTTACAAGAAGTCCCATGGCCTGAATTCC------------------------
------------------------------------------------------------
------------------ATTTCC---ATCACTCCGCGAGCCTCTAATTTAACTGGT---
------------------------------------------------------------
------------------------------------------------------------
---GTGGAGATCTACTCCATCCAGTCTTCTCGTGAGCCGACGCCCAGGGCCTCCAGCTTC
AACCAGACTGACTTTTACGCCATGTTT---GCTAGCAAGACCGCAAGCCCCAGACATGGA
AGCATTGGCGGTGTTGGCGCTGGG------------------------------------
------------------------------------GGCGGGGCTGATGTCTTTTCGCTG
CAGTCCTCAAAAGGGCCTACTCCAAGGACTTCAAATTTTGAAGAGGAGATGTTGAAGGTT
GGG---------------------AAGAAGAGAGGAGGGAGGAGTATGAGCGGAGAGCTC
TTTCATGGCGGT------------TTGCTTTCTTCATACCCTCCTCCAAATCCTATGTTT
TCAGGGTCTACAAGTGGAGGTCCA------------------------------------
---AAGAAGAAAGAGAGCGGAGGAGGT---------------------------------
------------------------------------------------------------
------------------------------------------------------------
------------------GGTGCAATGCCTAATAAGGAGCTTCACATGTTTGTTTGGAGC
TCGAGCGCATCTCCGGTCTCTGAAGGAAACCTAAGGCATACAGTTAACCGAGCTGAGTCG
GCTGATTTCGGCGTCATTGATTCATCTAAG---------GCGGTTCTCCAACAAGAGATC
GCGGCTTCAAGAGGAATGCTTGATTTCAATGACACTATAAGTCCT---------------
------------------------------------------------------------
AGA------GTGAACGGAGATAGAGAAGCGGACATGGAAGACGGATCG------------
---------ATCAGGACTCAGGCAGCCGGCACTCCATACTCAGGG------CAGAAGAAG
GCGGACATGCAAGCCAAAAAG---------------------------------------
------------------------------CAGCAGATGCCTCCAACAAGCGTCATGACT
AGGCTCATAATGATCATGGTATGGAGGAAACTAATCAGAAATCCCAACACATATGCCAGT
CTTATAGGCTTAATATGGTCTTTGGTATCATTCAGATGGAACATCAAAATGCCAACAATT
GTGAGTGGATCGATATCGATATTATCT------------------GATGCAGGTCTTGGA
ATGGCTATGTTCAGTCTAGGT---TTGTTCATGGCTTTACAACCAAAGATGATAGCTTGT
GGGAAAACTGTGGCTACC------------------------TTTTCAATGGCTGTCAGA
TTC------------------------------------TTGACAGGCCCAGCTGTAATT
GCTGCCACCTCTATTGCCATCGGTATGCGAGGAGTTCTTCTACATGTCGCAATTGTTCAG
GCA---------------------------------------------------------
------------------------------------------------------------
------------GCTCTCCCCCAAGGGATTGTCCCCTTTGTGTTTGCAAAGGAGTACAAT
------------------------------GTTCATGCAGACATACTTAGCACTGCG---
---------------------------------GTTATTTTTGGGATGCTGATAGCCTTG
CCAATAACAATAATCTATTATGTGCTTCTTGGGCTCTAA---------------------
------------
>VvPIN9
---ATGATTAGCATCAAGGATCTGTAT------------GGTGTTCTAAGTGCGGTGGTT
CCTCTCTATGTGACTATGTTTTTGGCTTATGCTTCTGTAAAATGGTGGAACGTGTTCTCT
CCGGATCAATGCGCAGGCATCAACAGATTCGTGGCCATTTTCGCCATCCCACTTCTCTCC
TTTGAGGTTATTTCAAGGATAAATCCTTACAAGATGGACTTCCTCTTCATTGCTGCTGAT
GGAGTCTCCAAAGTTCTAATCCTAATCATCTTGTTTTCTTGGGCT------AAGTTCTCA
AAGCGAGGCAGC------------------------------------------------
------CTTGACTGGACAATCACGCTTTTCTCCATTTCCACCCTCCCAAACACCCTTGTG
ATGGGGATCCCACTTCTGAAATCCATGTACGGA------------------------GAC
GATAAGGAGTACCTCATTATCCAAGCCGTGGTTCTACAGTGCATAATTTGGTACACTTTG
TTACTCTTTCTGTTTGAGTATAGAGAAGCAAGGATTTTCATACTGAACAAGTTCAAGGAC
AGT---------------------------------------------------------
------------------------------------------------------AGTGTG
AGTAACAGTGAGAGGAGCGGGGAG------------------------------------
------------------------------------------------------------
------------------------------------------------------------
------------------------------------------------------------
------------------------------------------------------------
------AATTTCGGAGGAATCCAGGAGATGATCGGGAGAAACTGCGGCGGCACCGGC---
------------------------------------------------------------
------------------------------------------------------------
---GCCGGCGAAGACGAAGTAGTTGATGTGGTGGTTAGAACGCCTTCCAATCCTCAG---
------------------------------------------ACCACGCAGAATGTAAAC
AAGGTGGCTCCAGATTCTCGG---------------------------------------
------------------------------------------------------------
------------------------------------------------------------
------------------------------------------------------------
------------------------------------------------------------
------------------------------------------------------------
------------------------------------------------------------
------------------------------------------------------------
---------------------------------------------TCATGTTTGAAACCA
ACGCCGGCAGGAGGCGCCGCGCAGGAAGACGGTAAAGAGGTCCATCTGTTCATTTGGCGA
TGCGGGTGTTGCAGTTCT------------------------------------------
------------------------------------------------------------
------------------------------------------------------------
---------------------------------------------------------CAA
GGTGTTTGTGGGCAGTCAGTGCAAGTCTGCAGAAGAGAAGAGGAAATCAAAGTCCAAGGG
AAGACAGGAGAAGATGAGAAGCCCAATTTCCTT---------------AAAGATCAGAAT
------------------------------------------------------------
------------------------------ATGGATTCCTCCACATCCTCAGCCATGTTG
AAGCAAATCATGAAAAGGGTGTGGTTTAAGCTTGTGAGGAACCCCAACTCTTATGCCAGC
GTACTGGGTTTAGCCTGGGCTTTGGCTTCCTGCAGATGGGACATAAAGAAGCCCCAAATC
TTGGAGAACTCGGTCACAATACTGTCA------------------AATGCAGGCCTTGGG
ATGGCCATGTTTAGCCTTGGT---CTGTTCATGGCTCTCCAATCAAGGATCATAGCATGT
GGGAATAGACTAGCCGCG------------------------TATGGCATGCTTGTCAGG
TTC------------------------------------TTGGCTGGCCCTGCTGTGATG
GCAGTTGCTTCTGTTGCAGTAGGTCTTAGGGGCACCGTGTTGCGGGTCTCCATTGTACAA
GCC---------------------------------------------------------
------------------------------------------------------------
------------GCTCTGCCGCAAGGCATAGTTCCCTTTGTGTTTTCCAGGGAATACAAC
------------------------------CTGCATCCAGAAATGCTAAGCACAGCG---
---------------------------------GTAATTTTTGGAATGATTGTCGCCCTT
CCCATCACAATTCTGTACTATGTTCTCCTGGGACTGTAA---------------------
------------
>Mes003807
---ATGATTACGATAACAGATTTTTAC------------CATGTAATGACTGCAATGGTG
CCACTGTACGTGGCCATGATCTTGGCTTATGGGTCAGTGAAATGGTGGAAGATCTTTACT
CCTGATCAGTGTTCAGGAATCAATCGTTTTGTTGCTCTTTTTGCAGTCCCTCTTCTTTCT
TTTCACTTCATATCTAGTAATGATCCTTATGCTATGAACTTTCGTTTCATAGCTGCTGAT
ACTCTTCAGAAAGTCATTGTTCTTGTAGTCTTAGCTTTCTGGACT------AAGTTAAGC
AAAAGGGGT---------------------------------------------------
---TGTTTGGAATGGACGATTACGCTATTTTCACTTTCTACTCTTCCAAACACTCTTGTC
ATGGGCATTCCTTTGCTCAAAGGAATGTATGGT------------------------GAA
TTTTCTGGGAGTTTAATGGTGCAAATTGTTGTTCTTCAATGTATTATTTGGTATACTTTG
ATGCTTTTCTTGTTTGAATATAGAGGAGCTAAACTGCTCATCTCTGAGCAATTTCCA---
GAC---------------------------------------------------------
---------------------------------------------------ACTGCTGGT
TCCATTGTCTCAATCCATGTCGACTCTGATATTATGTCTCTCGACGGT---------CGG
CAG---CCTCTTGAAACTGAAGCA---------------------------------GAG
ATCAAAGAAGATGGTAAGCTACATGTAACTGTAAGAAAATCTAATGCTTCAAGGTCAGAT
---ATTTTCTCGAGAAGATCTCAGGGA---------------------------------
------------------------------------------------------------
------------------CTATCATCTACAACGCCAAGGCCATCAAATCTAAGCAAT---
------------------------------------------------------------
------------------------------------------------------------
---GCAGAGATTTACTCTTTACAATCTTCAAGAAATCCAACACCAAGAGGCTCTAGC---
------------------------------------------TTTAACCACACTGATTTT
TACTCCATGATGGCCACTGGG---------------------------------------
------AGGAACTCTAATTTTGGTGCTTCAGATGTCTATGGC------------CTATCA
GCGTCT---CGAGGACCAACACCAAGGTCATCAAATTATGAAGAGGATGGTGGTGGTTTG
------------------------------------GGTAACAAGCCAAGGTTCCAT---
---------TACCATGCATCTGGTGGTGCAGCCCATTATCCAGCTCCTAATCCAGGCATG
TTTTCGCCAACTGGGTCTAAA---------GGTGGCGTTGCTGCTAATAATGCAGCGGCA
GCTGCTACAAAGAAGCCTAATGGT------CAA---------------------------
------------------------------------------------------------
------------------------------------------------GCTCAACAGAAA
GCTGAAGATGGTGGT---------------GGTAAAGATCTTCATATGTTCGTTTGGAGT
TCTAGTGCTTCTCCTGTTTCAGATGTGTTTGGTAGC---------------------CAT
GATTATGGT------GGTCATGATCAGAAAGAAGCTAGATTGGCTGTATCTCCAGGAAAA
GTGGAAGGAAATAGAGAGAATCAT------------------------------------
---------------------------------CATCAAGAGGATTATATGGAAAGAGAA
GATTTCAGCTTTGGCAACATAGGAGTAGAAAGAGAAATGAACAATAAT---------CAT
------------------------------------------------------------
---GAGAAAGTGATGGAAAATGTT------------------------------------
---------------------GGAAAACCAAAACCCATGCCTCCAACAAGTGTAATGACA
AGGCTTATACTCATCATGGTTTGGAGGAAACTGATTAGAAATCCAAACACTTACTCAAGC
TTAATTGGTCTCATTTGGTCTCTAGTTTCATTCAGGTGGCATATAGAAATGCCTGCCATT
ATAGCAAAGTCCATTTCCATTTTGTCA------------------GATGCAGGGCTTGGC
ATGGCCATGTTCAGTCTTGGA---CTGTTCATGGCATTGCAACCAAGGATAATAGCATGT
GGAAATTCCATAGCAGCT------------------------TTTGCAATGGCTGTGAGA
TTC------------------------------------CTTACAGGACCAGCTGTTATG
GCAGCTGCTTCTATTGCTGTTGGACTTAGAGGAACTCTCTTACATGTTGCCATTGTCCAG
GCA---------------------------------------------------------
------------------------------------------------------------
------------GCTCTACCACAAGGAATTGTCCCCTTTGTCTTTGCCAAGGAATACAAT
------------------------------GTGCACCCTGATATTCTCAGCACAGGT---
---------------------------------GTCATATTTGGGATGCTAATTGCATTG
CCCATAACTCTTGTGTACTACATTCTATTGGGTTTATGA---------------------
------------
>Mes030090
---ATGATAACAGGAGATGATTTCTAC------------AAGGTGATGTGTGCAATGGTG
CCTTTGTATTTTGCAATGCTGGTTGCATATGGGTCAGTGAAATGGTGGAAGATATTCACA
CCAGAGCAATGTTCAGGGATCAACAGATTTGTTGCTGTTTTTGCAGTCCCAGTTTTATCT
TTCCACTTTATTTCTCAAAATAATCCATACCAAATGGATACCAAGTTCATATTAGCTGAT
ACACTCTCTAAGATCATAGTCCTTGTTGTTCTCTCAGTTTGGGCT------GTTTTCTTT
AATGGAGGA---------------------------------------------------
------TTGGATTGGCTCATCACTCTCTTCTCAGTCGCAACTTTGCCTAACACTCTTGTC
ATGGGCATCCCTTTGCTCATGGCCATGTATGGA------------------------GAT
TTCACTCAGAGCCTTATGGTGCAAGTGGTTGTTCTTCAGTGCATCATATGGTACACTCTT
TTGCTCTTCCTCTTCGAGTACAGAGCAGCAACCCTCCTAATCAAAACCCAGTTCCCAGGA
CCCACA------------------------------------------------------
------------------------------------------------------GCAGCC
TCCATTACCAAAATCGAACTCGACAATGATGTCATCTCCCTCGATGGCAGG---------
GAC---CCACTCCGCACTGAATCT---------------------------------GAA
ACCGACGGCAACGGCCGAATCCGAGTTCGTATCCGCAGGTCCACTTCCTCCGCCCCAGAA
TCCGCCCTATCATCCTCC------------------------------------------
------------------------------------------------------------
------------------ATCTGCCTCACTCCT---AGACCCTCAAATCTCTCCAAC---
------------------------------------------------------------
------------------------------------------------------------
---GCAGAAATCTTTTCTGTCAACACCCCTGCGCCATTTTATGAATACAGTATAAAT---
CCTAATGCGAATAATGGTTACACTCATTACAATCATGGA------CCAAACAACGAGATA
ATAATATGTAATGGGGACTTGGGT---TTCGGATATCGG---------------------
---TCCGGAACGAGTCCTAGACTATCG---GGATACGCTTCATCGGATGCTTACTCGCTG
CAACCC------------ACGCCAAGGGCGTCGAATTTTAATGAGCTGGAT---------
------------------------------------------------------------
------------------------------------------------------------
------------------------------------------------------------
------------------------------------------------------------
------------------------------------------------------------
------------------------------------------------------------
---------------------GTGACGAACGCCGGGGGTACGCCATACTGGGTCAGGTCT
CCGGTTGCCGGGAAATTTTTCAGGCAGCCG------------------------------
------------------------------------------------------------
---TCCCCGGCGGTTCCA------------------------------------------
------------------------------------------------------GATGTC
AGAATGGTATGGGGAGAGTCGCCAGGAAAGTGTCAAAATGGAGGAGCAGGCGCCGGC---
------------------------------------------------------------
------------------------------------------------------------
------------------------------AAAGATATTACAGTTGCTTTACCAGTAACG
CTGCTCTATTACATAAGCCTAGGGCTTTGA------------------------------
------------------------------------------------------------
------------------------------------------------------------
------------------------------------------------------------
------------------------------------------------------------
------------------------------------------------------------
------------------------------------------------------------
------------------------------------------------------------
------------------------------------------------------------
------------------------------------------------------------
------------------------------------------------------------
------------------------------------------------------------
------------------------------------------------------------
------------
>Mes029078
---ATGATTACAGGCAAGGATATTTAC------------GATGTTCTCGCAGCGATTGTT
CCTCTATATGTTGCTATGATACTAGCCTATGGCTCAGTCCGATGGTGGAAAATCTTCACG
CCCGATCAATGCTCCGGTATTAATCGTTTTGTGGCAGTCTTTGCGGTTCCTTTACTCTCT
TTCCATTTCATCTCTTCCAACGACCCTTACGCCATGAACTATCGCTTCATTGCTGCCGAT
TCTCTCCAGAAAGTAGTCATTCTTACGGCTCTCTTTCTTTGGCAA------GCTTTTAGC
AAACGA------------------------------------------------------
GGTAACCTTGAGTGGATGATCACTCTCTTCTCTCTCTCTACCCTCCCCAACACTCTGGTC
ATGGGCATCCCTCTTTTGAAAGCCATGTATGGA------------------------GAT
TTTTCGGGGAGTCTTATGGTTCAAATCGTGGTCTTGCAGAGTGTAATTTGGTATACTTTA
ATGCTCTTCATGTTCGAATATAGAGGAGCCAAGTTACTCATCTCCGACCAATTTCCT---
------------------------------------------------------------
------------------------------------------------GAGACAGCCGGT
TCCATTACCTCCTTCAAAGTTGATTCTGATGTCGTTTCGCTAAATGGTCGGGAACCA---
---------TTACAAGCAGATGCT---------------------------------GAG
ATAGGGGATGATGGTAAGCTTCATGTGGTTGTTAGAAGA---TCTAGCGCCTCGTCAATG
GTGTCTTCCTTTAACAAGTCACATGGACTAAACTCA------------------------
------------------------------------------------------------
------------------ATAACATCCATGACCCCAAGAGCTTCGAATCTCACGGGT---
------------------------------------------------------------
------------------------------------------------------------
---GTAGAGATCTATTCAGTACAATCTTCTCGAGAACCAACACCAAGGGCTTCAAGTTTT
AACCAGACAGATTTTTATGCGATGTTT---GCTAGCAAAGCCGCAAGTCCCAAGCACGGG
TACACCAATAGTTTCCAGGGA---------------------------------------
------------------------------------GCTATTGGTGATGTTTACTCTCTG
CAATCTTCTAAAGGAGTCACGCCTAGAACTTCAAATTTTGATGAGGAAACATTGAAA---
------------------ATCGGGAAGAAAAGAGGTGGGAGAAGCATGAGTGGGGAGTTG
TTTAATGGT---------------------------TATCCGCCTCCTAATCCAATGTTT
GCAGGATCTACTAGTGGTTGTCCT------------------------------------
---AGAAAGAAGGAAAGTGGC---------------------------------------
------------------------------------------------------------
------------------------------------------------------------
------------------GCGATGCCTAAC---AAGGAGCTTCACATGTTCGTCTGGAGC
TCGAGTGCCTCACCAGTTTCTGAAGGGAATCTGAGACATGCAGTTCATAGAGCTGCCTCC
TCTGACTTTGGGGCCATAGACTCTTCT------AAAGTCGGTCTTCAGCATGAGACTAGT
GCTGCTTCAAAAGCCATGCATGAATTGATTGAAAATATGAGTCCC---------------
------------------------------------------------------------
GCTGGCAAAATGAATGGAGAAAAAGAGATCGACATAGAGGAT------------------
------GGACAAAAGTTTGCAGTAACTGGTTCCCCCTTCAAT------TGTCAAAAGAAG
ATGGAAATGGAATGCGATGGA---------------------------------------
---------------------TCAAGAAAGCACCAGATGCCTCCTGCAAGTGTCATGACT
AGACTCATACTAATCATGGTTTGGAGGAAGCTGATAAGAAACCCTAACACATATTCAAGC
CTTTTGGGCGTAGTGTGGTCTCTCATATCTTTCAGATGGAACATCCAAATGCCGTCAATT
GTAAGAGGGTCCATATCAATATTATCA------------------GATGCTGGTTTGGGA
ATGGCCATGTTCAGTCTAGGT---TTATTCATGGCTTTGCAACCAAAAATTATAGCTTGT
GGAAAATCTGTAGCGACT------------------------TTTGCTATGGCTGTAAGG
TTT------------------------------------CTGACTGGTCCAGCTGTAATT
GCTGCAACCTCTATTGCTATTGGTCTTCGTGGCCCTCTTCTACATGTGGCGATTGTTCAG
GCG---------------------------------------------------------
------------------------------------------------------------
------------GCTCTTCCCCAAGGGATTGTTCCATTTGTATTTGCCAAGGAATACAAT
------------------------------GTCCACGCTGACATACTTAGCACTGCG---
---------------------------------GTTATCTTCGGAATGTTGATTGCCTTG
CCCATTACAATACTCTATTACGTGCTTCTCGGCCTTTGA---------------------
------------
>Mes003367
---ATGATTACGGGGAAGGATCTGTAC------------ACCGTCTTAACGGCGGTTGTT
CCTCTCTATGTTGCGATGATCTTGGCTTATGGCTCTGTGCGTTGGTGGAAGATTTTCAGC
CCCGACCAGTGCTCCGGCATCAACCGGTTCGTGGCGATATTTGCTGTGCCGTTACTGTCG
TTCCATTTCATCTCCACTAACGATCCTTATGCCATGAATTTCCGGTTCATTGCCGCCGAT
ACGCTTCAAAAGATTATAATGCTTGTCGCTCTCGGAATTTGGACT------AATTTCACT
AAAAATGGA---------------------------------------------------
---AGTTTAGAATGGATGATTACCATTTTCTCTTTGTCTACTCTTCCAAACACTCTGGTT
ATGGGCATTCCTCTGTTAATCGCCATGTACGGT------------------------GAG
TACTCCGGTAGCCTTATGGTTCAGGTGGTGGTTTTGCAGTGTATCATTTGGTACACTCTT
CTCTTGTTTCTGTTCGAGTACAGAGGAGCCAAGATGTTGATCATGGAGCAGTTCCCT---
GAA---------------------------------------------------------
---------------------------------------------------ACTGCAGCT
TCCATTGTTTCCTTCAAGGTCGATTCTGATGTTGTTTCTTTAGACGGTAGA---------
---GATTTCTTGGAAACAGATGCT---------------------------------GAG
ATTGGTGGTGATGGGAAGCTACATGTGACGGTGAGGAAATCGAATGCTTCGCGGCGATCT
------TTG---------------GGGCCTGGT---------------------------
------------------------------------------------------------
---------------TCTTTCTCTGCATTGACTCCTCGTCCGTCGAATCTTACTGGA---
------------------------------------------------------------
------------------------------------------------------------
---GCTGAGATTTATAGCTTGAGTTCATCGAGAAATCCTACACCAAGGGGATCTAAT---
------------------------------------------TTTAACACTTCCGACTTT
TACAATATGATGGGAGTTCAGGGATTCCCT------------------------------
------------GGCGGAAGGCTTTCAAATTTTGGCCCAGCAGACTTGTACTCTGTGCAA
TCT---TCAAGAGGTCCAACGCCTCGGCCCTCAAATTTTGAAGAAAAT------------
------------------------TGTGCTCCAATGGCTACAATTTCTTCTCCGAGATTC
GGGTTCTATCCG---GCGCAGACGGTTCCAACATCTTACCCAGCACCGAGTGCAGAATTT
TCTGCAACAGTCTCCACTAAGAATTCTAAG---------------AATCAACAGCAGCAG
CTGCAGGAGCAACAGCAACAGCAGCAACAG------------------------------
------------------------------------------------------------
------------------------------------------------------------
---CAACAGAATTCCAAAGCAAACCATGACGCTAAGGAGCTGCACATGTTTGTATGGAGC
TCAAGTGCCTCCCCGGTCTCC---------------GATGTATTTGGTGGG------AAT
GATTTCGGAGCATCCCAGCAATCTGGCCGGTCCGACCAGGGA---GCAAAGGAGATCAGG
ATGTTAGTTGCTGAC---CACCCACAGGATGGGGAAACCAAAGCCATTGCA---------
------------------------------------CATGCTGGAGAATTTCCTGGCGAG
GACTTCAGTTTTGCT---GGTAAAGGA---GAAGGAGAAGAG---GATGGGCGAGAAAAA
GAGGGA---CCCACTGGCCTTAACAAGCTAGGG---TCAAGCTCAACCGCGGAACTCCAC
CCAAAAGCCGCCGGAGCACCAGAA------------------------------------
------------------TCTGGAGCCAACAAACATATGCCTCCGGCAAGCGTGATGACC
CGTCTGATACTGATCATGGTTTGGCGCAAACTGATTCGGAACCCAAACACATACTCCAGT
CTCATTGGCCTGGTGTGGTCTCTAATTTGTTTCCGGTGGCATGTGGCTATGCCTAAAATA
ATTGAGAAGTCCATCTCCATACTGTCT------------------GATGCTGGCCTTGGA
ATGGCTATGTTCAGCCTAGGT---CTGTTTATGGCTTTACAACCGAAGATAATTGCCTGT
GGGAACTCGGTGGCCGCA------------------------TTCGCCATGGCTGTTCGT
TTC------------------------------------CTGACTGGTCCTGCAGTGATG
GCTGCAGCTTCAATTGCAGTTGGCCTGCGTGGTACTCTCCTCCATGTCGCTATTGTTCAG
GCT---------------------------------------------------------
------------------------------------------------------------
------------GCGCTGCCACAAGGGATTGTTCCATTTGTGTTTGCCAAGGAATACAAT
------------------------------GTCCATCCAGCCATTCTCAGCACTGCG---
---------------------------------GTTATCTTCGGAATGTTGATAGCATTA
CCAATTACACTTGTCTACTACATTCTCCTTGGATTGTGA---------------------
------------
>Mes006998
---ATGATTAGCTGGAAAGATCTCTAC------------ACCGTTTTAACGGCGGTGATT
CCTCTTTATGTTGCTATGATCTTGGCCTATGGCTCCGTTCGCTGGTGGAAGATCTTCAGC
CCGGACCAGTGCTCAGGTATCAACCGGTTCGTCGCTATTTTCGCTGTGCCGCTATTGTCT
TTCCATTTCATCTCCAGCAACGATCCTTACGCTATGAATTTCCGGTTCATTGCCGCCGAT
ACGCTTCAAAAGATTATAATGCTTTTCGCTCTCGGTATTTGGACT------AATTTCACT
AAAAATGGA---------------------------------------------------
---AGTTTAGAATGGATGATTACGATTTTCTCCTTATCTACTCTTCCAAACACGCTAGTC
ATGGGCATTCCTTTGTTGATTGCCATGTACGGC------------------------AAG
TACTCCGGTAGCCTCATGGTTCAGGTGGTGGTTTTGCAGTGTATCATTTGGTACACTCTT
CTCTTGTTTCTTTTTGAGTACAGAGGAGCCAAGATGTTGATCATGGAGCAATTCCCT---
GAA---------------------------------------------------------
---------------------------------------------------ACTGCAGCT
TCCATTGTTTCGTTTAAG------------------------------------------
------------------------------------------------------------
------------------------------------------------------------
------------------------------------------------------------
------------------------------------------------------------
------------------------------------------------------------
------------------------------------------------------------
------------------------------------------------------------
------------------------------------------------------------
------------------------------------------------------------
------------------------------------------------------------
------------------------------------------------------------
------------------------------------------------------------
------------------------------------------------------------
------------------------------------------------------------
------------------------------------------------------------
---------------CAGCAGCAGCCTCAG------------------------------
------------------------------------------------------------
------------------------------------------------------------
---CAACAGAATTCCAAAGCAAACCATGACGCTAAGGAGCTCCACATGTTTGTTTGGAGC
TCGAGTGCCTCGCCGGTCTCC---------------GACGTATTTGGAGGG------AAC
GATTTTGGGGCATCCCAGCCATCTGGCCGGTCCGACCAGGGA---GCCAAGGAGATCAGG
ATGTTAGTTGCTGAC---CACCCACAAAATGGTGAATCCAAA------------------
------------------------------------------GGAGAATTTCCTGGCGAG
GACTTCAGTTTTGCT---GGTAAAGTA---GAAGGAGAAGAT---GAAGGGCGAGAAAAA
GGGGGA---CCCACTGGACTTAACAAACTGGGG---TCGAGCTCAACCGCAGAGCTCCAC
CCCAAAACCTCCGGAGCACCAGAG------------------------------------
------------------TCTGGAGGCAACAAACAGATGCCTCCAGCAAGTGTGATGACC
CGTCTGATATTGATCATGGTATGGCGTAAACTGATTCGGAATCCAAACACATACTCCAGT
CTCATTGGCTTGGTTTGGTCTCTAATTTCATTCCGGTGGCATGTGGCTATGCCTAAAATA
ATAGAGAAATCCATCTCTATACTCTCT------------------GATGCTGGCCTCGGA
ATGGCTATGTTCAGCTTAGGT---CTGTTTATGGCTTTACAACCAAAGATAATTGCCTGT
GGGAATTCGGTGGCTGCA------------------------TTTGCTATGGCTGTTCGC
TTC------------------------------------CTTACTGGGCCTGCAGTGATG
GCTGCGGCTTCAATTGCTGTTGGCCTGCGTGGTACTCTTCTCCATGTCGCTATTGTTCAG
GCT---------------------------------------------------------
------------------------------------------------------------
------------GCACTACCACAAGGAATTGTTCCATTTGTGTTTGCCAAAGAGTACAAC
------------------------------GTCCATCCAGCCATCCTTAGCACTGCG---
---------------------------------GTTATCTTCGGAATGTTAATAGCGTTA
CCAATTACCCTTGTCTACTACATTCTCCTTGGATTGTGA---------------------
------------
>Mes026579
---ATGATCAGTATCACAGACCTCTAC------------CATGTTCTCACAGCTGTTGTG
CCACTTTATGTGGCTATGATCTTAGCCTATGGCTCAGTGAAATGGTGGAAGATCTTTAGC
CCTGACCAGTGTTCAGGGATCAACAGATTCGTTGCTCTATTTGCCGTGCCTTTGCTTTCT
TTTCACTTTATCTCCACTAACAATCCTTACGCTATGAACTATAGGTTCATTGCAGCGGAC
ACTCTCCAAAAAATCATAGTTCTTGTGGTTTTAGCCATCTGGTCT------AGACTTAGT
TCTAGAGGC---------------------------------------------------
---TCCCTTGAATGGTCCATCACTCTCTTTTCTCTCTCCACTCTCCCAAACACTCTGGTT
ATGGGCATCCCTTTGTTGAAGGGTATGTATGGG------------------------GAC
TCCTCGGGAACCCTTATGGTTCAAATAGTTGTCCTTCAATGCATAATATGGTACACGTTG
ATGCTTTTTCTATTTGAATATAGAGGAGCTAGAATCTTGATTGGCGAACAGTTTCCTGAC
------------------------------------------------------------
---------------------------------------------------ACTGCTGGC
TCTATAATCTCCTTCAGAGTTGATTCTGATATAATTTCTTTAGATGGTAGA---------
---GAGCCATTGCAAACTGAAGCA---------------------------------GAG
CTTGGTGAGGATGGCAAGCTCCATGTTACAGTGAGGAAATCAACCAGCTCAAGATCAGAA
---ATCTTCTCTCGCAGATCCCATGGTCCAAAT---------------------------
------------------------------------------------------------
---------------TCAGGCCTATCATTGACTCCTAGACCATCCAATCTAACAAAT---
------------------------------------------------------------
------------------------------------------------------------
---GCAGAGATATATTCTCTCCAATCTTCAAGAAATCCAACACCAAGAGGCTCAAGC---
------------------------------------------TTTAACCACACTGATTTT
TACTCAATGGTGAAT---------------------------------------------
------------------------------------------GGCAAAAATGCAAGCAAT
GTGAGTCCTAGACAATCAAACTTTGGTAACCTGCCATTTGATGAAGAAAATGGAGGAATT
------------------------------------------GGAGTGTATGGA------
---------AATGTTTCAAGAGCAAATGGGAATGCTTATCCTGCTCCACCAAATGCTGGG
ATATTCTCT------------------------------------------------CCT
GGAACCAAGAAGAAAGCAAATGGAGCT---------------------------------
------------------------------------------------------------
------------------------------------------------------------
------------------------GATAATGGCAGAGACTTGCACATGTTTGTTTGGAGT
TCTAGTGCTTCACCAGTTTCAGAA------------------------GGTGGGATACAT
GTCTTCAGGGGAGGAGCTACTGATTATGCCAATGAACTTGGTGGG---------------
GCAACTCACCAGAAA---------------------------------------------
------------------------------------GATTATGATGAGTTTGGTCGGGAT
GAGTTCAGCTTTGGAAACAGACAGGTAGCCAATGGGGTAGACAGGGAGGGTCCAGTGCTA
TCCAAGCTTGGTTCAAGCTCC------------------------ACAGCAGAGCTCCAC
CCAAAGGCTGGTGCTGATGGCGAA------------------------------------
---------------------CCCAAGCCCACTGCCATGCCACCTGCTAGTGTTATGACA
AGACTTATTCTCATTATGGTTTGGAGAAAACTTATAAGGAATCCCAATACTTATTCGAGC
CTCATTGGCCTTACTTGGTCTCTTGTTTCTTTCAAATGGAACGTAGAGATGCCTGCGATT
ATTGCTCGTTCCATATCTATCCTATCT------------------GATGCTGGTCTTGGA
ATGGCTATGTTTAGCCTTGGT---TTGTTTATGGCATTACAGCCGAAGATCATTGCTTGT
GGAAACTCGGTCGCGTCA------------------------TTTGCAATGGCTGTTAGA
TTT------------------------------------CTCACTGGTCCTGCAGTTATG
GCTGCTGCTTCAATTGCTGTTGGATTAAGGGGAGTTCTGTTGCACATTGCCATAGTACAG
GCA---------------------------------------------------------
------------------------------------------------------------
------------GCTCTTCCACAAGGAATTGTCCCCTTTGTTTTTGCGAAGGAATATAAT
------------------------------GTTCATCCTGACATATTGAGCACTGGA---
------------------??????????????????????????????????????????
???????????????????????????????????????---------------------
------------
>Mes003794
---ATGATTACACCAACCGATTTTTAC------------CATGTAATGACTGCAATGGTG
CCACTATACGTGGCTATGATATTGGCTTATGGGTCAGTGAAATGGTGGAAGATCTTCACT
CCTGATCAGTGTTCAGGAATCAATCGTTTTGTTGCTCTTTTTGCAGTCCCCCTTCTCTCT
TTCCACTTCATATCTTCCAATGATCCTTACGCCATGAACTTTCGTTTCATAGCTGCTGAT
ACTCTCCAAAAGGTCATAGTTCTTGGAGTCCTAGCTCTGTGGACT------AATTTGAGC
AAAAGGGGA---------------------------------------------------
---TGCTTGGAATGGACCATTACGCTTTTTTCACTTTCTACTCTTCCAAACACTCTTGTG
ATGGGCATCCCTTTGCTCAAAGGGATGTATGGT------------------------GAA
TATTCTGGAAGTTTAATGGTGCAAATAGTTGTTCTTCAATGTATTATTTGGTATACTTTG
ATGCTTTTTATGTTTGAATATAGAGGTGCTAAAATGCTCATCGCTGAGCAATTTCCA---
GAC---------------------------------------------------------
---------------------------------------------------ACTGCTGGT
TCCATTGTCTCAATCCATGTCGATTCTGATATTATGTCTCTTGATGGT---------AGA
CAA---CCTCTAGAAACTGAAGCA---------------------------------GAG
ATAAAAGAAGATGGCAAGTTACATGTCACTGTAAGAAAATCCAATGCTTCAAGATCAGAT
---ATCTTCTCAAGGAGATCTCAAGGG---------------------------------
------------------------------------------------------------
------------------CTATCTTCTACAACTCCTAGGCCGTCAAACCTAACCAAT---
------------------------------------------------------------
------------------------------------------------------------
---GCAGAGATTTACTCTTTACAATCTTCAAGGAATCCAACTCCAAGAGGCTCTAGC---
------------------------------------------TTTAACCACAATGATTTT
TACTCCATGATGGCTGCTGGG---------------------------------------
------AGGAACTCAAATTTTGGTTCTTCAGATGTCTATGGC------------TTATCA
GCATCT---CGAGGACCTACACCCAGGCCGTCAAATTATGAAGAAGATGGTGGG------
------------------------------------GGTAACAAGCCAAGGTTCCAT---
---------TACCACGGGTCTGGTGGTGCAACCCATTATCCAGCACCTAACCCAGGCATG
TTTTCGCCAACTGGGTCTAAG---------GGTGGAGTTGCTGCTAAT------AATGCA
GCTGGTCCGAAAAAGCCTAATGGT------CAA---------------------------
------------------------------------------------------------
------------------------------------------------GCTCATATGAAA
GCTGAAGATGGTGGT---------------GGCAGAGATCTTCATATGTTCGTTTGGAGT
TCTAGTGCTTCTCCTGTTTCAGATGTGTTTGGTAGC---------------------CAT
GATTATGGT------GCTCATGACCAGAAAGAAGTTCGATTGGCTGTATCTCCAGGAAAA
GTAGAGGGACACAGAGAGAATCATCAA---------------------------------
---------------------------------CATCATGAAGATTATATGGAAAGAGAA
GATTTCAGCTTTGGCAACAGAGGAATAGAAAGAGAAATGAATAATAACAATCATCAAGGT
------------------------------------------------------------
---GAGAAAATTATAGGAGATGAA------------------------------------
---------------------GGAAAATCCAAAGCCATGCCTCCAACAAGTGTAATGACA
AGGCTTATTCTGATCATGGTTTGGAGGAAACTGATTAGAAACCCTAATACTTACTCCAGC
TTAATTGGTCTCACTTGGTCTCTAATTTCATTCAGGTGGCATGTAGAAATGCCTGCCATT
ATAGCAAAATCCATTTCTATACTGTCA------------------GATGCAGGGCTTGGC
ATGGCCATGTTCAGTCTTGGT---CTGTTCATGGCTTTGCAACCAAGGATCATAGCATGT
GGAAATTCCATAGCAGCT------------------------TTTGCAATGGCTGTGAGA
TTC------------------------------------CTTACAGGTCCAGCTGTTATG
GCAGCTGCTTCTATTGTTGTTGGTCTTAGAGGAACTCTCTTACACATTGCCATTGTCCAG
GCA---------------------------------------------------------
------------------------------------------------------------
------------GCTCTACCACAAGGAATTGTCCCCTTTGTCTTTGCCAAGGAATACAAT
------------------------------GTACACCCTGATATTCTCAGCACAGGG---
---------------------------------GTGATATTTGGAATGCTAATTGCATTG
CCAATAACTCTTGTGTACTACGTTTTGTTGGGGTTGTGA---------------------
------------
>Mes029063
---ATGATTTCCTTATCAGATGTATAT------------CATGTGGTTTCTGCAACAGTT
CCATTGTATTTTGCAATGCTATTGGCTTACATCTCTATGAAATGGTGGAGGCTTTTCACA
CCAGATCAATGTGCAGGGATAAACAAATTTGTTGCTAAATTTTCAATCCCACTCTTATCT
TTCCAAGTTATTTCTCATAACAATCCTTACCAAATGAATTTGAAACTCATTTTAGCTGAC
TTTCTTCAGAAGCTATTAGCCCTTCTAGCACTCACTGCTCTCACC------AAAATCAGC
TCC------------------------------------------------------AGA
GGAAGATTGAATTGGATAATTACTGGGTTGTCTCTGTCAACATTGCCCAACACTTTGATT
CTGGGAATCCCACTTCTGAAAGCTATGTATGGA------------------------GCT
GAAGCTGAGTCTCTACTTTCCCAGATAATTGTCTTGCAGAGCTTGGTTTGGTATAATTTG
TTGTTGTTTCTCTTTGAGCTCAATGCCACCTATGCAGTTCCAATCACC------------
------------------------------------------------------------
------------------------------------------------------------
------------------------------------------------------------
------------------------------------------------------------
------------------------------------------------------------
------------------------------------------------------------
------------------------------------------------------------
---------------------------------CCATCTTCAGAAATCACG---------
------------------------------------------------------------
------------------------------------------------------------
---GTGGACCATGAGGACCCCCAAGAGGCAGAAGAAAAGGAGGAAGAAGAAGAAGAAGAA
GAAGAA------------------------------------------------------
------------------------------------------------------------
------------------------------------------------------------
------------------------------------------------------------
------------------------------------------------------------
------------------------------------------------------------
------------------------------------------------------------
------------------------------------------------------------
------------------------------------------------------------
------------------------------------------------------------
------------------------------------------------------------
------------------------------------------------------------
------------------------------------------------------------
------------------------------------------------------------
------------------------------------------------------------
------------------------------------------------------------
------------------------------------------------------------
------------------------------------------------------------
---------------------------ACACAAACCAGAACAACTAGGAGAGTAAAAACC
ATGCTCATTCTCTTGACAGTGGGGAGAAAGCTAGTGAGAAATCCCAATTTCCATGCTACT
CTATTGGGTCTTATTTGGGCAAGCATACGCTTCAGGTGGGGAGTGAAAATGCCAGAAATT
GTTGATAGTTCTATAATGATATTGTCT------------------AATGGAGGGCTTGGC
ATGGCAATGTTCAGCTTAGGT---CTGTTCATGGCATCTCGCGCCAGTATAATAGCCTGT
GGCGTCCGAATGGCAGTG------------------------CTGTCTATGGCAATGAAG
TTC------------------------------------ACTGCAGGACCTGCTCTAATG
GCAGTTGCTTCTCTAGCCACTACACTAAGAGGCACAGTCTTTAAAGTGGCAATTGTCCAG
GCA---------------------------------------------------------
------------------------------------------------------------
------------GCTCTACCACAAGGGATTGTTCCATTTGTGTTTGCTAAAGAATATAAT
------------------------------ATTCATCCTGATATATTAAGCACAGGG---
---------------------------------GTAATTTTTGGTATGCTTATTGCATTG
CCAATTGCATTGGCTTACTACTCGCTTTTAGAATTGTGA---------------------
------------
>Mes033391
---ATGATTTCTTTAGCAGATGTGTAT------------CATGTTGTGGCTGCGACAGTT
CCACTCTATTTTGCCATGATATTGGCTTACATCTCTATGAAATGGTGGAGGCTTTTTACA
CCAGATCAGTGTGCAGGCATTAACAAATTTGTTGCTAAATTTTCAATCCCACTATTATCT
TTCCATGTTATCTCCAACAACAACCCTTACAAAATGAACCTCAAACTCATATTTGCTGAC
TTTCTTCAGAAACTATTAGGCCTCTTAGTTCTCACAGCACTCACC------AAGATCAGC
TCC------------------------------------------------------AGA
GGAAGATTGAATTGGATCATTACTGGTCTCTCTCTTTCAACTTTGCCCAATACTTTGATC
CTGGGAATTCCACTTTTGAAGGCTATGTATGGA------------------------GAT
GAAGCTGAGGCTCTCCTTTCTCAGATAATTGGCTTACAAAGCTTAGTTTGGTATAATTTG
TTGCTGTTTCTGTTTGAGCTAAATGCCACCTATGCAGCCCCAGTGGCA------------
------------------------------------------------------------
------------------------------------------------------------
------------------------------------------------------------
------------------------------------------------------------
------------------------------------------------------------
------------------------------------------------------------
------------------------------------------------------------
---------------------------------CCATCTTCAGAAATTACA---------
------------------------------------------------------------
------------------------------------------------------------
---GAGGACCTTGAAGCTCATCATGATGCTCAATCAAAAGAGGGAGAAGAGGAA------
------------------------------------------------------------
------------------------------------------------------------
------------------------------------------------------------
------------------------------------------------------------
------------------------------------------------------------
------------------------------------------------------------
------------------------------------------------------------
------------------------------------------------------------
------------------------------------------------------------
------------------------------------------------------------
------------------------------------------------------------
------------------------------------------------------------
------------------------------------------------------------
------------------------------------------------------------
------------------------------------------------------------
------------------------------------------------------------
------------------------------------------------------------
------------------------------------------------------------
---------------------------------ACACATGCCACAAAGAGGGTCAAAACC
ATGCTCATTCTCTTCACAGTGGGGAGGAAGTTGGTGAGAAATCCAAATTTTCATGCGACT
TTGCTAGGTCTTATTTGGGCAAGCATACATTTCAGGTGGGGTGTGAAAATGCCAGAAATT
GTTGATAATTCTATACTGATATTGTCT------------------AATGGAGGGCTTGGT
ATGGCAATGTTCAGCTTAGGT---CTGTTTATGGCATCACGCACCAGTATAATAGCGTGC
GGCGTCCGACTTGCTGTG------------------------CTAGCTATGGCAATGAAG
TTC------------------------------------ATTGCGGGACCTGCCTTAATG
GCAGTTGCTTCCCTTGCCATTACAGTAAGGGGCACAGTGTTTAAAGTGGCAATTGTTCAG
GCA---------------------------------------------------------
------------------------------------------------------------
------------GCTCTACCTCAAGGGATTGTTCCATTTGTGTTTGCTAAAGAATATAAT
------------------------------ATTCATCCAGACATATTAAGCACAGGG---
---------------------------------GTAATTTTTGGTATGCTCATTGCATTG
CCAATAGCATTAGCCTACTACTCCCTGTTAGCCTTGTAA---------------------
------------
>Mes010688
---ATGATAGGGTGGGAAGATGTTTAT------------AAGGTGGTGGTGGCCATGGTG
CCTTTGTACGTGGCCCTGGTGTTAGGTTACGGGTCAGTAAGGTGGTGGAAAATATTCACA
CCTGAACAGAGTGGAGCTGTGAATCGTTTCGTTTGTTACTTCACTCTCCCTCTTTTCACC
TTCGAATTCACAGCCCATGTTGATCCTTTCAACATGAACTATCTATTCATTGGTGCTGAT
GCTATATCTAAGTTCATTATAGTGGTTGTGCTTGCTTTCTGGGCT------AAGTTTAGT
AGCAAAGGA---------------------------------------------------
---AGCTACACATGGTCCATTACAAGCTTCTCTTTATGTACGTTAACTAATTCTCTTGTT
GTGGGTGTGCCTCTGGCGAAAGCCATGTATGGG------------------------CAG
ATGGCAGTTGATCTTGTGGTTCAATCATCTGTCATTCAAGCCATAATTTGGCTTACCATT
TTGTTGTTTGTGTTGGAAATAAGAAGAACAGGA---CTTGATATTTCTTCT---------
------------------------------------------------------------
------------------------------------------------------------
AATACTAATGGTGAAAATTTAGACAAGGATTTGGAGGGGATAAGTAGAAGT---------
GTAGATCATAAAATGGAA------------------------------------------
------------------------------------------------------------
------------------------------------------------------------
------------------------------------------------------------
------------------------------------------------------------
------------------------------------------------------------
------------------------------------------------------------
------------------------------------------------------------
------------------------------------------------------------
------------------------------------------------------------
------------------------------------------------------------
------------------------------------------------------------
------------------------------------------------------------
------------------------------------------------------------
------------------------------------------------------------
------------------------------------------------------------
------------------------------------------------------------
------------------------------------------------------------
------------------------------------------------------------
------------------------------------------------------------
------------------------------------------------------------
------------------------------------------------------------
------------------------------------------------------------
------------------------------------------------------------
------------------------------------------------------------
------------------------------------------------------------
------------------------------------------AGTGCAAAGCCTTCTTTC
TGGGCTTTGATGAAGGTGGTGTGGTTGAAAATGGCTATGAATCCTAATTCATATGCCTGT
ATCATTGGTCTTGTTTGGGCTTTTATAGCAAAAAGGTGGCATTTTGAAATGCCAAGTATC
ATGGAGGGGTCTATATTGATCATGTCA------------------AGGGCTGGTACAGGC
ACTGCTATGTTTAGCATGGGG---ATCTTCATGGCTTTGCAAGAAAAGTTAATTGCCTGT
GGGACAGGACTAACTGTT------------------------GTAGGGATGGTTCTAAGG
TTC------------------------------------ATTGCTGGACCTGCAGCCATG
GCTATTGGCTCTATTGCTGTTGGTTTGCACGGTGACGTTTTAAGGGTTGCTATTATTCAG
GCA---------------------------------------------------------
------------------------------------------------------------
------------GCATTACCACAATCTATTACATCCTTTATATTCGCAAAAGAATATGGA
------------------------------TTGCATGCAGAGGTGCTAAGCACAGCA---
---------------------------------GTTATCTTCGGCATGATAGTGTCGCTT
CCAGTGCTAATTGCTTATTATGCAGTTTTAGAATTTGTACATTAG---------------
------------
>Mes010607
---ATGATAGGATGGGAAGATGTTTAT------------AAGGTGGTGGTAGCCATGGTA
CCACTGTATGTAGCCCTAGTTTTAGGATATGGATCTGTAAGGTGGTGGAAAATTTTTACA
CCTGAACAGTGTGGAGCTGTGAATAAATTTGTTTGTTTCTTCACTCTTCCTCTTTTCACC
TTTGAATTCACAGCCCATGTTGATCCTTTCAAAATGAATTATCTATTCATCGGTGCAGAT
GCTATATCTAAGTTGATAATTGTGGTGGTGCTTGGTTTTTGGGCT------AACTGTAGT
AGCAAAGGC---------------------------------------------------
---AGCTACACATGGTCCATTACAAGCTTCTCTCTGTGTTCCTTAACTAATTCTCTTGTC
GTGGGTGTGCCTCTGATGAAGGCCATGTACGGG------------------------CAA
ATGGCAGTTGATCTTGTGGTTCAATCATCTGTCATTCAATCCATAATTTGGCTTACCGTT
TTGTTGTTTGTATTAGAATTTAGAAGATCGAGA---CTTGACGTTTCTTCTTGTAAT---
------------------------------------------------------------
------------------------------------------------------------
AATACTGATACTGACAATTTACAGAAGGATTTAGAGGGAAGTAATTGTAGT---------
GTAGATCATAATAACAGT------------------------------------------
------------------------------------------------------------
------------------------------------------------------------
------------------------------------------------------------
------------------------------------------------------------
------------------------------------------------------------
------------------------------------------------------------
------------------------------------------------------------
------------------------------------------------------------
------------------------------------------------------------
------------------------------------------------------------
------------------------------------------------------------
------------------------------------------------------------
------------------------------------------------------------
------------------------------------------------------------
------------------------------------------------------------
------------------------------------------------------------
------------------------------------------------------------
------------------------------------------------------------
------------------------------------------------------------
------------------------------------------------------------
------------------------------------------------------------
------------------------------------------------------------
------------------------------------------------------------
------------------------------------------------------------
------------------------------------------------------------
------------------------------------------AATAGGCCTGCTTCTTTC
TGGGTTTTAATGAAGGTGGTGTGGATCAAATTGGCTATGAATCCCAATTTATATGCCTGC
ATCATTGCCCTTTTTTGGGCTTTTATATCAAACAGGTGGCATTTTGAAATGCCAAGCATC
ATGGAGGGATCTGTATTGATTATGTCA------------------AAGGCTGGCACTGGC
ACTGCCATGTTTAGCATGGGG---ATCTTCATGGCTTTGCAAGAAAAGTTTATCGCTTGT
GGAACAGGGCTAACTGTG------------------------ATGGGAATGGTTCTGAGA
TTC------------------------------------ATTGTTGGACCTGCAGCCATG
GCTATTGGTTGTATTGCTGTGGGTTTGCATGGTGATGTTCTACGAGTTGCTATCATTCAG
GCA---------------------------------------------------------
------------------------------------------------------------
------------GCATTGCCACAATCCATTACATCCTTCATATTTGCTAAAGAATATGGA
------------------------------TTGCATGCAGAGGTTTTAAGCACAGCT---
---------------------------------GTGATATTTGGCACCGCGGCATCGCTT
CCGGTGTTAATTGCTTATTATGCCATGTTAGAGTTTACACGTTAA---------------
------------
>Mtr2g043210
---ATGATCAAAGGTAAAGATGTATAC------------AATATTCTTGAGAGTATTATG
CCCCTATATGTAGCCATGATATTAGGCTATGGGTCAATTAAATGGTGGAAAATCTTTACA
CCAGATCAATGTGCTGGTATAAACCGTTTTGTGGCAATGTTTGCAGTTCCTACACTTTCT
TTTATTTACATATACCCAATTAACCCTTATCATATGAATTGGAGGTTAATACTAGCTGAC
ACACTTCAAAAAGTTGTGACATTGGCTTGTCTAGCTCTATGGAAC------ATTTTCACA
AAACGT------------------------------------------------------
GGTGGTTTAGATTGGAGTATAACTCTTTTCTCACTTACCAATTTACCAAACACACTTGTT
GTTGGGATCCCTCTTTTGAATGCAATGTATGGA------------------------GAA
TTTACAAAACCACTTTTGACCCAAATTTTGGTTTTGCAAGGTGTTGTATGGTATACTATT
TTGTTGTTGATGTATGAATATAGAGCTGCTAAGCTTTTTATTTCTCAACAATTTGTT---
------------------------------------------------------------
------------------------------------------------GACACTAAT---
------------------------------------------GAAGGGTCCCACAAG---
---------ATTGAAATTGAATCA---------------------------------TCA
CTTGATGATGTAGAATTGAGAGAAATTGGTAATAACCTAAGTGTCAAGTCT---------
------------------------------------------------------------
------------------------------------------------------------
------------------------CATTCAACACCTAGAGTGCCAAATCTTACTAGG---
------------------------------------------------------------
------------------------------------------------------------
---GTTGAGGTACATTCAAGCTACACAAATAGTCCCCAAAGTAATGGTTTTGAAGACAAT
------------------------------------------------------------
------------------------------------------------------------
------------------------------------------------------------
------------------------------------------------------------
------------------------------------------------------------
------------------------------------------------------ATATTC
AACATTCATTGGACAAGATTTAAG------------------------------------
------------------------------------------------------------
------------------------------------------------------------
------------------------------------------------------------
---------------------------AAGAGTAGGAGTTTGACCAATGTGAGTGCATTT
ATGAAGAGCAAGAGTTGCACTACTATGGGTGCTAGGGTTTCTCCTTACCCA---------
---------------ATTCTAAAATCAACT---------------TTTTCAGAAAAAATC
ATTGATGACCAAAGAAAGTTCAATTTCAGTGATGGCTTAGACATG---------------
------------------------------------------------------------
------------------------------------------------------------
---------------------------------------------------CCACAAGAA
ATTGAAGCTTCAAAAGGT------------------------------------------
------------------------------------------------------------
---------------------------------ACTCTCACAATACACATTATATACAAT
ATATTTGGTCATGTTTTTTGTTGA------------------------------------
------------------------------------------------------------
------------------------------------------------------------
------------------------------------------------------------
------------------------------------------------------------
------------------------------------------------------------
------------------------------------------------------------
------------------------------------------------------------
------------------------------------------------------------
------------------------------------------------------------
------------------------------------------------------------
------------------------------------------------------------
------------
>Mtr4g154810
---ATGATAACGTTAACAGATTTCTAC------------CATGTGATGACATCAATGGTG
CCACTTTACGTGGCTATGATATTAGCTTATGGTTCAGTGAAATGGTGGAAGATATTCTCT
CCCGATCAATGCTCCGGCATCAATCGCTTCGTTGCTCTGTTTGCAGTTCCTTTACTTTCA
TTCCATTTCATTGCCTCTAACAATCCTTACAAAATGAACACACGCTTCCTCGTCGCAGAC
ACACTTCAAAAGATTATCGTCTTACTTGCTCTCACCATTTGGGCC------AACGTCAGC
AAAAGGGGT---------------------------------------------------
---TGTTTAGAATGGACAATAACACTCTTCTCCATTTCAACACTCCCAAACACTTTGGTT
ATGGGAATCCCTCTTCTCAAATGTATGTACGGTGGT---------------------GAA
TTTTCTGGGAGTTTGATGGTACAAATTGTGGTCCTTCAGTGTATTATTTGGTACACGTTG
ATTTTGTTCATGTTTGAGTTTAGAGGAGCAAGAATGCTTATCTCAGAACAGTTTCCA---
GAC---------------------------------------------------------
---------------------------------------------------ACTGCTGGT
ACCATTGTTTCCATTCATGTTGACTCTGATGTGATGTCGTTGGATGAT---------GGA
AGACAGTGTTTGGAAACAGAAGCT---------------------------------GTA
ATCAAAGAAGATGGGAAGCTTCATGTTATAGTGAGGAGATCAAATGCTTCAAGA------
---------------AGGTCTCATTCT---------------------------------
------------------------------------------------------------
------------------CAGTCTCATACAACACCTCGAGCTTCAAATCTGACGAAT---
------------------------------------------------------------
------------------------------------------------------------
---GCAGAGATATACTCTTTGCAATCATCAAGGAATCCAACTCCAAGAGGGTCTAGT---
------------------------------------------TTCAACCACACAGATTTA
CATTCCATGATGGGTGGTAGT---------------------------------------
------CGTAATTCTAACTTTGGTGCTTTTGATTTGAAA---------------------
------------GGAACACCACCGAGGACTTGTAATTATGATAATTCAATGTCTACG---
---------------------------------------ACAAAGGGG------------
---------------------------------AATTACCCTGCGCCAAACCCCGAAATG
TTCTCTCCAAAAAAC------------------------------------------GTT
GTTGCTGCTAAGAAAACG------------------------------------------
------------------------------------------------------------
------------------------------------------------------------
---------------------------------GAGGATCTTCATATGTTTTTTTGGAGT
TCAAGTGATTCCCTTGTTTCT---------------------------------------
------------------------------GATGTTAAATTGAATGTCTCTCCAGAAAAA
GTGGAGGGTGAG------------------------------------------------
------------------------------------------------------------
---------------------------------------GATGAGCACAAGAGA------
------------------------------------------------------------
------GGGGAGGAAGGTGGG---------------------------------------
---------------------------GCAAAAACGATGCCACCAGCAAGTATAATGACG
AGGCTGATATTGATAATGGTTTGGAGAAAACTTATCAGAAACCCAAACACATATTCGAGC
ATTATCGGCCTAACTTGGTCACTCATTTCATTCAGGTGGAATATTGAAATGCCTGTTATC
ATAGCAAAGTCTATTTCCATATTGTCG------------------GATGCAGGGCTTGGC
ATGGCCATGTTCAGTCTTGGT---CTGTTCATGGCTTTGCAACCGAGGATTATAGCATGT
GGTAATCGCATAGCAGCT------------------------TTCTCTATGGCCATTAGA
TTC------------------------------------CTTACCGGTCCAGCTGTCATG
GCAGCTGCTTCCATTGTTGTTGGACTCAGAGGAACCCTCTTGAACGTTGCCATTGTTCAG
GCA---------------------------------------------------------
------------------------------------------------------------
------------GCACTTCCACAAGGAATTGTCCCATTTGTCTTCGCCAAGGAATACAAT
------------------------------GTACATCCTGATATTCTCAGTACAGGG---
---------------------------------GTAATTTTTGGGATGTTGATTGCATTG
CCCATAACGCTCGTTTATTACATCTTGTTGGGTCTATGA---------------------
------------
>Mtr6g083450
---ATGATCACTTTAACAGATTTCTAC------------CATGTCATGACAGCAATGGTG
CCACTTTATGTAGCTATGATCTTAGCTTATGGATCAGTAAAATGGTGGAAAATATTTTCA
CCTGATCAATGTTCAGGAATCAACCGTTTTGTTGCACTCTTTGCAGTTCCACTTCTTTCA
TTCCATTTCATAGCATCAAACAATCCTTACAAAATGAACCTTAGGTTTTTAGCAGCTGAT
ACACTTCAAAAACTCATAATCTTATGTCTTCTTGCTATTTGGAGC------AATTTCTCC
AAAAGGGGT---------------------------------------------------
---TGTTTAGAATGGACTATAACACTCTTTTCACTCTCAACACTTCCAAACACTTTGGTT
ATGGGAATTCCTTTACTTAAAGGAATGTATGGT------------------------GAA
TTTTCAGGTAGTTTAATGGTACAAATTGTTGTTCTTCAATGTATCATTTGGTATACTTTG
ATGCTTTTCATGTTTGAGTTTAGAGGAGCAAGGTTGTTGATTTTTGAACAGTTTCCT---
GAC---------------------------------------------------------
---------------------------------------------------ACTGCTGGT
TCCATTGTTTCAATCCATGTTGATTCTGATGTCATGTCATTGGAT------------GGT
AGAACACCATTGGAAACTGATGCT---------------------------------GAA
ATCAAAGAAGATGGTAAACTTCATATCACTGTTAGAAAATCAAATGCTTCAAGATCAGAT
---ATTTACTCAAGAAGATCACAAGGT---------------------------------
------------------------------------------------------------
------------------CTTTCTTCAAATACTCCAAGACCTTCTAATCTTACTAAC---
------------------------------------------------------------
------------------------------------------------------------
---GCTGAAATTTACTCTTTGCAATCTTCTAGAAACCCTACACCAAGAGGTTCTAGT---
------------------------------------------TTTAATCATACTGATTTT
TATTCTATGATGGGTGGTGGAAATGGA---------------------------------
------AGAAACTCAAACTTTGGTGCTAATGATGTTGTTAATAACTAT---GGTTTATCT
GCTAATTCAAGAGGTGTTACTCCAAGACCTTCTAATTATGAAGAAGAAGCTAATAAT---
---------------------------------------AATGCTAAGAAATTCAAA---
---------------------------------AACTATCCTGCACCTAATCCAGGAATG
TTTTCTCCTACTAATAATAAT------AATGGTAGCAAAAATCTTGGTTCTAATGTTAGT
GTTAATGCTAAGAAGAGTAATGGT------------------------------------
------------------------------------------------------------
---------------------------------------------------------CAA
AGTCAACAGAAACAA------------------GAAGATCTTCATATGTTTGTTTGGAGT
TCTAGTGCTTCACCTGTCTCTGATGTGTTTGGTGGA---------------------CAT
GACTTTGGT------GCTCATGATCAGAAAGAAGTTAAATTGAATGTGTCTCCTGGAAAA
GTGGAGGGTCATAGAGAAACTCAA------------------------------------
---------------------------------------GAGGACTATTTGGAGAAAGAT
GAATTCAGCTTTGGTAATAAAGGGATGGAAAGGGAAATGAATCAACATGAAGGA------
------------------------------------------------------------
------GGTGAGAAAGGTGGAGAT------------------------------------
---------------------GGAAAATCAAAAGTTATGCCACCAGCTAGTGTGATGACA
AGGCTTATATTGATTATGGTTTGGAGAAAACTTATCAGAAATCCAAACACTTATTCTAGC
TTAATTGGTCTCACTTGGTCTTTGGTTTCATTCAGGTATCATATTGAAATGCCTGCCATT
ATAGCAAAGTCTATTTCCATTCTGTCA------------------GATGCAGGACTTGGC
ATGGCTATGTTCAGTCTTGGT---TTGTTCATGGCTTTGCAACCAAAAATCATAGCATGT
GGAAATTCCATTGCAGCT------------------------TTTTCAATGGGTGTGAGA
TTC------------------------------------CTTGTTGGTCCAGCTGTCATG
GCAGCTGCTTCATTTGCTGTTGGACTCAAAGGTGTTCTCTTTCATGTTGCCATTGTTCAG
GCA---------------------------------------------------------
------------------------------------------------------------
------------GCTCTTCCACAAGGAATTGTCCCATTTGTCTTTGCTAAAGAATATAAT
------------------------------GTACATCCTGATATTCTAAGCACAGGT---
---------------------------------GTCATTTTTGGAATGTTGATTGCATTA
CCCATTACTCTTGTGTACTACATTTTAATGGGGCTATGA---------------------
------------
>Mtr7g008720
---ATGATTTCCTTAGCCAATGTTTAT------------CATGTAATAACAACAACTGTC
CCATTATATGTAACAATGATACTAGCCTATGTCTCAGTGAAATGGTTTAAGATCTTCACA
CAAGAACAATGTTCAGGAATAAACAAATTTGTTGCAAAATTCTCAATCCCTCTTTTATCA
TTTCAAGTCATTTCTTCCAACAATATCTACAAAATGAGCCTAAAACTAATGTTTTCTGAT
TTCATTCAGAAACTTCTTGCATTTGTTCTCTTAACAGCAATTATT------AAGATTAGT
GGT------------------------------------------------------AAA
GGTGGTTTGAAATGGATTATAACTGGTTTTTCATTATCAACACTTCCTAATACTTTGATT
CTTGGAATTCCATTGTTAAAAGCAATGTATAAG------------------------GAT
GAAGCTATTGTCTTGTTAGCTCAGATTGTTTTCTTGCAAAGTATGATTTGGTACAATTTG
CTTTTATTTCTTTATGAGTTTGATGCTGCCAAGAACATGCTATCTGCA------------
------------------------------------------------------------
------------------------------------------------------------
------------------------------------------------------------
------------------------------------------------------------
------------------------------------------------------------
------------------------------------------------------------
------------------------------------------------------------
---------------------------------CCTCCATCACAAGACACA---------
------------------------------------------------------------
------------------------------------------------------------
---GGAGAATCGGAATCGGCGAGTGAAATACAATCAAAAAGAGAAGAAGATGAA------
------------------------------------------------------------
------------------------------------------------------------
------------------------------------------------------------
------------------------------------------------------------
------------------------------------------------------------
------------------------------------------------------------
------------------------------------------------------------
------------------------------------------------------------
------------------------------------------------------------
------------------------------------------------------------
------------------------------------------------------------
------------------------------------------------------------
------------------------------------------------------------
------------------------------------------------------------
------------------------------------------------------------
------------------------------------------------------------
------------------------------------------------------------
------------------------------------------------------------
---------------------------GAACCTGTTGGAACAAAAAGAAAAATGAAGATC
TTTCCCATTCTTGTCACAGTGGGGAAGAAGCTAATCAGAAATCCAAATACTTTTGCCTCT
TTAATAGGCATCATTTGGTCAAGCATACAGTTCAGGTGGGGGATACATATGCCTCAAGTG
ATTAATCATTCAATAGAACTGTTGTCC------------------AATGGAGGTCTTGGT
ATGGCAATGTTCAGCTTAGGT---CTGTTTATGGCATCACAGTCAAGCATCATAGCATGT
GGGCCAAGGAATACAGTG------------------------GTTGCAATTGGACTGAAA
GTG------------------------------------TTGGTAGGACCTGCTCTAATG
GCTTTGGCATCCATTGTCATTGGTTTAAGAAACACATTGTTTAAAGTTGCAATAGTTCAG
GCA---------------------------------------------------------
------------------------------------------------------------
------------GCTCTACCACAAGGAATTGTTCCTTTTGTTTTTGCTAAAGAATATAAT
------------------------------GTCCATCCATCCATCTTAAGCACTGCG---
---------------------------------ATCTTGTTAGGAATGCTCATTGCCTTG
CCGGTGGAATTGGCTTTCTACTTCCTCTTAGCACTTTGA---------------------
------------
>Mtr7g089430
---ATGATTGGGTGGGAAGACGTGTAC------------AAAGTTATTGTAGCAGTGGTG
CCACTCTATTTTGCACTAATATTAGGCTATGGTTCTGTAAGGTGGTGGAAAATTTTCACA
AGAGAACAATGTGATGCAATAAACAAACTAGTTTGTTACTTCACATTGCCACTCTTCGCC
TTCGAGTTCACCGCGCACATCGATCCTTTTAAGATGAACTTCTTATTTATAGGCGCGGAC
ACTCTATCGAAGCTAATCATTGTCGCGGTGATTGCCCTTTGGGCT------AAGTGTAGT
AGCAAAGTA---------------------------------------------------
---AGTTATTCTTGGTCTATAACAAGTTTCTCTTTGTGTACTCTAACAAATTCTCTTGTT
GTTGGAATACCAATGGTGAAACCTATGTATGGA------------------------CCT
ATGGGTGTGGATCTTGTGGTTCAAGCTTCAGTTGTTCAAGCTATTATATGGCTCACTTTG
CTTCTATTTGTGTTGGAGTTTAGAAGAACGGGAATAGAGGGGACTATAACCACTTTGAAA
------------------------------------------------------------
------------------------------------------------------------
CCGAAGGCTAGTAGCATTAGTAATGTGACATGTGAAGGTGAAGAAAGTAAAGATGTTGAA
GCAAATAACATAGTAGAATAT---------------------------------------
------------------------------------------------------------
------------------------------------------------------------
------------------------------------------------------------
------------------------------------------------------------
------------------------------------------------------------
------------------------------------------------------------
------------------------------------------------------------
------------------------------------------------------------
------------------------------------------------------------
------------------------------------------------------------
------------------------------------------------------------
------------------------------------------------------------
------------------------------------------------------------
------------------------------------------------------------
------------------------------------------------------------
------------------------------------------------------------
------------------------------------------------------------
------------------------------------------------------------
------------------------------------------------------------
------------------------------------------------------------
------------------------------------------------------------
------------------------------------------------------------
------------------------------------------------------------
------------------------------------------------------------
------------------------------------------------------------
---------------------------------------ACAAGTAGTAGGCTTCCTTTC
TTACAATTGATGAAGCGTGTGTGGCTCAAACTTATAGCAAATCCAAATTCCTATGGTTGT
GTCATTGGCATTTCTTGGGCTTTCATATCTAATAGGTGGAATTTGGAATTGCCAAGTATG
GTAGAAGGGTCTATATTGATCATGTCA------------------AAGGCTGGAACGGGC
ACTGCCATGTTTAGTATGGGT---ATTTTCATGGCACTTCAAGAGAAAGTGATTTCTTGT
GGACCAAGTTTGACTGTA------------------------TTTGGTTTGGTTTTAAAG
TTC------------------------------------ATCGCTGGACCTGCAGCAATG
GCTATTAGTGCCTTCATTGTAGGATTGCGTGGTGACGTTTTACGAATTGCCATCATTCAG
GCA---------------------------------------------------------
------------------------------------------------------------
------------GCAGTTCCACAATCCATCACATCATTCATTTTTGCTAAAGAATATGAA
------------------------------CTGCATGCCGAGGTTCTTAGCACTGCG---
---------------------------------GTAATCTTTGGAATGATTGTTTCGCTA
CCGATCTTAGTAGCCTACTACGCAATATTGGAGTTCGTTCATTGA---------------
------------
>Mtr7g106430
---ATGATAAGTGCTTTAGACTTATAC------------CATGTCCTCACAGCAGTAGTA
CCACTCTATGTAGCAATGATCCTTGCCTATGGTTCTGTAAAATGGTGGAAAATCTTCACA
CCAGATCAATGTTCAGGCATAAACCGTTTTGTAGCACTTTTTGCAGTTCCACTTCTCTCA
TTCCACTTCATCTCAACCAACAATCCTTACACTATGAACTACAGGTTCATAGCAGCTGAT
TCACTTCAAAAAACTATCATCCTAACACTCCTTTTCATTTGGTCA------AGAACAAGC
TCCAGAGGG---------------------------------------------------
---TCATTAGAATGGTCTATAACACTGTTCTCACTTTCAACACTTCCTAACACACTTGTT
ATGGGCATTCCTTTGTTGAAAGGAATGTATGGT------------------------GAT
GATTCTGGTACCCTTATGGTTCAAATAGTTGTTCTTCAATGTATCATTTGGTATACATTG
ATGTTGTTTTTGTTTGAGTATAGGGGTGCTAGGATTCTCATTGTTGAACAGTTTCCTGAT
------------------------------------------------------------
---------------------------------------------------ACTGCTGGT
TCTATTATATCATTCAAAGTTGATTCTGATGTTCTTTCTTTGGATGGTAAA---------
---GAGCCACTTCAAACTGAAGCT---------------------------------GAA
GTTGGTGAAGATGGTAAACTTCATGTGAAAGTTAGAAAATCAACTAGTTCAAGAAGTGAG
---ATTTTTTCTAGAAGGTCTCATGGTGTTAAC---------------------------
------------------------------------------------------------
---------------TCTGGTGTTTCTTTGACACCAAGACCTTCTAATTTGACTAAT---
------------------------------------------------------------
------------------------------------------------------------
---GCTGAGATTTATTCTCTTCAATCTTCTAGAAATCCTACACCAAGAGGGTCTAGT---
------------------------------------------TTTAATCATACTGATTTT
TATTCTATGGTGAATAAT------------------------------------------
------------------------------------------GGAAGAAATGTTAGT---
------CCTAGACAATCTAACTTTGGAAGTTTAGGTTTTGATGAGGAAAGTGGTGTTGCT
------------------------------------------AAAGCTAATGGA------
---------------------AATGGTGGAAATGGCTACCCTGCTCCTCATAGTGCAGGG
ATTTTTTCACCTGTGGCTAAT------------------------------------AAG
AAAAAGGGTCATGGTGGTGGTGCTGGT---------------------------------
------------------------------------------------------------
------------------------------------------------------------
------------------------GATGGTGGAAAAGATCTTCATATGTTTGTTTGGAGT
TCAAGTGCTTCACCTGTTTCTGAA------------------------GGTGGAATCCAT
GTCTTTAGAGGTGGTGGT---GATTATGGAAATGATCAGCTTAATGGA------------
GTAGCTCACCAAAAA---------------------------------------------
------------------------------------GATTATGAAGAATTTGGTCATGAT
GAGTTTAGCTTTGGAAATAGAACTGTTGCTAATGGTGTGGACAAAGAAGGACCAGTGCTA
TCCAAACTTGGTTCAAGCTCA------------------------ACTACTGAGCTTCAT
CCTAAAGCTGGATCTCAAGGTGAA------------------------------------
---------------------GCTAAGCCAACAAACATGCCACCTGCTAGTGTTATGACA
AGACTCATTTTGATTATGGTGTGGAGGAAATTGATTAGGAATCCTAATACTTATTCCAGC
CTTATTGGTCTTACCTGGTCCCTGGTCTCATTCAGGTGGAATGTTGTTATGCCTGCTATT
GTTGCTAAATCGATTGCAATTTTATCT------------------GATGCTGGCCTTGGA
ATGGCTATGTTTAGCCTTGGG---TTGTTCATGGCATTGCAACCAAGGATTATTGCTTGT
GGAAACACCGTTGCTTCT------------------------TTCGCGATGGCGGTTCGC
TTC------------------------------------CTTACCGGCCCTGCTGTCATG
GCTTTTTCTTCATTTGTTGTAGGACTCAGGGGAGTTCTGTTGCACATTGCTATTGTACAG
GCT---------------------------------------------------------
------------------------------------------------------------
------------GCTCTTCCCCAAGGAATAGTCCCTTTTGTGTTTGCCAAGGAATACAAT
------------------------------GTTCATCCTGACATTCTTAGCACTGGG---
---------------------------------GTTATATTTGGAATGCTAATTGCTCTT
CCTATCACATTAGTTTACTACATTTTATTGGGACTTTGA---------------------
------------
>Mtr8g130020
---ATGATTACCGGTAAGGATATATAC------------GATGTTTTCGCAGCAATTGTG
CCGCTATATGTTGCTATGATATTAGCATACGGTTCAGTTCGTTGGTGGAAAATCTTCACA
CCAGATCAATGTTCTGGTATAAACCGTTTTGTCGCTGTTTTCGCAGTTCCATTACTATCT
TTCCATTTTATATCTTCCAATGATCCTTATGCTATGAATTACCATTTCTTAGCAGCTGAT
TCACTTCAAAAAGTAGTTATCCTTGGTGCTCTTTTTATATGGAAC------ACATTCTCA
AAAAACCAA---------------------------------------------------
GATAGTCTTGATTGGACTATTACACTTTTCTCCCTTTCAACTCTTCCTAACACACTTGTT
ATGGGAATCCCTCTTTTAAGAGCTATGTATGGT------------------------GAT
TTCTCAGGAAATCTTATGGTACAAATTGTTGTTCTTCAAAGTGTTATTTGGTACACTCTT
ATGTTGTTTTTGTTTGAATATAGAGCTGCTAAACTTCTTATAACAGAACAGTTTCCT---
------------------------------------------------------------
------------------------------------------------GAAACTGCAGCT
TCTATAACATCATTCAAAGTTGATTCTGACGTTGTTTCTCTTAACGGTAGAGAACCA---
---------CTTCAAACTGATGCA---------------------------------GAG
ATAGGTGAAGATGGTAAACTTCATGTTGTTGTTAAAAGATCAACTACTAACTCTATGGTA
TCTGGTTCATTTAACAAATCTCATTTAAATAAT---------------------------
------------------------------------------------------------
---------------------------ATGACGCCACGAGCTTCAAATCTAACCGGT---
------------------------------------------------------------
------------------------------------------------------------
---GTTGAGATATATTCTGTTCAATCATCAAGAGAACCAACACCAAGAGGTTCTAGTTTT
AACCAAACTGATTTTTATGCCATGTTT---CAAAGTAAAGCACCGAGTCCAAAACACGGT
TACACAAATAGTTTTCAAAGTAATGGTAAT------------------------------
------------------------------------------GGTGATATTTATTCTATG
CAATCTTCAAAAGGGGCTACTCCGAGGACTTCAAATTTCGAAGATGAGACATTGAGGATG
CAT---------------------AAGAAAAGGGGAGGGAGGAGTATGAGTGGTGAGTTG
TTCAATAAT------------------GGTGGTTCTTACCCTCCTCCAAATCCTATGCTT
TCTGGTTCTACAAGTGCTGGCACA------------------------------------
---AAGAAGAAAGATAGCATGGGCGGT---------------------------------
------------------------------------------------------------
------------------------------------------------------------
---------GGAAGTGGTAATGGACCTAATAACAAGGAGTTACACATGTTTGTTTGGAGT
TCAAGTGCTTCACCTGTTTCTGAAGGGAATCTTAGACATGCAGTAAATAGAGCTGCTTCT
ACTGATTTTGGCACTGTTGATCCTTCCAAA---------TATGTTCCACATGAAAATTCC
GTTGCATCAAAAGCTGTTACTGAATTGATTGAGAACATGAGTCCT---------------
------------------------------------------------------------
---------------AGAGAAAGGGATGTTGAAATTGAGGAA------------------
---------------------GCAGTAAAGTCTCCATATATTAGC------CAGAAGAAG
ATGGACTTGGAAGGAGGAGGGGAT------------------------------------
------------------GTAAGCAAAAATACACAGATGCCACCAGCAAGTGTCATGACA
AGACTAATCCTCATCATGGTTTGGAGAAAACTCATCAGAAATCCTAATACCTACTCAAGT
CTTATAGGACTTGTTTGGTCTCTTGTATCATTTAGGTTTCACATTGAAATGCCATCCATT
GTAAAAGGTTCCATCTCAATACTGTCT------------------GATGCTGGTCTTGGA
ATGGCCATGTTCAGTCTAGGT---CTGTTCATGGCTTTACAGCCTAAGCTGATTGCATGT
GGAAAACGAGTTGCAACA------------------------TTTTCTATGGCTGTAAGG
TTC------------------------------------TTGACCGGTCCAGCTGTGATT
GCGGCAACCTCAATAGCAATTGGTATCCGTGGAGTTCTGTTACATGTTGCAATTGTTCAG
GCT---------------------------------------------------------
------------------------------------------------------------
------------GCACTTCCCCAAGGTATTGTTCCCTTTGTGTTTGCCAAAGAATACAAT
------------------------------CTCCATCCAAATATACTCAGTACTGGG---
---------------------------------GTTATATTTGGAATGTTGATTGCATTG
CCCATAACAATACTCTACTATGTGCTTCTTGGAGTATAG---------------------
------------
>Mtr8g130040
---ATGATTACCGGCAAGGACATATAC------------AATGTTTTAGCGGCGATTGTG
CCACTATATGTCGCTATGATATTAGCATATGGTTCGGTCCGATGGTGGAAAATCTTCACA
CCAGATCAATGTTCTGGAATAAACCGTTTTGTCTCGGTTTTTGCAGTTCCGTTACTATCA
TTCCATTTTATTTCATCCAATGATCCTTATGCTATGAATTACCATTTCTTAGCAGCCGAT
TCACTTCAAAAAGTAGTTATCCTTGGTGCTCTTTTTATATGGAAC------ACATTCTCA
AAAAACCAA---------------------------------------------------
GATAGTCTTGATTGGACCATTACACTTTTCTCCATTTCAACTCTTCCTAACACACTTATC
ATGGGAATCCCTCTTTTAAAAGCCATGTATGGT------------------------GAT
TTCTCAGGAAATCTTATGGTACAAATTGTTGTTCTGCAAAGTGTTATCTGGTACACACTC
ATTCTTTTCTTGTTTGAATATAGAGCTGCTAAACTTCTTATTTCAGAACAGTTTCCA---
------------------------------------------------------------
------------------------------------------------GAAACTGCAGCT
TCTATAACATCATTCAAAGTTGATTCTGATGTTGTTTCGCTTAACGGTAGAGAAACA---
---------CTTCAAACTGATGCA---------------------------------GAG
ACAGGTGAAGATGGTAAACTTCACGTTGTTGTTAAAAGATCAACTACAAACTCTATTGCA
TCTGGATCGTTTAACAAATCTCATTTAAATAAT---------------------------
------------------------------------------------------------
---------------------------ATGACGCTGCGAGCTTCAAATCTTACAGGT---
------------------------------------------------------------
------------------------------------------------------------
---GTTGAGATATATTCGGTTCAAACATCAACAGAACCAACACCGAGAGCTTCTGGTTTT
AACCAAACTGATTTTTATATGCCT------------------CCGAGTCCAAAAAATGGT
TACCCAAATAGTGTTCGGAGTAATGGTAATGGT---------------------------
------------------------------------ACTAATGGTGATGTTTACTCTGTG
CAATCTTCGAAAGGGGCAACACCTCAGTATTCAATACCAGAAGATGAGAATTCGAAGATG
AAT---------------------AGGAATAGGAGAGGGCGGAGTATCGGTGGTGAGTTG
TTTAATAATAAT---------------GGTGGTTCTTACCCTCTTCCAAATCCAATGCTT
TTTTGTTCTACAAGTGTGGGCACA------------------------------------
---AAAAAGAAAGATAGCATTGGTGGT---------------------------------
------------------------------------------------------------
------------------------------------------------------------
---------GGAAATGGT------------------------------------------
------------------------------------------------------------
------------------------------------------------------------
------------------------TTGATGGAGAACATGAGTGATAGT------------
------------------------------------------------------------
------------CGAAGAGAAAGAGACTTTGAAATTGAGGAA------------------
---------------------GAAACAAAGTCTCCATATATTAGC------CAGAAGAAG
GTGGACTTGGAAGGAGTTGGGGAT------------------------------------
------------------GTAAACAAAAACAAACAGATGCCACCAGCAAGTGTGATGACA
AAACTCATCCTCTTCATGGTTTGGAGAAAACTCATCAGAAATCCTAACACATACGCAAGT
CTTATCGGACTTGTTTGGTCTCTTATATCATTTGGGTTGCACATTGAAATGCCCTCGATT
GTAAACGGTTCCATCTCAATACTATCT------------------AATACTGGTCTTGGA
ATGGCCATGTTTAGTCTAGGT---TTGTTCATGGGATTACAACCTAAGCTGATTTCACGT
GGGAAAAAAATTGCAACA------------------------TATTCTATGGCTGTAAGG
TTC------------------------------------TTGGTCGGTCCAGCTGTGATT
GCGGCAACCTCGTTAGCAGTTGGTCTCCGTGGAGTTCTCTTACATGTTGCAATTGTTCAG
GCT---------------------------------------------------------
------------------------------------------------------------
------------GCTCTTCCCCAAGCTATCGTTCCCTTTGTGTTTGCCAAAGAATACAAT
------------------------------ATCCATCCAAACATACTCGGTACTGGG---
---------------------------------GTTATATTTGGAATGTTGATTGCATTG
CCAATAACAGTACTCCACTATGTAATTCTTGCATTACTGTAA------------------
------------
>Medtr4g084870
---ATGATAACCTGGCACGATCTATAC------------ACAGTTTTAACCGCAGTAGTT
CCACTTTACGTAGCCATGATCTTAGCCTATGGCTCCGTACGGTGGTGGAAAATATTCTCA
CCGGACCAATGTTCCGGCATAAACCGTTTCGTCGCGATTTTCGCAGTTCCTCTTCTATCC
TTTCATTTCATCTCCACAAATAACCCTTATGCCATGAACTATAGGTTCATCGCAGCTGAT
ACACTTCAAAAAATCATCATGCTCCTTGCACTTACAATTTGGACT------AATTTCACA
GCTAATGGT---------------------------------------------------
---AGCTTAGAGTGGATGATCACAATCTTCTCTCTTTCAACATTACCCAACACTTTGGTT
ATGGGAATTCCACTTCTCATAGCTATGTATGGT------------------------GAA
TATTCCGGTACCCTTATGGTTCAAGTTGTGGTTCTTCAGTGTATCATTTGGTACACTTTG
TTATTGTTTCTTTTTGAGTATCGTGGTGCTAAGCTTCTAATTATGGAACAGTTTCCT---
GAA---------------------------------------------------------
---------------------------------------------------ACTGCTGCT
TCTATTATTTCCTTTAAGGTTGATTCTGATGTTGTTTCTCTTGATGGGAGA---------
---GATTTTCTTGAGACAGATGCT---------------------------------GAG
GTTGGTGATGATGGTAAGCTTCATGTTCATGTCAGAAAATCAAACGCTTCCCGGAGATCT
------------------------------------------------------------
------------------------------------------------------------
------------------TTTATGATG---ACTCCACGGCCGTCGAATCTCACCGGA---
------------------------------------------------------------
------------------------------------------------------------
---GCAGAGATTTATAGTTTGAGTTCTTCCCGGAATCCGACGCCGCGAGGGTCTAAT---
------------------------------------------TTTAATCATACGGATTTC
TACTCTATGATGGGCTATGCTCCG------------------------------------
------------------AGACATTCTAATTTTGGTGCTAATGATGTGTATTCCGTTCAG
TCCAATTCCCGTGGGCCGACTCCAAGACCGTCAAACTTCGAAGAGAACCCTGTGCCAACT
------------------------GCAACATCGGCACAGACTGTTAACTCTCCGAAATTT
GGATTTTATCCG---GCACAAAATGTGCCGGCAGCTTACCCTGCTCCAAACCCGGAATTC
TCTTCCGGGTTGAGCAAGAGTGTTAGTAAAAACTCTCAGCAACATTTATCACAGCAACAG
ACTCAGCAAACAGTTCAAGTACAACCACAAACAGTT------------------------
------------------------------------------------------------
------------------------------------------------ACTAGCAATGGC
TCTGCTGCTGCTGCTAAAACTAGCCATGATGCTAAAGAGCTTCACATGTTTGTGTGGAGC
TCTAGTGCCTCACCGGTTTCCGAAGCCAGCGGGCTTCAAGTTTTTGGTAGTGGTGCTGCT
GATTACGGAGCGTCTGATCAATCTGGACGCTCCGAACAAGGT---GCTAAAGAGATTAGA
ATGTTGGTTTCTGATGACCATCCACCAAATGGTGTTAATATTACCAACAAAGGT------
---------------------------------ATGCAAGAAACAGAGCTTGGTGGGGAA
GAG---TTGAAGTTTCCAGTAAAAGAAGAAGAATTGCTGGTAGAAGAAGAGGTAGGGAAA
GTGGAA---CCAGCTGCCCTGAACAAGCTAGGAGGATCCAGCTCAACGGCGGAGCTACAC
CCAACAGCCACC------------------------------------------------
---------------------------GTGAAACACATGCCTCCGGCAAGTGTTATGACC
CGTCTCATTCTGATCATGGTTTGGCGGAAGCTTATCCGTAACCCAAACACGTACTCCAGC
CTCATTGGTCTAATTTGGTCTCTTGTGGCATTTAGGTGGCATGTGCATATGCCTAAAATA
ATAGAGAAATCAATCTCCATACTGTCT------------------GATGCTGGTCTTGGA
ATGGCTATGTTCAGTTTAGGT---TTGTTTATGGCTCTACAACCCAAGATGATTGCATGT
GGAAACTCAGTTGCTTCA------------------------TTTGCAATGGCTGTTCGA
TTT------------------------------------CTTACAGGTCCTGCAGTCATG
GCTGCAGCTTCCATTGCTGTTGGACTGCGTGGTAACCTTTTACGTGTAGCTATTGTTCAG
GCT---------------------------------------------------------
------------------------------------------------------------
------------GCACTTCCTCAAGGGATTGTTCCATTTGTGTTTGCCAAGGAGTACAAT
------------------------------GTTCATCCAGCCATTCTTAGTACAGGG---
---------------------------------GTTATTTTTGGAATGTTGATAGCTCTA
CCAATTACTCTAGTCTACTACATATTACTTGGTTTGTAA---------------------
------------
>MtrAY115838
---ATGATAACACTAAAAGATCTTTAC------------ACTGTCTTAACAGCAGTGGTT
CCATTATATGTTGCTATGATCTTAGCCTACGGTTCGGTCCGTTGGTGGAAGATTTTCTCA
CCGGATCAATGTTCCGGTATAAACCGTTTTGTCGCGGTTTTCGCCGTACCTCTCCTTTCC
TTCCACTTCATCTCAACCAATAATCCATACCAAATGAACTTCAGGTTCATAGCTGCAGAC
ACACTTCAAAAAATCATCATGCTAGTAGCACTTTCATTATGGACA------TTGTTCACT
AAAAATGGC---------------------------------------------------
---AATTTAGAATGGATGATAACAATCTTTTCATTATCAACACTTCCTAACACTTTGGTT
ATGGGAATTCCTTTGTTAATTGCTATGTATGGT------------------------GAT
TATTCAGGTAGCTTAATGGTTCAAGTTGTGGTTCTTCAGTGTATTATTTGGTACACTCTT
TTGCTTTTTCTTTTTGAGTACCGTGGTGCTAAGCTTTTAATCATGGAGCAGTTTCCA---
GAA---------------------------------------------------------
---------------------------------------------------ACCGCGGCT
TCCATCGTTTCCTTTAAGGTCGATTCGGACGTTATGTCGTTAGATGGAAGA---------
---GATTTTCTTGAAACTGATGCA---------------------------------TCA
GTTGGTGATGATGGGAAGTTACATGTTACTGTTAGGAAGTCTAACGCGTCGCGGAGGTCA
------------------------------------------------------------
------------------------------------------------------------
------------------TTTATGATGAATACTCCGCGACCGTCAAATTTGACTGGA---
------------------------------------------------------------
------------------------------------------------------------
---GCTGAGATTTATAGTCTCAGCTCC------------ACACCTAGAGGATCCAAT---
------------------------------------------TTCAACCATCAGGAGTTT
TACTCCATGATGGGTTATCAACCA------------------------------------
------------------AGACATTCCAATTTTGGGGCTAATGATTTGTATTCTGTTCAG
TCTTCTTCTAGAGGACCAACTCCTAGACCTTCAAATTTCGAAGAAAAC------------
---------------------------------------GGTGCAAGTTCTCCTAGATTC
GGGTTTTATCCGGCTGCGCAAACCGTGCCTACTTCGTATCCGGTGCCGAACCCGGAATTC
TCCTCT------ACTACTAAACCTGTGAAGAATCAGAATCAAAATTTGATGCCGCAACAA
CCGCAGGTTCAATTGCAGACAAAA------------------------------------
------------------------------------------------------------
------------------------------------------------------------
---------------------GGTTCTCAGGATAAAGAGTTGCATATGTTTGTGTGGAGC
TCAAGTGCTTCGCCGGTTTCGGAAAGTGCTGGCCTCAACGTGTTCCGAAAT---------
---------------------TCGGAACAATCGGAAGAGGGT---GCTAAGGAGATCAGG
ATGGTGGTGGCTGATGAACATAATCAAAATGGTGAA---ACCAATAACAAAGGT------
---------------------------------GGTCAAGAAAAGGAAATAGGTGGGGAA
GAGGACTTCAAGTTCAATGGG------------------GTGAAGGTAGGAGAACAAGGA
GAAGGA---CCCAATGGGCCTAACAAGCTCGGG---TCGAATTCAACGCCGGAGCTCCAC
CCTAAAGCCACTGGAGTCGCGGAT------------------------------------
------------------TCAAGTGTCGGAAAACTCATGCCTCCGGCGAGCGTCATGACA
CGTCTCATACTCATTATGGTTTGGAGGAAGCTTATCCGTAATCCAAACACTTATTCAAGT
CTCATTGGTCTTATTTGGTCCCTTGTTGCCTTTAGGTGGGATGTTCATATGCCTAAAATA
ATAGAGAAATCAATTTCCATACTGTCT------------------GATGCTGGTCTTGGA
ATGGCTATGTTTAGCTTAGGT---CTGTTTATGGCTCTTCAACCCAAGATCATTGCATGT
GGGAATTCTGTTGCTTCA------------------------TTTGCCATGGCTATAAGA
TTC------------------------------------CTTACTGGTCCAGCAGTTATG
GCAGCAGCTTCTATCGCCGTTGGCCTCCGTGGGACCCTCCTACATGTAGCTATTGTTCAG
GCT---------------------------------------------------------
------------------------------------------------------------
------------GCACTTCCACAAGGGATTGTTCCATTTGTGTTTGCAAAAGAGTACAAT
------------------------------GTTCATCCAGCCATTCTTAGTACAGCG---
---------------------------------GTTATATTTGGTATGTTAATAGCCCTT
CCAATTACTCTACTCTACTACATTCTCCTTGGTTTGTAA---------------------
------------
>MtrAAT48627
---ATGGTGACAAGAGAAGATTTATAC------------AACGTGATGTGTGCAATGGTA
CCTCTATATTTTGCAATGTTAGTTGCTTATGGTTCAGTAAAGTGTTGCAAAATGTTCACC
CCAGATCAATGTTCCGGCATAAACCGATTCGTCGCAGTTTTTGCTGTTCCAGTTCTATCT
TTTCACTTCATTTCTCTCAACAATCCTTATCAAATGGACACAAAATTTATCTTGGCAGAT
ACAATTTCTAAGCTACTTGTTCTATTTTTTCTTACCATTTGGGCC------ATTTTCTTT
ACTAAAGGCTCA------------------------------------------------
------TTGGATTGGGTTATAACTTTATTCTCAGTGGCTACTTTGCCTAATACCCTTGTT
ATGGGTATCCCTCTTCTTCAAGCTATGTATGGT------------------------GAT
TTTACACAAAGTCTCATGGTGCAACTAGTTGTTCTTCAATGTATTATATGGTATACTCTG
CTTCTATTCCTACTAGAATACAGAGCAGCCAAACTCTTAATCAAAAGCCAGTTTCCAGGA
ACAACA------------------------------------------------------
------------------------------------------------------GCAGCC
TCCATAACAAAAATCTCCCTCGACGACGACGTAATTTCCCTCTACAGCCAC---------
GACGCACCGCTCACAACGCAATCA---------------------------------GAA
ACCGACGAAAATGGCAGAATCAAAGTCCGAATCCGACGCTCCATTTCCTCAGCACCACCA
GAATCAACTTCCTCATTGGGT---------------------------------------
------------------------------------------------------------
------------------AAAAGCTTTACTCCTACAAGACTCTCCAATCTCTCCAAC---
------------------------------------------------------------
------------------------------------------------------------
---GCCGACATCTTCTCCATCAACACGCCGGGGAATTTTCTCGATAATATGACAAGT---
------------------------------------------------------------
------------------------------------------------------------
---------------CCACAGCTGTCT---GGTTATGCTTCAACGGACGCTTATTCCTTG
CAGCCG------------ACGCCTAGGGCGTCGAATTTTAATGAAATGGAG---------
------------------------------------------------------------
------------------------------------------------------------
------------------------------------------------------------
------------------------------------------------------------
------------------------------------------------------------
------------------------------------------------------------
------------------------ATAGTTGGCGGTGGTACGCCTGTTTGGGGGAGGTCT
CCGGTGGCCGGAGGTAGGGTTTTGGATGGA------------------------------
------------------------------------------------------------
---GGGATGGTAGTGTGGGAATCACCTGAGAAATGGCGGGGAGATGGGGGACATGGA---
---------------------------------TGCAAGGACATTACTATGTCAGATAAA
GAAATTAGCTTCAGAGACAGCCTCAAAGTCTCAGTGGCAGGGGAAGTTGTGGACCCCAAA
------------------------------------------------------------
------------------------------------------------------------
------------GACCAAATTGCCAGTAGCCCGAAAATGCCATATGCCTTTGTAATGTTA
AGGCTTATACTTATTGTAGCTGGAAGAAAACTTTCTAGAAATCCTAACACATATTCTAGT
CTATTAGGACTTCTATGGTCTCTAATCTCCTTCAAATGGAATATAGAAATGCCCAGTTTG
ATCAAATCATCTATCAAGATCATATCT------------------GATGCAGGTCTTGGG
ATGGCAATGTTTAGCTTAGGG---CTTTTCATGGCTCTTCAGCCTCGTATCATTGCTTGT
GGCACCAAAAGAGCAGCC------------------------ATGGGAATGGCCATTAGA
TTT------------------------------------CTATTTGGGCCTCTTGTAATG
TCCTTATCCTCGATTGCCGTTGGATTGAGAGGGAAAAAATTGCATACTGCAATTGTACAG
GCT---------------------------------------------------------
------------------------------------------------------------
------------GCTCTTCCACAAGGAATAGTTCCATTTGTATTTGCAAGAGAATATGGG
------------------------------CTGCATCCTGATATTTTGAGCACAGGG---
---------------------------------GTAATCTTTGGCATGTTAATTTCCTTG
CCAATAACTCTCATTTACTACATATTTCTTGGCTTGTGA---------------------
------------
>OsPIN1a
---ATGATAACGGGGGCGGACTTCTAC------------CACGTGATGACGGCGATGGTG
CCGCTGTACGTGGCGATGATCCTGGCGTACGGGTCGGTGAAGTGGTGGCGCATCTTCACG
CCCGACCAGTGCTCCGGGATCAACCGCTTCGTGGCGCTCTTCGCCGTCCCGCTCCTCTCC
TTCCACTTCATCTCCACCAACAACCCCTACACCATGAACCTCCGCTTCATCGCCGCCGAC
ACCCTGCAGAAGCTCATCGTCCTCGCGCTCCTCACCCTGTGGAGC------CACCTCTCC
CGCCGCGGC---------------------------------------------------
---TCCCTCGAGTGGACCATCACCCTCTTCTCCCTCTCCACGCTGCCCAACACGCTCGTC
ATGGGGATCCCGCTGCTGAAGGGGATGTACGGG------------------------GAG
TTCTCCGGTAGCCTCATGGTGCAGATCGTGGTGCTCCAGTGCATCATCTGGTACACGCTG
ATGCTCTTCATGTTCGAGTACCGCGGCGCCAGGATCCTCATCACCGAGCAGTTCCCG---
GAC---------------------------------------------------------
---------------------------------------------------ACCGCGGGC
GCCATCGCGTCCATCGTCGTGGACGCCGACGTCGTGTCGCTCGAC---------GGGCGG
AGGGACATGATCGAGACGGAGGCC---------------------------------GAG
GTGAAGGAGGACGGCAAGATACACGTCACCGTGCGCCGCTCCAACGCGTCGCGCTCCGAC
---GTCTACTCGCGGCGCTCCATGGGG---------------------------------
------------------------------------------------------------
------------------TTCTCCAGCACCACGCCGCGGCCGAGCAACCTCACCAAC---
------------------------------------------------------------
------------------------------------------------------------
---GCCGAGATCTACTCGCTGCAGTCGTCGCGCAACCCGACGCCGCGGGGCTCCAGC---
------------------------------------------TTCAACCACACTGACTTC
TACTCCATGGTCGGGCGCAGC---------------------------------------
------------TCCAACTTCGCCGCCGGGGACGCGTTCGGGGTGCGC------------
---------ACCGGCGCCACGCCGCGGCCGTCCAACTACGAGGAGGACGCGGCGGCGCCC
---------------------------------------AACAAGGCCGGC---------
---------------------AGCAAGTACGGGCAGTACCCGGCGCCCAACCCGGCCATG
GCGGCGCCGCCCAAG---------------------------------------------
---CCCAAGAAGGCGGCCAAC---------------------------------------
------------------------------------------------------------
------------------------------------------------GGCCAGGCCAAG
GGCGAGGACGGCAAA---------------------GACCTCCACATGTTCGTCTGGAGC
TCCAGCGCGTCGCCCGTGTCCGACGTCTTCGGCAAC------------------GGCGCC
GAGTACAACGACGCCGCCGCCGTCAAGGAGGTCCGCATGGCCGTCGCCTCGCCGCGCAAA
GCGGACGGC---------------------------------------------------
------------------------------------------------GTGGAGAGGGAC
GACTTCAGCTTCGGGAACAGAGGCGTCGCCGAGAGGGACGCGGAGGCCGGCGACGAGAAG
AGCGTGGCGGCGGCGGTGTCG------------------------------------GGT
GAGCATGGCAAGCCTGGCTTGACG------------------------------------
---------------------CCGGCGCCGACGGCGATGCCGCCGACGAGCGTGATGACG
CGGCTCATCCTGATCATGGTGTGGCGCAAGCTCATCCGCAACCCCAACACCTACTCCAGC
CTCATCGGCCTCATCTGGTCGCTCGTCTGCTTCCGGTGGAACTTCGAGATGCCGGCGATC
ATCCTGAAATCCATCTCCATCCTCTCC------------------GACGCCGGCCTCGGC
ATGGCCATGTTCAGCCTCGGG---CTGTTCATGGCGCTGCAGCCGCGGATCATCGCGTGC
GGGAACAAGGTGGCGACG------------------------TTCGCCATGGCGGTGCGG
TTC------------------------------------CTGACCGGCCCGGCCGTCATG
GCCGCCGCCTCCATCGCCGTCGGCCTCCGCGGCACGCTCCTCCACGTCGCCATCGTGCAG
GCA---------------------------------------------------------
------------------------------------------------------------
------------GCGTTGCCACAGGGCATTGTCCCCTTCGTCTTCGCCAAGGAGTACAGC
------------------------------GTGCACCCCGACATTCTCAGCACGGCG---
---------------------------------GTCATCTTTGGCATGCTCATCGCGCTG
CCCATCACGCTGGTGTACTACATCCTGCTGGGGCTGTGA---------------------
------------
>OsPIN1b
---ATGATTACGGCGGCGGACTTCTAC------------CACGTGATGACGGCGATGGTG
CCGTTGTACGTGGCGATGATACTGGCGTACGGGTCGGTGAAGTGGTGGCGCATCTTCACG
CCGGACCAGTGCTCCGGGATCAACCGCTTCGTGGCGCTCTTCGCCGTGCCGCTGCTGTCG
TTCCACTTCATCTCCACCAACAACCCGTACACGATGAACCTCCGGTTCATCGCCGCCGAC
ACGCTGCAGAAGCTGATGGTGCTGGCCATGCTCACGGCGTGGAGC------CACCTCAGC
CGCCGGGGG---------------------------------------------------
---AGCCTCGAGTGGACCATCACGCTCTTCTCCCTCTCCACGCTGCCCAACACGCTCGTC
ATGGGGATCCCTTTGCTCAAGGGCATGTACGGG------------------------GAG
TTCTCCGGCAGCCTCATGGTGCAGATCGTCGTGCTGCAGTGCATCATCTGGTACACGCTC
ATGCTCTTCATGTTCGAGTACCGCGGCGCCCGGATGCTCATCACCGAGCAGTTCCCG---
GAC---------------------------------------------------------
---------------------------------------------------ACCGCCGCC
AACATCGCCTCCATCGTCGTCGACCCGGACGTCGTGTCGCTGGAC---------GGCAGG
AGGGACGCCATCGAGACGGAGACG---------------------------------GAG
GTGAAGGAGGACGGCAGGATACACGTCACCGTGCGCCGCTCCAACGCGTCTCGCTCGGAC
---ATCTACTCCCGCCGCTCCATGGGC---------------------------------
------------------------------------------------------------
------------------TTCTCCAGCACCACGCCGCGGCCGAGCAACCTCACCAAC---
------------------------------------------------------------
------------------------------------------------------------
---GCCGAGATCTACTCGCTGCAGTCGTCGCGGAACCCGACGCCGAGGGGTTCAAGC---
------------------------------------------TTCAACCACACCGACTTC
TACTCCATGGTGGGCCGCAGC---------------------------------------
------------TCCAACTTCGGCGCGGCCGACGCGTTCGGCGTCCGC------------
---------ACCGGCGCCACGCCGCGCCCGTCCAACTACGAGGACGACGCGTCCAAGCCC
------------------AAGTACCCGCTCCCGGCGTCGAATGCGGCGCCC---------
------------------------ATGGCGGGCCACTACCCGGCGCCGAACCCGGCCGTG
TCGTCGGCGCCCAAGGGC------------------------------------------
---GCCAAGAAGGCGGCCACGAAC------------------------------------
------------------------------------------------------------
------------------------------------------------GGGCAGGCCAAG
GGCGAGGAC------------------------------CTCCACATGTTCGTCTGGAGC
TCCAGCGCGTCGCCCGTGTCCGACGTCTTCGGCGGCGGC---------------GCGCCA
GACTACAACGACGCCGCGGCAGTCAAG---------------------TCCCCCCGCAAA
ATGGATGGAGCG------AAGGAC------------------------------------
---------------------------------AGGGAGGAC---TACGTGGAGCGGGAC
GATTTCAGCTTCGGGAACAGGGGCGTCATGGACAGGGACGCGGAGGCAGGGGACGAGAAG
GCGGCGGCGGCG---------------------------------------------GCG
GGCGCCGACCCCAGCAAGGCCATG------------------------------------
---------------------GCGGCGCCGACGGCGATGCCGCCGACGAGCGTGATGACC
CGCCTCATCCTGATCATGGTGTGGCGCAAGCTCATCCGCAACCCGAACACCTACTCCAGC
CTCATCGGCCTCATCTGGTCCCTCGTCTGCTTCAGGTGGAACTTCGAGATGCCGGCCATC
GTCCTGAAATCCATCTCGATCCTGTCG------------------GACGCGGGGCTCGGC
ATGGCCATGTTCAGTCTCGGT---CTGTTCATGGCGCTGCAGCCGCACATCATCGCGTGC
GGGAACAAGGTGGCGACG------------------------TACGCCATGGCGGTGCGG
TTC------------------------------------CTGGCCGGGCCGGCCGTGATG
GCGGCGGCGTCCTTCGCCGTCGGACTCCGTGGCACGCTCCTGCACGTCGCCATTGTCCAG
GCA---------------------------------------------------------
------------------------------------------------------------
------------GCTCTGCCCCAGGGCATTGTCCCCTTCGTCTTCGCCAAGGAGTACAGC
------------------------------GTGCACCCTAGCATTCTCAGCACAGCT---
---------------------------------GTCATCTTTGGCATGCTCATCGCCTTG
CCTATCACCCTCGTCTACTACATCTTGCTTGGGCTGTAA---------------------
------------
>OsPIN1c
---ATGATCACGGTGGTGGACCTGTAC------------CACGTCCTGACGGCGGTGGTG
CCGCTGTACGTGGCGATGACGCTGGCGTACGCCTCCGTCCGGTGGTGGCGCATCTTCTCC
CCGGACCAGTGCTCCGGCATCAACCGCTTCGTCGCGCTCTTCGCCGTCCCGCTCCTCTCC
TTCCACTTCATCTCCACCAACAACCCCTTCGCCATGAACCTCCGCTTCCTCGCCGCCGAC
ACGCTCCAGAAGCTCATCGTCCTCGCCCTCCTCGCCCTCTGGTGC------CGCCTCTCC
GCGCGCGGG---------------------------------------------------
---TCACTCGACTGGCTCATCACCCTCTTCTCCCTCTCCACCCTCCCCAACACCCTCGTC
ATGGGCATCCCGCTGCTCAAGGGGATGTACGCC------------GCCGCCGCCGACGTC
GACTCCGGCAGCCTCATGGTGCAGATCGTCGTGCTCCAGTGCATCATCTGGTACACGCTC
ATGCTGTTCCTCTTCGAGTACCGCGGCGCGCGGCTTCTTGTCATGGAGCAGTTCCCGGAC
------------------------------------------------------------
---------------------------------------------------ACCGCCGCC
TCCATCGTCTCCTTCCGGGTGGATTCCGACGTCGTCTCGCTCGCCGGCGGCGGTGGTGGA
GCCGCGGAGCTGCAGGCGGAGGCG---------------------------------GAG
GTCGGGGACGATGGCAGGATGCGGGTCACCGTGCGCAAGTCGACGAGCTCGCGCTCCGAG
---GCGGCGTGCTCGCACGGGACGCAGTCA------------------------------
------------------------------------------------------------
---------------CACTCGCAGTCCATGCAGCCGCGCGTCTCCAACCTCTCCGGC---
------------------------------------------------------------
------------------------------------------------------------
---GTCGAGATTTACTCGCTGCAGTCGTCGCGGAACCCGACGCCGCGTGGCTCCAGC---
------------------------------------------TTCAACCACGCCGAGTTC
TTCAACATCGTCGGC---------------------------------------------
------------------------------------------------------------
AACGGCAAGCAGGGC------------------------GACGAGGAGAAGGGC------
------------------------------------------------------------
------------------GCCGCCGGTGGCGGGGGCCACTCGCCGCAGCCG---------
------------------------------------------------------------
---------------------GTGGTG---------------------------------
------------------------------------------------------------
------------------------------------------------------------
------------------------GGGAAGAGGAAGGACCTGCACATGTTCGTGTGGAGC
TCAAGCGCCTCGCCGGTGTCGGAGCGCGCCGCCGCAGCAGCAGCTGGC---GCGGTGCAC
GTCTTCGGCGGTGGTGGCGCCGACCACGGCGAC------GCCAAAGGAGCTCAG------
------------------------------------------------------------
------------------------------------GCCTATGATGAGTACAGTTTCGGG
AACAAGAAC------------------------------GAGAAGGACGGGCCGACGCTG
TCCAAGCTGGGGTCCAACTCG------------------------ACGGCGCAGCTCCGG
CCAAAGGACGACGGCGAGGGGATG------------------------------------
---------------------GCG------GCGGCGATGCCGCCGGCGAGCGTGATGACG
AGGCTCATCCTGATCATGGTTTGGAGGAAGCTGATCAGGAACCCCAACACTTACTCCAGC
CTCCTTGGTGTCATCTGGTCCCTCGTCTCCTACAGGTGGGGGATTGAGATGCCAGCCATC
ATCGCCCGGTCGATTTCGATCCTGTCA------------------GATGCAGGGCTTGGA
ATGGCCATGTTCAGCCTAGGA---TTGTTCATGGCATTGCAGCCACGGATCATTGCCTGT
GGGAACTCCCTTGCTTCG------------------------TATGCCATGGCCGTCAGG
TTC------------------------------------CTCGTGGGTCCGGCCGTCATG
GCTGCCGCCTCCATCGCCGTCGGACTTCGCGGGGTGCTTCTGCACATTGCCATTGTTCAG
GCC---------------------------------------------------------
------------------------------------------------------------
------------GCTCTTCCTCAAGGAATCGTGCCCTTTGTGTTTGCCAAGGAGTACAAT
------------------------------GTTCATCCTAACATTCTGAGCACAGCC---
---------------------------------GTGATATTCGGGATGCTGATTGCTCTC
CCCATCACATTGGTCTACTACATACTGCTGGGGCTCTGA---------------------
------------
>OsPIN1d
------------------------------------------------------------
------------------------------------------------------------
------------------------------------------------------------
------------------------------------------------------------
------------------------------------------------------------
------------------------------------------------------------
------------------------------------------------------------
------------------------------------------------------------
------------------------------------------------------------
------------------------------------------ATGGAGCAGTTCCCGGAC
------------------------------------------------------------
---------------------------------------------------ACCGCCGCC
TCCATCGTCTCCTTCCGGGTGGATTCCGACGTCGTCTCGCTCGCCGGCGGCGGTGGTGGA
GCCGCGGAGCTGCAGGCGGAGGCG---------------------------------GAG
GTCGGGGACGATGGCAAGATGCGAGTCACCGTGCGCAAGTCGACGAGCTCGCGCTCCGAG
---GCGGCGTGCTCGCACGGGACGCAGTCA------------------------------
------------------------------------------------------------
---------------CACTCGCAGTCCATGCAGCCGCGCGTCTCCAACCTCTCCGGC---
------------------------------------------------------------
------------------------------------------------------------
---GTCGAGATTTACTCGCTGCAGTCGTCGCGGAACCCGACGCCGCGGGGCTCCAGC---
------------------------------------------TTCAACCACGCCGAGTTC
TTCAACATCGTCGGC---------------------------------------------
------------------------------------------------------------
AACGGCAAGCACGGC------------------------GACGAGGAGAAGGGC------
------------------------------------------------------------
------------------GCCGCCGGTGGCGGGGGCCACTCGCCGCAGCCG---------
------------------------------------------------------------
---------------------GTGGTG---------------------------------
------------------------------------------------------------
------------------------------------------------------------
------------------------GGGAAGAGGAAGGACCTGCACATGTTCGTGTGGAGC
TCAAGCGCCTCGCCGGTGTCGGAGCGCGCCGCCGCCGCCGCCGCTGCCGGCGCGGTGCAC
GTCTTCGGCGGTGGTGGCGCCGACCACGGCGAC------GCCAAAGGTGCTCAG------
------------------------------------------------------------
------------------------------------GCCTATGATGAGTACAGCTTCGGG
AACAAGAAT------------------------------GAGAAGGACGGGCCGACACTG
TCGAAGCTGGGGTCCAACTCG------------------------ACGGCGCAGCTCCGG
CCAAAGGACGACGGCGAGGGGAGG------------------------------------
---------------------GCG------GCAGCGATGCCGCCGGCGAGCGTGATGACG
AGGCTCATACTGATCATGGTCTGGAGGAAGCTGATCAGGAACCCAAACACTTACTCCAGC
CTCCTCGGTGTCATCTGGTCCCTCGTCTCCTACAGGTGGGGAATTGAGATGCCGGCTATC
ATCGCCCGGTCGATTTCGATCCTTTCA------------------GATGCAGGGCTCGGA
ATGGCCATGTTCAGCCTAGGA---TTGTTCATGGCATTGCAGCCACGGATCATTGCCTGT
GGGAACTCCCTTGCTTCG------------------------TATGCCATGGCCGTCAGG
TTC------------------------------------CTCGTTGGTCCTGCCGTCATG
GCTGCGGCCTCCATCGCCGTCGGACTTCGCGGGGTGCTTCTGCACATTGCCATTGTTCAG
GCC---------------------------------------------------------
------------------------------------------------------------
------------GCTCTTCCTCAAGGAATCGTGCCCTTCGTGTTTGCCAAGGAGTACAAT
------------------------------GTTCATCCTAACATTCTGAGCACAGCC---
---------------------------------GTGATATTCGGGATGCTGATAGCTCTC
CCCATCACATTGGTCTACTACATACTGCTGGGGCTCTGA---------------------
------------
>OsPIN2
---ATGATCACCGGACGCGACATCTAC------------GACGTGCTGGCGGCGATCGTG
CCGCTGTACGTGGCGATGTTCCTGGCGTACGGGTCGGTGCGGTGGTGGGGGATATTCACG
CCGGACCAGTGCTCCGGCATCAACCGCTTCGTCGCCGTCTTCGCCGTGCCGCTCCTCTCC
TTCCACTTCATCTCCACCAACGACCCCTACTCCATGAACTACCGCTTCCTCGCCGCCGAC
TCGCTCCAGAAGCTCGTCATCCTCGCCGCGCTCGCCGTCTGGCAC------AACCTGCTC
TCCCGCTACCGCCGCAAT------------------------------GGCGGCGCCGCC
GCGTCGCTCGACTGGACCATCACCCTCTTCTCGCTGTCCACGCTGCCCAACACGCTGGTC
ATGGGCATCCCGCTGCTCCGCGCCATGTACGGC------------------------GAC
TTCTCCGGCTCGCTCATGGTGCAGATCGTCGTGCTCCAGAGCGTCATCTGGTACACCCTC
ATGCTCTTCCTCTTCGAGTACCGCGGCGCCAAGGCGCTCATCTCCGAGCAGTTCCCGCCG
------------------------------------------------------------
------------------------------------------------GACGTCGGCGCC
AGCATCGCCTCGTTCCGCGTCGACTCCGACGTCGTCTCGCTCAACGGGAGGGAGGCG---
---------CTGCAGGCGGACGCC---------------------------------GAG
GTGGGGCGCGACGGCCGCGTCCACGTCGTCATCCGCCGCTCCGCCTCGGCCTCCACCACG
GGCGGCGGCGGCGGCGCGGCGCGCTCCGGCGTGTCC------------------------
------------------------------------------------------------
---CGGGCGTACGGCGCGTCCAACGCCATGACGCCGCGCGCCTCCAACCTCACCGGC---
------------------------------------------------------------
------------------------------------------------------------
---GTGGAGATCTACTCGCTGCAGACGTCGCGCGAGCCCACGCCGCGGGCGTCCAGCTTC
AACCAGGCCGACTTCTACGCCATGTTCTCCGGCAGCAAGATGGCCAGCCAGATGGCTAGC
CCCATGGCGCAGCACGGCGGCGCC------------------------------------
------------------------------------------------------------
------------------GGCGGCCGCGCCCAGGGCCTCGACGAGCAGGTCACCAAC---
---------------------------------------AAGTTCGCCTCCGGCAAGGCC
GCCGACCCG---------------------CCGTCGTATCCCGCCCCGAACCCCGGCATG
ATGCCGGCGCCA------------------------------------------------
---AGGAAGAAGGAGCTCGGGGGCTCA---------------------------------
------------------------------------------------------------
------------------------------------------------------------
------------------AACTCCAACTCCAACAAGGAGCTACACATGTTCGTGTGGAGC
TCTAGCGCGTCGCCGGTGTCGGAGGCCAACCTCCGCAACGCCGTCAACCACGCCGCCTCC
ACCGACTTCGCCTCCGCGCCGCCGCCGGCAGCCGTTCCCGTCGGCGGCGCCACTCCCAAA
GGGGTGAGTGGCAGTGTCACGCCGGCGGCGAAG------------AACGGC---------
------------------------------------------------------------
GGCGGCGAGTTGGAGATCGAGGACGGGCTGAAGAGCCCGGCGGCGGGG------------
---CTGGCGGCGAAGTTCCCGGTGTCGGGGTCGCCGTACGTGGCGCCGAGGAAGAAGGGC
GGCGGCGCCGACGTGCCCGGG---------------------------------------
---------------CTGGCGGAGGCGGCGCACCCGATGCCGCCGACGAGCGTGATGACG
CGGCTCATCCTCATCATGGTGTGGCGCAAGCTCATCAGAAACCCCAACACCTACTCCAGC
CTCATCGGCCTCGTCTGGTCCCTCGTCTCCTTCAGGTGGAATATCCAAATGCCTTCAATA
ATAAAGGGCTCAATATCAATATTGTCA------------------GATGCAGGGCTAGGA
ATGGCTATGTTCAGCTTAGGC---TTGTTCATGGCTCTGCAACCAAAGATCATTTCTTGT
GGCAAGACCGTTGCGACA------------------------TTTGCAATGGCAGTGAGG
TTC------------------------------------TTGACTGGTCCAGCTGTTATT
GCAGCTACTTCCATTGCCATTGGGCTCAGGGGAGTACTCTTGCATGTTGCCATTGTTCAG
GCA---------------------------------------------------------
------------------------------------------------------------
------------GCACTTCCACAAGGCATTGTCCCGTTTGTGTTTGCCAAGGAGTACAAT
------------------------------TGCCATCCTCAAATACTTAGCACAGCG---
---------------------------------GTTATTTTTGGGATGCTCATCGCGCTT
CCGATCACGATACTCTACTATGTGCTTCTTGGGATATAG---------------------
------------
>OsPIN3a
---ATGATATCCGGGCACGACTTCTAC------------ACGGTGATGGCGGCGGTGGTG
CCGCTGTACGTGGCGATGTTCCTGGCGTACGGGTCGGTGCGGTGGTGGGGCATCTTCACG
CCGGACCAGTGCTCCGGCATCAACCGCTTCGTCGCCATCTTCGCCGTGCCGCTCCTGTCC
TTCCACTTCATCTCCACCAACGACCCGTACGCCATGAACCTCCGCTTCCTGGCGGCGGAC
ACGCTGCAGAAGCTGCTCGTCCTGGCGGGGCTCGCCGCGTGGTCG------CGCCTCCCC
---------------------------------------------TCGCGGACCGGCGCG
CCGCGGCTGGACTGGTCCATCACGCTCTTCTCCCTCTCCACGCTGCCCAACACGCTCGTC
ATGGGGATCCCGCTGCTGATCGCCATGTACGGG------------------------CCA
TACTCCGGCTCGCTCATGGTCCAGATCGTCGTGCTCCAGTGCATCATCTGGTACACGCTG
ATGCTCTTCCTCTTCGAGTTCCGCGCCGCGCGGATGCTGATCGCCGACCAGTTCCCGGAC
ACG---------------------------------------------------------
------------------------------------------------------GCGGCG
TCCATCGTGTCCCTGCACGTCGACCCGGACGTGGTGTCGCTGGAGGGCGGC---------
------CACGCGGAGACGGAGGCC---------------------------------GAG
GTGGCGGCGGACGGGCGGCTGCACGTCACCGTGCGCCGGTCCTCGGTGTCG---CGGCGG
TCGCTGCTG---------------------------------------------------
------------------------------------------------------------
------------------GTCACGCCG---------CGGCCGTCGAACCTGACGGGA---
------------------------------------------------------------
------------------------------------------------------------
---GCGGAGATCTACTCGCTTAGCTCGTCGCGGAACCCAACCCCGCGGGGCTCCAAC---
------------------------------------------TTCAACCACGCCGACTTC
TTCGCC---------ATGGTC---------------------------------------
------------------------------GGCGGCGGGCCACCGCCCCCGACGCCCGCT
GCG---GTGCGCGGCTCGAGCTTCGGCGCCTCCGAGCTCTACTCGCTGCAATCGTCG---
------------------------------------------------------------
---------CGGGGCCCAACCCCGAGGCAGTCCAACTTCGACGAGCACTCGGCACGGCCG
CCGAAACCA---CCGGCAACG------------------------------------ACC
ACGGGGGCACTCAACCACGATGCC------------------------------------
------------------------------------------------------------
------------------------------------------------------------
---------------------------------AAGGAGCTCCACATGTTCGTGTGGAGC
TCGAGCGCGTCTCCCGTCTCAGAAGTCAGCGGCCTGCCTGTGTTCAGTGGCGGCGGCGGC
GGCGGCGCTCTCGACGTCGGCGCCAAGGAAATCCACATGGTCATCCCCGCCGACCTGCCG
CAG------AACAACGGCTCAGGCAAAGAGCACGAGGAGTACGGCGCAGTGGCATTGGGT
GGCGGCGGC---------------------------GGCGGAGAGAACTTCAGCTTCGGA
GGCGGCAAGACGGTGGACGGCGCCGAGGCAGTAGACGAGGAGGCGGCCTTG---------
CCTGACGGGCTGACGAAGATGGGG------------TCGAGCTCGACGGCGGAGCTGCAC
CCGAAGGTCGTCGACGTCGACGGACCG------------------------------AAC
GCCGGCGGCGGCGCCGCGGGCGCGGGGCAGTACCAAATGCCGCCGGCGAGCGTGATGACA
CGCCTCATCCTCATAATGGTGTGGCGCAAGCTCATCCGCAACCCCAACACTTACTCCAGC
CTCCTCGGCCTCGCCTGGTCCCTCGTCGCCTTCCGGA-----------------------
------------------------------------------------------------
------------------------TTGTTCATGGCGCTGCAGCCCAGCATCATCGCGTGT
GGCAAATCAGCCGCCGTC------------------------GTCTCCATGGCCGTCCGC
TTC------------------------------------CTCGCGGGCCCTGCCGTCATG
GCCGCCGCGTCAATCGCCATCGGACTCCGCGGGACGCTCCTGCACGTCGCCATTGTTCAG
GCG---------------------------------------------------------
------------------------------------------------------------
------------GCTCTACCACAAGGGATTGTGCCTTTTGTTTTTGCAAAAGAATACAAT
------------------------------GTCCACCCGGCCATCCTGAGCACAGCG---
---------------------------------GTAATTTTTGGCATGCTAATAGCTCTT
CCAATCACATTGCTGTACTACATCCTTCTTGGACTATGATC-------------------
------------
>OsPIN3b
---ATGATATCGTGGCACGAGCTGTAC------------ATGGTGCTGTCGGCGGTGGTG
CCGCTGTACGTGGCGATGATGGTGGCGTACGGCTCCGTGCGGTGGTGGGGCGTCCTCACG
CCGGAGCAGTGCTCCGGCATCAACCGCTTCGTCGCCGTCATCGCCGTCCCGCTCCTCTCC
TTCCACTTCATCTCCTCCAGCGACCCCTACGCCATGAACCTCCGCTTCGTCGCCGCCGAC
ACCCTGCAGAAGGTGCTCGTCCTCGCCGCGCTCGCCGCGTGGTCG------CGCTTCCCC
GCGCGCTTC------------------------------------GTCCCCCCGGCGTGG
CCGCCGCTCGACTGCTCCATCACGCTCTTCTCCGTCTCCACCCTCCCCAACACGCTCGTC
ATGGGGATCCCGCTCCTCGTCTCCATGTACGGC------------------------CCT
TACTCCGGCGACCTCATGGTCCAGATCGTCGTGCTCCAGTCCATCGTCTGGTACACGCTC
CTGCTCTTCCTCTTCGAGTTCCGCGCCGCGCGGGTGCTCATCGCGGCGCAGTTCCCGGAC
ACC---------------------------------------------------------
------------------------------------------------------GCGGCG
TCCATCGCCGCCGTGCACGTCGACCCGGACGTGGTGTCGCTCGAGGGCAGC---------
------CAGGCGGAGGCGCACGCC---------------------------------GAG
GTGGCGCCCGACGGGAGGCTGCGCATGGTCGTGTGCCGCTCGTCGGTGTCGAGGCGGTCC
------------------------------------------------------------
------------------------------------------------------------
---------------GCCGCCGCCGCCGCCACGCCGCGCGCGTCGAACCTGACCGGC---
------------------------------------------------------------
------------------------------------------------------------
---GTGGAGATCTACTCGATCAGCTCGTCGCGGAACGCCACCCCGAGGGGCTCC------
------------------------------------------------ACCTTCACCCTC
GCCGAC------------------------------------------------------
------------------------------ATCCCTGGTCACCAGCCGCCCAAC------
AGCGCGCTGCGCGCGTCCAGCTTCGGCGCCGCGGACCTCTTCTCGCTGCACTCTTCGTCG
------------------------------------------------------------
---------AGGCAGCACACCCCGAGGCCGTCCAGCTTCGACGAGCACGCGGCGGCGCGG
GCCAGAGCATCCGCGACC------------------------------------------
---GTGGCTCCCACCAATGACCTC------------------------------------
------------------------------------------------------------
------------------------------------------------------------
---------------------------------AAGGACACGCACATGATCGAGTGGAGC
TCCGGCGCTTCCGCCGCGTCGGAGGTCACCGGCCTGCCGGTGTTCCGCAGC---------
---------------------GGCCGGGAGACGCGCCGGCTTGTCCCCTCCGACGCGCCA
TCCATTGCCTCGTCGAGAGTTATCCGACCGCCGCCG------------------------
---------------------------------------------------GGAGCGACG
GGCGGGGAGCGCGCGGCGAGCTTCAACAAGGCCGTGGGCGGGCAGGACGAG---------
---------CTAGCGAAGCTGGAG------------GCCGGCGCCAAGACGGAGCAGCAG
ACGACGGCGGTGACTACGACGACGAAGGGC---------------------------GGC
GGCGCAGCGGGCGCGGAGCGGGCGAGAGGGCAGCAGAACGCGCCGGCCGGCGTGATGCTG
CGGCTCATCCTCACTACGGTTTGGCGCCGGCTGATCCGGAACCCCAACACGTACGCCAGC
CTCATCGGCCTCACCTGGTCGCTCATCGCGTTCCGGTTCCACATCACGATGCCAATCATA
GTAGCCAAATCAATCTCCATTCTCTCC------------------GATGCAGGGTTAGGC
ATGGCCATGTTTAGCTTAGGA---TTGTTCATGGCCACGCAGCCGAAGATCATCGCCTGC
GGCTACTCCGTCGCGGCG------------------------GCCAGCATGGGCGTCCGC
TTC------------------------------------TTCTTCGGCCCCGCCATCATG
GCCGCCGCGTCCGCCGCCGTCGGCATCCGAGGCACGCTCTTGCGTATCGCCATTGTTCAG
GCC---------------------------------------------------------
------------------------------------------------------------
------------GCCCTGCCACAAGGAATTGTGCCATTTGTGTTCGCTAAGGAATACAAC
------------------------------CTCCACGCTACCATCCTTTGCACTTTG---
---------------------------------GTCATATTTGGCATGCTAATAGCTCTC
CCCATCACCTTGGTCTACTATATTATTCTTGGGCTACTATGA------------------
------------
>OsPIN5a
---ATGATAGGGTGGGGAGACGTGTAC------------AAGGTGGTGGCGGCGACGGTG
CCGCTCTACTTCGCGCTGTTCCTGGGCTACGGGTCGGTGAGGTGGTGGCGGATCTTCACG
AGGGAGCAGTGCGACGCCGTGAACCGGCTCGTCGCCTTCTTCGCGCTCCCCTTCTTCACC
TTCGAGTTCACCCTCCACACCGACCCGTTCCAGGTGAACTACCGCGCCGTCGCCGCCGAC
GTGATCTCGAAGGCGGTCATCGTCGCCGTCATCGGCGCCTGGGCG------CGGTTCATG
AGCAAGGGCGGC------------------------------------------------
TGCGCCGTGAGCTGGTCCATCACCAGCTTCTCGCTGTCCACGCTCACCAACTCGCTTGTC
GTCGGCGTGCCCATGGCGCGCGCCATGTACGGC------------------------GAG
TGGGCGCAGCAGCTCGTCGTCCAGCTCTCCGTCTTCCAGGCCATTGTCTGGCTCACGCTG
CTGCTCTTCGTGCTCGAGGTCAGGAAGGCCGCCATCGGGATGTACGTCGACGGC------
------------------------------------------------------------
------------------------------------------------------------
GCCGAGGCGGCGGCGGCGGCCGGCAAGGACGTCGAGGCCGCCGGCGCC------------
------GCCGCCGCCGCAGGC---------------------------------------
------------------------------------------------------------
------------------------------------------------------------
------------------------------------------------------------
------------------------------------------------------------
------------------------------------------------------------
------------------------------------------------------------
------------------------------------------------------------
------------------------------------------------------------
------------------------------------------------------------
------------------------------------------------------------
------------------------------------------------------------
------------------------------------------------------------
------------------------------------------------------------
------------------------------------------------------------
------------------------------------------------------------
------------------------------------------------------------
------------------------------------------------------------
------------------------------------------------------------
------------------------------------------------------------
------------------------------------------------------------
------------------------------------------------------------
------------------------------------------------------------
------------------------------------------------------------
------------------------------------------------------------
------------------------------------------------------------
---------------------ACGGTCGTCGTCGCCGCCGCCGCGGGCAAGCCGTCGCTG
TGGGCGCTGGTGAAAGTGGTGGCGCACAAGCTGGCGCGCAACCCCAACACTTACGCCAGC
TTCGTCGGCATCACCTGGGCCTGCCTCGCCAATAGGTTACACATCGCGTTGCCGAGCGCC
TTCGAGGGATCGGTGCTGATCATGTCC------------------AAGTCAGGCACAGGA
ATGGCCATGTTCAGCATGGGA---TTGTTCATGGCGCAGCAGGAGAAGATCATCGCGTGC
GGGACGAGCTTTGCGGCG------------------------CTGGGGCTGGTGCTAAAG
TTC------------------------------------GCGCTCGGCCCCGCCGCCATG
GCCATCGGCTCCATCGCCGTCGGCCTCCGCGGCGACGTCCTCCGCGTCGCCATCATACAG
GCA---------------------------------------------------------
------------------------------------------------------------
------------GCCCTACCTCAATCCATCACATCATTCATATTTGCGAAAGAATACGGG
------------------------------CTGCATGCTGATGTGCTCAGTACTGCG---
---------------------------------GTGATTTTTGGAATGCTTGTCTCCCTA
CCCTTGTTAGTCGGATTTTACATAGTTTTAGAGCTAATTAGGTAG---------------
------------
>OsPIN5b
------------------------------------------------------ATGGCG
CCGCTGTACTTCGCGCTGGGGCTAGGGTACGGGTCGGTGAGGTGGTGGAGGTTCTTCACG
GCGGAGCAGTGCGCCGCCATCAACACCATGGTGGTCTACTTCTCCATGCCCTTCTTCACC
TTCGACTTCGTCGTCCGCACCGACCCGTTCGCCATGAACTACCGCGTCATCGCCGCCGAC
GCGGTGTCCAAGGCGATCGCCATCGCCGCCATGGCGGCGTGGGCGCGCACGCGCTGCGGC
TGCGCCGCCGCCAAGGCCGGG---------------------------------------
---GCGCAGTCGTGGTCCATCACCGGGTTCTCCCTCGCCGCGCTCAACAACACGCTCGTC
GTCGGCGTGCCGCTGCTCGACGCCATGTACGGG------------------------AGG
TGGGCGCAGGACCTCGTGGTGCAGATCGCCGTCGTGCAGTCCATGGTGTGGTTCCCGCTC
CTGCTCATGGCGTTCGAGCTCCGCAAGGCCTGGGTCGTCGGCGGC------------GGC
GGCGGCGTCGGGCCGGCGGTGATGTCGTCGTCG---------------------------
------------------------------------------------------TCGCCG
CCGGAGAAGCAGAGCGACGTCGAGATGAACGGCGCCGTCGTCGCGGCGCCGGGCGGC---
---------GGCGGCGGCGTC---------------------------------------
------------------------------------------------------------
------------------------------------------------------------
------------------------------------------------------------
------------------------------------------------------------
------------------------------------------------------------
------------------------------------------------------------
------------------------------------------------------------
------------------------------------------------------------
------------------------------------------------------------
------------------------------------------------------------
------------------------------------------------------------
------------------------------------------------------------
------------------------------------------------------------
------------------------------------------------------------
------------------------------------------------------------
------------------------------------------------------------
------------------------------------------------------------
------------------------------------------------------------
------------------------------------------------------------
------------------------------------------------------------
------------------------------------------------------------
------------------------------------------------------------
------------------------------------------------------------
------------------------------------------------------------
------------------------------------------------------------
------------------------------------------------CGGCTACCGTTC
TGGGCGACGGCGAGGACGGTGGGGCTGAAGCTGGCGAGGAACCCGAACGTGTACGCCAGC
GTTCTCGGCGTCGTGTGGGCGTGCATCGCGTACAGGTGGCACCTGAGCTTGCCGGGGATC
GTGACGGGGTCGCTGCAGGTGATGTCC------------------AGGACTGGCACGGGG
ATGTCCATGTTCAGCATGGGG---TTGTTCATGGGGCAGCAGGAGAGGGTGATAGCGTGC
GGGGCGGGGCTGACGGCG------------------------CTGGGGATGGCGCTGCGG
TTC------------------------------------GTCGCCGGTCCGCTCGCCACG
CTCGTCGGCGCCGCCGCCCTCGGCCTCCGCGGCGACGTCCTGCACCTCGCCATCATACAG
GCC---------------------------------------------------------
------------------------------------------------------------
------------GCACTGCCTCAATCGATTGCTTCCTTCGTTTTCGCAAAGGAGTATGGG
------------------------------CTTCATGCCGATGTACTCAGCACGGCG---
---------------------------------GTTATATTCGGAACATTGATCTCTCTG
CCGATTCTGATTGCATATTACGCGGTTCTGGGCTTTGTCTAA------------------
------------
>OsPIN5c
------------------------------------------------------ATGGCG
CCGCTCTACTTCGCGCTGGGCCTCGGCTACGGCTCCGTGCGGTGGTGGCGCCTCTTCACC
GCCGACCAGTGCGACGCCGTGAACCGCCTCGTCGCCTGCTTCGCCGTCCCCTTCTTCGCC
TTCGACTTCGCCGCCCGCATCGACCCCTTCGCCCTCAGCTACCGCGTCCTCGCCGCCGAC
GCGCTCTCCAAGCTCGCCGTCGCGCTCGCCCTCGCCGCCTGCGCCGCCGCCGCCTCCACC
CGCTGCTGCGGCTCCGGCGGAGGCAAGCGCGGCGGCGGC---------------------
GGCGGGTTCTCGTGGTGCATCACTGGGTTCTCGCTGGCGACGCTGAACAACACGCTCGTC
GTCGGCGTGCCGCTGCTGGACGCCATGTACGGG------------------------AAG
TGGGCGCGCGACCTCATCGTGCAGATCTCCGTGGTGCAGACCATCGTCTACTTCCCGCTG
CTGCTGCTCGCGTTCGAGGTGAGGCGCGCCACCACGGCGGCGGCG---------------
------------------------------------------------------------
---------------------------------------------------------GCG
CCGCCGCCGCCGCCGACGGGGACCGACGACGACGACGTGGAGGACGGCGCCGCCGCGGCG
GCGACGGCGGCGGCGGCGAGG---------------------------------------
------------------------------------------------------------
------------------------------------------------------------
------------------------------------------------------------
------------------------------------------------------------
------------------------------------------------------------
------------------------------------------------------------
------------------------------------------------------------
------------------------------------------------------------
------------------------------------------------------------
------------------------------------------------------------
------------------------------------------------------------
------------------------------------------------------------
------------------------------------------------------------
------------------------------------------------------------
------------------------------------------------------------
------------------------------------------------------------
------------------------------------------------------------
------------------------------------------------------------
------------------------------------------------------------
------------------------------------------------------------
------------------------------------------------------------
------------------------------------------------------------
------------------------------------------------------------
------------------------------------------------------------
------------------------------------------------------------
------------------------------------------------CGG---TCGCTG
TGGCCGCTGGTGAGAGCGGTGTGGCTCAAGGTGGCGCGCAACCCGAACGTCTACGCGGGC
GTTCTTGGCGTCGCGTGGGCGTGCGTCACAAACAGGTGGCATGTCGAAACGCCAAGCATC
ATAGAGGGGTCAGTGCTGATCATGTCC------------------AAGACCGGGGTTGGA
CTCTCCATGTTTAGCATGGGT---TTGTTCATGGCGTTGCAGGACAAGATCATCGTCTGC
GGCGCCGGCCTGACCGTG------------------------CTGGGCATGGCGCTGCGG
TTT------------------------------------GTCGCCGGCCCGGCCGCCACC
GCCGTCGGCGCCTTCGCCCTCGGCCTCCGCGGCGACCTCCTGCGTCTTGCCATCATACAG
GCATACACACATTTACACGAAATTCATTCGCCAAGTTCTTTTTTTCTTCTTTCACCTGAA
ATTTGTCTGAATTCAAACGGATGCATGCATGACACAAGTCCTCACGATGAAACTGCTCGT
GATGAACAGGCTGCGCTTCCTCAATCCATCACGACGTTCGTGTTCGCAAAGGAGTACGGC
------------------------------CTGCACGCCGAAATACTCAGCACAGCG---
---------------------------------GTTATATTCGGGACACTGGCGTCATTA
CCGGTGTTGATCGTGTACTACATTGTTCTAGGCTTCATACGATGA---------------
------------
>OsPIN8
---ATGGTGTCCTGGAAGGACATCTAC------------CTCGTTCTTGAAGCGACAGTT
CCACTATATGTAGCTATGATACTGGCCTACCTATCCATAAAATGGTGGAAGCTGTTCACC
CCAGAGCAGTGCTCTGGGATCAACAAGTTTGTGGCGAAGTTTTCTATTCCTCTGCTCTCT
TTTCAGGTCATTTCCACAACCGATCCTTATGACATGAATATCAAGCTCATATACTCGGAT
ATCCTACAAAAGTCGCTTGCCTTGCTGGGATTTGCAGCCATTTCC------AAAGCATGC
TGT------------------------------------------------------GCA
GAGAAGTTTGACTGGCTGATTACTGGTTTTTCTTTATCAACACTTCCCAATACACTGATT
GTTGGCATCCCGTTGCTGAAAGGAATGTATGGT------------------------GAG
CAAGCCGGCAAACTACTAAGTCAGATAGTAGTCCTCCAGAGCCTAATTTGGTACACTCTT
CTTCTATTTTTGTTTGAACTTCGGGCTGCTAATGGAATGGCCACCACT------------
------------------------------------------------------------
------------------------------------------------------------
------------------------------------------------------------
------------------------------------------------------------
------------------------------------------------------------
------------------------------------------------------------
------------------------------------------------------------
---------------------------------ACATCATCTGAAACTACA---------
------------------------------------------------------------
------------------------------------------------------------
------------------------------------------------------------
------------------------------------------------------------
------------------------------------------------------------
------------------------------------------------------------
------------------------------------------------------------
------------------------------------------------------------
------------------------------------------------------------
------------------------------------------------------------
------------------------------------------------------------
------------------------------------------------------------
------------------------------------------------------------
------------------------------------------------------------
------------------------------------------------------------
------------------------------------------------------------
------------------------------------------------------------
------------------------------------------------------------
------------------------------------------------------------
------------------------------------------------------------
------------------------------------------------------------
------------------------------------------------------------
------------------------------------------------------------
------GGTTTAATTTGGGCACTGGTCGGCTTCAGGTGGCACATAAGATTACCGTTGATT
GTCAGCAATTCTATAAGGATGCTCTCG------------------GATGGAGGGCTGGGA
ATGGCAATGTTCAGCCTAGGC---CTTTTCACTGCTCTACAAACTAAAATTATAGCCTGT
GGAGCTAAAAGGATGCTA------------------------CTAGCATTAGCCATCAGG
TTC------------------------------------TTTCTAGGACCAGCACTAATG
GGTATGTCTTCTTATGCTATTGGAATGCGTGGAGTATTGCTGAAGATAGCCATTGTACAG
GCA---------------------------------------------------------
------------------------------------------------------------
------------GCTCTACCTCAAGGAATAGTTCCGTTTGTGTTTGCAAAGGAGTACAAT
------------------------------GTCCAAGCAGATATTCTGAGCACTGCG---
---------------------------------ATAATTGTTGGCATGATGGTTGCAGTT
CCTGTGGCGCTGGCTTACTACTTTGCAATGATCATCCCAGCTATCAAATAA---------
------------
>OsPIN9
---ATGATTACGGGTTCGGAGGTGTAC------------CAGGTGGTGGAGGCGATGGCG
CCGCTGTACACGGCGGCGGCGCTGGGGTACGGGTCGGTGCGGTGGCTGAAGGCGTTCTCC
AACGAGCAGTGCGCCGGGATCAACCACTTCGTGGCGCTCTACGCCGTGCCGGTGCTCATC
TTCGACATGGTGTCCACCAACAACGTGTACAAGATGAACGGCCGCCTCATCGCCGCCGAC
ACGCTGCAGAAGGCCGTGCTGCTGCTGGGCCTCATGGCGTGGGCG------CTCTGGGAG
CGGTCGCGCGCGCGCGGCGCCGGGGCCAAGGCCAAG------------GCGGCGGTGTCG
TCGCCGCTGCAGTGGGTCATCACCTGCTTCTCCGTCGCGTCGCTGCCCAACACCATCATC
ATGGGCGTCCCGCTCCTCAACGGCATGTACGGG------------------------CCC
GTGTCCAAGGACCTCATGAAGCAGATCGTCGTCATGCAGTTCTGCATCTGGTACAACGTC
ATCATCTTCCTCTACGAGTACATGGCGGCGCGTAGATCGGCCTCGGCGCCGCCGCCGGCG
TCGTCG------------------------------------------------------
---------------------------------------------------------GAG
GGCAGCGCCAAGATCAGCCCTTCGTCGCCGGTGAAAGCTGCTGCGGCGGCG---------
---------GCGGACACAAACGGC------------------------------AATGCT
GTCGCGGCCGACCGGCCGCAAGAAGTGGCGGTGAACATCGAAATCACGGAGATGGCGGCG
------------------------------------------------------------
------------------------------------------------------------
------------------------------TCCACGGCACGAGACGGCGTGTCCGGC---
------------------------------------------------------------
------------------------------------------------------------
------GAGACGACGGCGGCCGCCAAGGAGGTGAGCTCTGGTGAA---------------
------------------------------------------------------------
------------------------------------------------------------
------------------------------------------------------------
------------------------------------------------------------
------------------------------------------------------------
------------------------------------------------------------
------------------------------------------------------------
------------------------------------------------------------
------------------------------------------------------------
------------------------------------------------------------
------------------------------GTTGCTCCGGTGGAAGAGGAGGAGGCGTCT
GCGCCAGCGCCGTCG---------------------------------------------
------------------------------------------------------------
------------------------------------------------------------
------------------------------------------------------------
------------------------------------------------------------
------------------------------------------------------------
------------------------------------------------------------
---------------------------------------------------------ATG
AAGCACGTCATCTGGATGGCGGTGAAGAAGCTGCTACAGATTCCGAATACCTATGCAAGC
TTCCTTGGCCTCATCTGGTCTCTAATCGCATTCAAGTGTGGATTCTCGATGCCAAAAATC
GTCGAGGACTCTCTGTTCACCATTCGT------------------ACCACCGCTGTAGGC
CTAAGCATGTTTTCTTCAGGG---ACGTTCATAGCGCGGCAGTCGCGGTTCGTGCCGTGC
GGATACAAGATAGCGTCG------------------------TTCTCCATGGTCATCAAG
TTT------------------------------------CTGATAGGCCCGGTTGTGATG
CTGTTCGCCTCGCTCGTCATCGGCATGCACGGCACACTTCTGCACATCGCTGTTGTGCAG
GCG---------------------------------------------------------
------------------------------------------------------------
------------GCTCTCCCCCTGGCAGTGACATCATTTGTGTACGCTGAAGAGTACAAG
------------------------------GTCCACGCAGACATCATGAGCACAGGG---
---------------------------------GTTATTCTTGGGATATTTATATCACTT
CCTGTGACAATTGTTTACTATATTCTGTTGGGGCTGTGA---------------------
------------
>PtrPIN1
---ATGATTTCTTTACTAGATTTCTAC------------CATGTAATGACTGCAATGGTG
CCACTTTACGTGGCCATGATCTTAGCCTACGGCTCGGTGAAATGGTGGAAGATCTTCACT
CCTGATCAGTGCTCAGGCATAAACCGTTTTGTGGCTCTTTTTGCAGTCCCTCTCCTCTCT
TTCCACTTCATATCTACCAATGATCCTTATAATATGAACCTTCGTTTCATAACTGCTGAT
TCTCTACAAAAGATCATAGTTTTGGTAGTATTAGCACTTTGGACT------AAGTTGAGT
AAAAGGGGT---------------------------------------------------
---TGCTTGGAATGGACCATTACATTGTTCTCGCTTTCAACCCTGCCGAACACTCTTGTT
ATGGGCATTCCTTTGCTCAAAGGAATGTATGGT------------------------GAT
TATTCTGGTAGTTTAATGGTGCAAGTGGTTGTCCTTCAATGTATCATTTGGTACACTTTG
ATGCTGTTTATGTTCGAATATAGGGGTGCTAAACTGCTCATCTCTGAGCAATTCCCA---
GAC---------------------------------------------------------
---------------------------------------------------ACTGCTGGT
TCCATTGTGTCAATCCATGTTGATTCTGATATCATGTCACTTGATGGT---------AGA
CAG---CCTCTAGAAACCGAAGCA---------------------------------GCG
ATCAAAGAAGATGGAAAGCTACATGTCACTGTTAGGAAATCCAATGCTTCAAGATCAGAT
---ATCTTCTCAAGAAGGTCTCAAGGT---------------------------------
------------------------------------------------------------
------------------CTGTCATCAACAACACCAAGGCCATCAAATCTCACAAAT---
------------------------------------------------------------
------------------------------------------------------------
---GCAGAGATTTACTCTTTACAATCATCAAGAAACCCAACTCCAAGAGGGTCTAGC---
------------------------------------------TTCAACCATACAGATTTC
TACTCGATGATGGCTGCTGGA---------------------------------------
------AGAAACTCAAATTTTGGTGCTTCAGATGTTTATGGA------------CTATCA
GCGTCG---AGGGGACCGACACCACGGCCATCAAATTTTGAAGAAGAACATGGTGGA---
------------------------------------AGTAACAAACCAAGGTTCCACCAT
---------TACCACGCGCCAGGTGGTGCAACTCATTATCCAGCACCGAACCCTGGCATG
TTCTCTCCAACAACTGCTGCATCTAAAGGTGTTTCTGCCAATGCTAATAATACTGCTGCT
GCTGCTGCGAAGAAGCCTAATGGC------CAG---------------------------
------------------------------------------------------------
------------------------------------------------GCCCAACAGAAA
GCTGAAGATGGT---------------------AGGGACCTTCATATGTTTGTTTGGAGT
TCAAGCGCTTCTCCTGTTTCAGATGTTTTTGGTGGT---------------------CAT
GATTATGGC------GCCCATGACCTGAAAGATGTTAGAGTTGCTGTATCCCCTGGAAAA
GTAGAGGGACAGAGAGAAAACCAG------------------------------------
------------------------------------GAGGACTATAATTTGGAGAGAGAT
GATTTTAGCTTTGGAAATAGAGGGTTGGACAGAGAAAGGAATAGCCAT---------GAA
------------------------------------------------------------
---GGTGAGAAAGTCGGTTTTGAT------------------------------------
---------------------GGGAAACCAAAACCAATGCCTCCAACAAGTGTCATGACA
AGGCTTATACTAATCATGGTCTGGAGAAAACTTATCAGAAACCCCAACACTTACTCCAGC
TTAATTGGTCTCATTTGGTCTTTAGTTTCTTTCAGGTGGAATGTAAAGATGCCACTCATT
ATAGCAAAGTCCATTTCCATTCTGTCA------------------GATGCAGGGCTTGGC
ATGGCAATGTTCAGTCTTGGT---CTGTTCATGGCTTTGCAACCAAGGATCATAGCATGT
GGAAATTCCATTGCAGCT------------------------TTTTCTATGGCTGTGAGA
TTC------------------------------------CTTACAGGTCCAGCTATCATG
GCAGCTGCTTCTATTGCTGTTGGTATTAGAGGCACGCTCTTACACATCGCCATTGTTCAG
GCA---------------------------------------------------------
------------------------------------------------------------
------------GCTCTACCACAAGGAATAGTCCCCTTTGTCTTTGCCAAGGAGTACAAC
------------------------------GTGCATCCTGAAATTCTCAGCACAGGT---
---------------------------------GTCATATTTGGGATGCTGATTGCATTG
CCCATAACTCTTGTGTACTACATTTTGTTGGGGCTATGA---------------------
------------
>PtrPIN2
---ATGATCAGTATAGGAGACCTCTAC------------CATGTCCTTACAGCTGTGGTA
CCCCTCTATGTGGCCATGATTTTGGCTTATGGTTCTGTCAAATGGTGGAAAATCTTTAGC
CCTGATCAATGTTCAGGGATCAACAGATTTGTTGCTCTGTTTGCAGTGCCCTTGCTTTCT
TTTCACTTCATTTCCACCAACAACCCCTATGCTATGAACTTAAGGTTCATTGCTGCAGAT
ACTCTTCAAAAAATTATTGTCTTGGTGGTTTTAGCTATTTGGTCC------AGAGCTAGC
TCCAGAGGC---------------------------------------------------
---TCCCTTGAATGGTCCATTACTTTGTTTTCACTCTCTAGTCTCCCAAACACTCTTGTT
ATGGGCATCCCTTTGTTGAAGGGAATGTATGGA------------------------CAT
TCCTCAGGGAGTCTCATGGTCCAAATAGTTGTTCTTCAATGCATAATATGGTACACATTG
ATGCTGTTCTTGTTTGAGTATAGAGGAGCTAGAATCTTGATTGGTGAACAGTTTCCTGAC
------------------------------------------------------------
---------------------------------------------------ACAGCTGGC
TCTATAATATCCTTCAGGGTTGATTCTGATATTCTTTCTTTAGATGGTAGA---------
---GAGCCATTGCAAACCGAGGCT---------------------------------GAA
GTCGGTGAAGATGGGAAGTTACATGTTACTGTTCGGAAATCAACTAGTTCAAGATCAGAA
---GTTTTTTCTCACATGTCCCATGGTCTAAAT---------------------------
------------------------------------------------------------
---------------TCTGGTCTTTCATTGACTCCTAGACCATCTAATTTGACCAAT---
------------------------------------------------------------
------------------------------------------------------------
---GCAGAGATATACTCTCTACAATCCTCAAGGAATCCTACCCCAAGAGCATCGAGT---
------------------------------------------TTTAACCATACCGATTTT
TATTCCATGGTTAAT---------------------------------------------
------------------------------------------GGCAAGAATGCGAGT---
------CCAAGACACTCTAACTTCACTAACTTGCAATTCGATGAAGAAAGTGGAGGACTT
------------------------------------------GGGGTATTTGGT------
---------AATGTTCCAAGAGCAAATGGAAGTGCTTATCCTGCTCCACCAAATGCTGGA
ATCTTTTCT------------------------------------------------CCT
GGGGGTAAAAAGAAGGCAAATGGGGCT---------------------------------
------------------------------------------------------------
------------------------------------------------------------
------------------------GAGAATGGCAAGGATTTGCATATGTTTGTTTGGAGT
TCAAGTGCCTCACCAGTATCTGAA------------------------GGTGGCCTCCAT
GTCTTTAAGGGAGGG------GATTATGGCAATGACCTCGGTGGG---------------
GTAGCTCACCATAAA---------------------------------------------
------------------------------------GATTATGATGAGTTTGGTCGAGAT
GAGTTCAGCTTTGGAAACAGACCTGGACCTAATGGGGTGGATCGGGATGGTCCAGTGCTT
TCTAAGCTTGGTTCAAGCTCT------------------------ACAGCCGAGCTACAC
CCAAAGAGTGCTGCTAATGGTGAA------------------------------------
---------------------GCCAAGCCAACTGTTATGCCTCCTACAAGCGTTATGACA
AGACTCATTCTCATTATGGTGTGGAGAAAACTTATAAGAAATCCAAATACCTATTCCAGC
CTGATTGGCCTCACCTGGTCTCTTGTTTCATTCAAGTGGAACATAATGATGCCCGCGATC
ATTGCTGATTCAATAGCTATTCTATCT------------------AATGCTGGTCTCGGG
ATGGCCATGTTTAGTCTTGGT---TTGTTCATGGCATTGCAGCCTAGGATTATCGCCTGT
GGAAACTCAATTGCTTCC------------------------TTTGCCATGGGTGTTAGA
TTC------------------------------------CTCACAGGTCCTGCAGTCATG
GCTGCTGCTTCGTTTGCCGTTGGTCTACGAGGAGATCTGCTGCGCATTGCCATAGTGCAG
GCA---------------------------------------------------------
------------------------------------------------------------
------------GCTCTTCCACAAGGGATTGTGCCCTTTGTCTTTGCAAAAGAATATAAT
------------------------------GTTCATCCTGACATACTGAGCACTGGA---
---------------------------------GTTATATTTGGGATGCTAATTGCTCTA
CCCATCACACTGGTTTACTACATTTTGCTGGGACTTTGA---------------------
------------
>PtrPIN3
---ATGATTAGCTGGAATGATCTCTAC------------AACGTTTTGTCCGCTGTGATT
CCTCTATATGTTGCCATGATCTTGGCTTATGGGTCTGTTCGGTGGTGGAAAATTTTCAGC
CCGGACCAGTGTTCCGGTATCAACCGTTTCGTGGCGATATTCGCAGTGCCACTACTGTCA
TTCCATTTTATCTCCACCAATGATCCCTATGCTATGAACTTCAGGTTCATTGCGGCCGAC
ACGCTTCAAAAAATAATAATGCTGATCGCTCTGGGAATTTGGACT------AATTTCACA
AAAAATGGA---------------------------------------------------
---AGCTTGGAATGGATGATTACCATCTTTTCTGTCTCGACTCTTCCGAACACTCTTGTC
ATGGGCATTCCTCTTTTAACCGCCATGTACGGC------------------------AAG
TACTCGGGAAGCCTAATGGTTCAAATTGTGGTGTTGCAGTGTATCATTTGGTACACTCTC
CTCTTGTTTCTTTTCGAGTATAGAGGTGCCAAGATGTTGATCATGGAGCAATTTCCT---
GAA---------------------------------------------------------
---------------------------------------------------ACTGCAGCC
TCCATTATTTCGTTTAAGGTTGATTCTGACGTGGTCTCTTTAGATGGCCGG---------
---GATTTTCTGGAAACTGATGCT---------------------------------GAA
ATCGGTGATGATGGCAAGTTACATGTGACTGTCAGGAAATCTAATGCCTCCAGGCGGTCT
------CTT---------------GGGCCGGGT---------------------------
------------------------------------------------------------
---------------TCTTTCTCTGGAATGACTCCTCGGCCATCAAATCTTACTGGA---
------------------------------------------------------------
------------------------------------------------------------
---GCTGAGATTTATAGCCTGAGTTCTTCAAGGAATCCTACTCCGAGAGGGTCTAAT---
------------------------------------------TTTAACCCTTCTGATTTC
TACTCCATGATGGGAGTTCAG---------------------------------------
------------GGGGGAAGGCATTCAAATTTAGGTCCAGCTGATTTGTACTCAGTACAA
TCT---TCAAGAGGGCCAACTCCAAGGCCGTCGAATTTCGAGGAAAAT------------
------------------------TGTGCTCCAATGGCTACTATAACCTCTCCAAGATTC
GGGTTTTATCCA---GCACAGACAGTACCTACATCTTATCCAGCACCGAATCCTGAACTT
GCCTCTACTATCACTTCTAAAACCACAAAA---------------AATCAGCAGCAGCAG
AACCACCAGCAGCAGCTGCTGCAGCCGCAGCCG---------------------------
------------------------------------------------------------
------------------------------------------------------------
---CAACAGAATAGCAAAGTAAATCATGATGCTAAGGAACTACACATGTTTGTGTGGAGC
TCAAGTGCATCACCAGTTTCCGAAGGAGGTGGGCTCCACGTCTTCGGCGGG------ACT
GATTTTGGGGCATCAGAACAATCCGGACGGTCTGATCAGGGC---GCCAAGGAGATCAGG
ATGTTGGTTGCTGAC---CACCCGCAAAATGGGGATAGCAAA------------------
---------------------------------------AATGGAGATTTTGCTGGCGAG
GACTTCAGTTTTGCG---GGCAGAGGA---GAAGGAGATGAC---GACCAAAGGGAAAAA
GAGGGG---CCCACTGGACTTAACAAACTAGGG---TCCAGCTCAACAGCCGAGTTGCAA
CCAAAAGCAGCCGAAGCTCCAGAT------------------------------------
------------------TCCGGTGGCAGTAGGAAGATGCCTCCGGCAAGCGTTATGACC
CGTTTGATATTGATCATGGTTTGGCGCAAACTTATTCGAAACCCCAACACATACTCCAGT
CTCATTGGTCTCACTTGGTCTCTAGTCGCTTTCCGGTGGCATGTGGAAATGCCTAAAATA
ATAAAACAGTCAATCTCCATACTGTCT------------------GATGCTGGACTAGGA
ATGGCTATGTTCAGCTTAGGT---CTTTTTATGGCTTTACAACCGAAGCTAATTGCTTGT
GGGAATTCGGTTGCCACA------------------------TTCGCCATGGCTGTTCGA
TTC------------------------------------TTGACTGGCCCTGCGGTGATG
GCCGCTGCTTCAATTGCTGTCGGCCTGCGTGGTACCCTCCTTCACGTTGCTATTGTTCAG
GCT---------------------------------------------------------
------------------------------------------------------------
------------GCACTGCCACAAGGAATTGTTCCATTTGTGTTTGCCAAGGAGTACAAT
------------------------------GTCCATCCAGCCATTCTTAGCACCGCG---
---------------------------------GTTATCTTTGGAATGCTGATAGCATTA
CCAATTACTCTTGTTTACTACATTTTCCTTGGATTA------------------------
------------
>PtrPIN4
---ATGATCACTGCAGATGATTTCTAC------------AAGGTCATGTGTGCAATGGTG
CCTCTGTATTTTGCAATGCTGGTTGCGTATGGATCAGTGAAATGGTACAAGATATTCACA
CCAGAGCAGTGCTCAGGGATCAACAGATTTGTTGCTGTTTTTGCAGTCCCTGTGCTGTCT
TTCCACTTCATCGCTCAAAACAATCCATACCAAATGGACACCAAGTTCATACTGGCTGAT
ACTCTTTCGAAAGTCTTAGCCCTTGTTCTGCTCTCAGTGTGGGCT------GTTTTCTTT
AATGGAGAA---------------------------------------------------
------TTTGACTGGCTTATCACTCTCTTCTCAGTCGCTACTTTGCCTAACACACTTGTC
ATGGGCATTCCTTTGCTCAAGGCCATGTATGGA------------------------GAT
TTCACACAGAGCCTCATGGTGCAAGTGGTTGTTCTTCAATGTATAATATGGTACACGCTT
CTGCTCTTCCTCTTTGAATACAGAGCTGCAACCCTCCTAATCAAAGCCCAATTTCCCGGC
CCCACA------------------------------------------------------
------------------------------------------------------GCAGCC
ACCATTTCCAAAATCGAACTCGACGACGACGTCATCTCGCTCGACGGCAGG---------
GAT---CCACTCCGCACAGAATCA---------------------------------GAA
ACAGACGGCAACGGACGCATACGAGTCCGCATCAGACGGTCCACATCTTCGGCTCCAGAC
TCCGCTCTATCATCCTCC------------------------------------------
------------------------------------------------------------
------------------ATATGCCTCACTCCT---AGACCATCAAACCTCTCCAAC---
------------------------------------------------------------
------------------------------------------------------------
---GCCGAAGTTTTCTCCGTTAACACACCTGTACCACTGCACGAATACCATGGTTAT---
------------------AATGGTCATTTCAGTCATGGA------CCCAACAATGAGATT
GTGCTATGTAATGGTGACTTGGGA---TTGGCATATCGG---------------------
---TCTGGAACGAGTCCGAGGTTGTCA---GGATACGCGTCGTCTGATGCTTACTCACTT
CAACCG------------ACACCACGTGCGTCCAACTTTAACGAATTGGAC---------
------------------------------------------------------------
------------------------------------------------------------
------------------------------------------------------------
------------------------------------------------------------
------------------------------------------------------------
------------------------------------------------------------
---------------------CTAACTAATGCAACGAACACGCCTTTTTGGGTCCGATCT
CCGGTCGCCGGTAAAATTTACCGGCAGCCA------------------------------
------------------------------------------------------------
---TCTCCGGCGACTTTGATGATG------------------------------------
------------------------------------------------TTTGAAAGCAAG
GAAATCAGCTTCAGAGACAGTTGTAAAATGCCAGCACCAGAGGAATCGAATTCGAAGGAA
------------------------------------------------------------
------------------------------------------------------------
------------------TCAGTGAGCAACCAAGAAATGCCGCATGCCATTGTCATGATT
AGACTTATACTTGTTGTGGTAGGGAGGAAGCTCTCCCGAAATCCAAATACATACTCGAGT
GTCTTGGGGCTTCTCTGGTCTTTAGCCTCTTTCAAATGGAATGTGGGAATGCCCAGCTTG
GTGAAATATTCAATAAAAATAATTTCA------------------GACGCAGGTCTTGGG
ATGGCCATGTTCAGTTTAGGG---TTGTTCATGGCTCTTCAGCCTCGGATAATTGTATGC
GGCAAGAAAAGGGCAACA------------------------ATGGCAATGGCAATCCGA
TTC------------------------------------ATTTGTGGGCCAATCGTAATG
TCGACAACTTCGGTCGCTGTTGGAATGAGAGGAGTGCGGCTCCGTGCGGCCATAGTGCAG
GCA---------------------------------------------------------
------------------------------------------------------------
------------GCTCTTTCACAAGGGATTGTGCCATTCGTCTTTGCAAGGGAATACGGG
------------------------------TTGCATCCCGATATAATGAGTACAGGG---
---------------------------------GTAATCTTCGGCATGTTGGTTTCCTTG
CCGGTAACCCTCATCTACTATATATTTCTAGGCCTGTGA---------------------
------------
>PtrPIN5
---ATGATAACTGCCGGCGATTTCTAC------------AAGGTCATGTGTGCGATGGTG
CCTCTGTATTTTGCAATGCTGGTTGCGTATGGGTCAGTTAAACGGTACAAGATATTCACA
CCGGAGCAGTGCTCAGGGATCAACAGATTTGTTGCTGTTTTTGCAGTCCCGGTGCTATCT
TTCCACTTCATAGCTCAAAATAATCCATACCAGATGGACACCAGGTTCATAATGGCCGAT
ACCCTTTCGAAAGTCTTGGTCCTTGTTCTGCTGTCAATATGGGTT------ATTTTCTTC
AATGGAGGA---------------------------------------------------
------TTGGATTGGCTCATCACTCTCTTCTCAATTGCTACTTTGCCTAACACACTTGTC
ATGGGCATTCCTTTGCTCAAGGCCATGTATGGA------------------------GAT
TTCACCCAGAGCCTCATGGTGCAAGTGGTTGTTCTCCAATGTATAATATGGTACACGCTT
TTGCTCTTCCTCTTTGAATACAGGGCTGCAACCCTCCTGATCAAAACCCAATTCCCTGGC
CCCAAA------------------------------------------------------
------------------------------------------------------GCAGCC
TCCATTTCCAAAATCGAACTCGACAATGATGTCATCTCCCTCGACGGCAGG---------
GAT---CCACTTCGCACAGAATCT---------------------------------GAA
ACAGACGGAAACGGACGCCTTCGCGTCCGCATCAGACGGTCCACGTCATCGGCTCCCGAC
TCTGCTCTATCATCTTCC------------------------------------------
------------------------------------------------------------
------------------ATATGCCTTACTCCT---AGACCCTCAAACCTCTCCAAC---
------------------------------------------------------------
------------------------------------------------------------
---GCCGAAGTTTTCTCGGTCAGCACTCCTGCCCCATTGCAAGAATACCATGGTTAT---
------------------AATGGTCGTTTCAGTCATGGA------CCCAACAATGAGATA
ATGCTTTGTAATGGTGACTTGGGA---TTTGGATATCATCGG------------------
---TCTGGAACGAGTCCGAGGTTGTCA---GGATACGCGTCATCAGATGCTTACTCACTT
CAACCC------------ACGCCACGGACTTCCAATTTTAATGAATGGGAC---------
------------------------------------------------------------
------------------------------------------------------------
------------------------------------------------------------
------------------------------------------------------------
------------------------------------------------------------
------------------------------------------------------------
---------------------TTGACTAATGCAACCAACACACCTTTCTGGGCCCGATCT
CCAGTCGCCGGTAAAATATCCCGGCATCCA------------------------------
------------------------------------------------------------
---TCTCCGGCG---------ATT------------------------------------
------------------------------------------------AGTGGAGAAAAA
GAAATCAGCTTCAGAGACAGTTGTAAAATGCCAGCACCAGAGGAAACAAATTCGAAGGAA
------------------------------------------------------------
------------------------------------------------------------
------------------GCAGTGACCAGCCAAGAAATGCCACATGCCATTGTCATGCTA
AGACTTATACTTGTTGTTGTAGGGAGGAAGCTCTCTCGCAATCCCAACACATATTCAAGT
GTTTTGGGGCTTCTTTGGTCTTTAGTCTCTTTCAAATGGAATGTGGGAATGCCCAGCTTG
GTGAAATATTCAATAAAAATAATTTCA------------------GATGCAGGTCTTGGG
ATGGCTATGTTCAGTTTAGGG---TTGTTCATGGCTCTTCAGCCTCGGATTATTGTCTGT
GGCAAGAAGAGGGCGACC------------------------ATGGCAATGGCAATCCGA
TTC------------------------------------ATTTGTGGACCCGTCGTAATG
TCAACCGCTTCGCTTGCTGTTGGAATGAGAGGGGAACGGCTCCGTGCAGCCATAGTGCAG
GCA---------------------------------------------------------
------------------------------------------------------------
------------GCTCTCTCACAGGGGATTGTGCCATTTGTCTTTGCAAGAGAATATGGG
------------------------------TTGCATCCTGATATAATGAGCACAGGG---
---------------------------------GTGATTTTCGGCATGCTAGTTTCCTTA
CCGGTAACCCTCCTCTACTATATATTTATAGGGCTGTGA---------------------
------------
>PtrPIN6
---ATGATTAGTTGGAATGATCTCTAC------------AACGTTTTGTCCGCTGTTATT
CCTCTTTATGTTGCTATGATCTTGGCTTATGGGTCTGTTCGATGGTGGAAAATCTTCAGC
CCGGACCAGTGTTCCGGTATCAACCGTTTCGTGGCGATTTTCGCAGTGCCACTGTTGTCA
TTTCATTTTATCTCCACCAATGATCCTTATTCTATGAACTTCAGGTTCATTGCGGCCGAC
ACGCTTCAAAAAATAATAATGCTGTTTGCTCTGGGAATTTGGACT------AATTTCACC
AAAAATGGA---------------------------------------------------
---AGCCTGGAATGGATGATTACCATCTTTTCTTTGTCGACTCTTCCGAATACTCTTGTC
ATGGGCATTCCTCTTTTAATCGCCATGTATGAC------------------------GAC
TACTCGGGAAGCCTGATGGTTCAAGTTGTGGTATTACAGTGTATCATTTGGTACACTCTC
CTCTTGTTTCTTTTCGAATATAGAGGTGCAAAGATGTTGATCATGGAGCAATTTCCT---
GAA---------------------------------------------------------
---------------------------------------------------ACTGCAGCC
TCCATTGTTTCGTTTAAGGTTGATTCTGATGTGGTATCTTTAGATGGTCGA---------
---GATTTTCTGGAAACTGATGCT---------------------------------GAA
ATCGGTGACGATGGCAAGTTACATGTGACGGTCAGGAAATCTAATGCCTCCAGACGGTCT
------CTT---------------GGCCCGGGT---------------------------
------------------------------------------------------------
---------------TCTTTCTCTGGATTGACTCCCCGGCCATCAAATCTTACTGGA---
------------------------------------------------------------
------------------------------------------------------------
---GCTGAGATTTACAGTCTGAGTTCTTCAAGGAATCCTACTCCAAGAGGGTCCAAT---
------------------------------------------TTTAACCCTTCTGATTTC
TACTCCATGATGGGAGTTCAG---------------------------------------
------------GGGGGAAGGCATTCAAATTTAGGTCCAGCTGATTTGTACTCAGTACAA
TCT---TCAAGAGGGCCAACTCCAAGGCCGTCGAATTTCGAGGAAAAT------------
------------------------TGTGCTCCAATGGCTACTATAACCTCTCCAAGATTC
GGGTTTTATCCA---GCACAGACAGTACCTACATCTTATCCAGCACCGAATCCTGAACTT
GCCTCTACTATCACTTCTAAAACCACAAAA---------------AATCAGCAGCAGCAG
AACCACCAGCAGCAGCTGCTGCAGCCGCAGCCG---------------------------
------------------------------------------------------------
------------------------------------------------------------
---CAACAGAATAGCAAAGTAAATCATGATGCTAAGGAACTACACATGTTTGTGTGGAGC
TCAAGTGCATCACCAGTTTCCGAAGGAGGTGGGCTCCACGTCTTCGGCGGG------ACT
GATTTTGGGGCATCAGAACAATCCGGACGGTCTGATCAGGGC---GCCAAGGAGATCAGG
ATGTTGGTTGCTGAC---CACCCGCAAAATGGGGATAGCAAAACCATTCCA---------
------------------------------------CAAGCTGGAAATTTTGCTGGCGAG
GACTTTAGTTTTGCT---GGGAGAGGA---GAAGGAGAAGAT---GATCAGAGGGAAAAA
GAGGGT---CCCACTGGACTTAACAAACTTGGG---TCCAGCTCAACTGCCGAGTTGCAC
CCAAAAGCAGTCGGCGCTCCAGAT------------------------------------
------------------TCCGGTGGCAGTAAGCAGATGCCACCGGCAAGCGTTATGACC
CGTCTGATATTGATCATGGTTTGGCGGAAACTTATTCGCAACCCCAACACATACTCTAGT
CTCATTGGTCTCATTTGGTCTCTAATTGCTTTCCGGTGGCATGTGGAAATGCCTAAGATA
ATAAAACAGTCAATCTCCATACTGTCT------------------GATGCCGGACTTGGA
ATGGCTATGTTCAGCTTAGGT---CTGTTTATGGCTTTGCAACCGAAGATAATTGCTTGT
GGAAATTCGGTTGCCACA------------------------TTCGCCATGGCTGTTCGA
TTC------------------------------------TTGACTGGCCCTGCAGTGATG
GCTGCTGCATCAATTGCTGTTGGTCTGCGTGGTACCCTCCTTCATGTTGCTATTGTCCAG
GCT---------------------------------------------------------
------------------------------------------------------------
------------GCACTGCCACAAGGAATTGTTCCATTTGTGTTTGCCAAGGAGTACAAT
------------------------------GTCCATCCAGCCATTCTTAGCACTGGG---
---------------------------------GTTATCTTTGGAATGTTGATAGCATTA
CCAATTACTCTTGTTTACTACATTCTTCTTGGACTGTGA---------------------
------------
>PtrPIN7
---ATGATTAGTTTACTAGATTTCTAC------------CATGTGATGACTGCAATGGTG
CCACTTTACGTGGCCATGATTTTGGCCTATGGCTCGGTGAAATGGTGGAAGATTTTCACT
CCTGATCAGTGCTCGGGCATCAACCGTTTTGTGGCGCTTTTTGCTGTCCCTCTCCTCTCT
TTCCACTTCATATCTACTAATGATCCTTACAAAATGAACTTTCGCTTCATAGCTGCTGAT
ACTCTACAAAAGATCATAGTTTTAGTAGTATTAGCATTTTGGACT------ATGTTTAGT
AAAAGGGGT---------------------------------------------------
---TGCTTGGAATGGACCATTACATTGTTTTCACTTTCAACACTGCCCAACACTCTTGTT
ATGGGCATTCCTTTGCTCAAAGGAATGTATGGT------------------------GAT
TATTCTGGTAGTTTAATGGTGCAAGTTGTGGTCCTTCAATGCATCATTTGGTACACTTTG
ATGCTGTTTCTGTTTGAATATAGGGGTGCTAAACTGCTCATCTCTGAGCAATTTCCA---
GAC---------------------------------------------------------
---------------------------------------------------ACTGCTGGT
TCCATTGTGTCAATCCATGTAGACTCTGATATCATGTCACTTGATGGT---------AGA
CAG---CCTCTAGAAACTGAAGCA---------------------------------GAG
ATCAAAGAAGATGGAAAGTTACATGTCACTGTTAGGAAATCCAATGCTTCAAGATCGGAT
---ATTTTCTCTAGAAGGTCTCAAGGT---------------------------------
------------------------------------------------------------
------------------CTATCATCAACAACACCAAGGCCATCAAACCTTACCAAT---
------------------------------------------------------------
------------------------------------------------------------
---GCTGAGATTTACTCCTTACAATCATCAAGAAATCCAACTCCGAGAGGGTCTAGT---
------------------------------------------TTCAATCACACGGATTTC
TACTCAATGATGGCGGCTGGT---------------------------------------
------AGAAACTCAAATTTTGGTGCTTCAGATGTTTATGGA------------CTATCA
GCATCT---CGGGGCCCAACACCGAGGCCATCCAATTTTGAAGAAGAGAATGGTGGA---
------------------------------------AGTAACAAACCAAGGTTCCAT---
---------TACCACGCGCCAGGTGGTGCAACTCATTATCCAGCACCAAACCCTGGCATG
TTTTCGCCAACAACTGCATCT---AAAGGTGTTGCAGCAAATGCCAATAAT---------
GCTGCTGCAAAGAAACCTAATGGG------CAA---------------------------
------------------------------------------------------------
------------------------------------------------GCTCAACAGAAA
GCTGAAGATGGT---------------------AGGGACCTTCATATGTTTGTTTGGAGT
TCAAGTGCTTCTCCTGTTTCAGATGTTTTCGGTGGT---------------------CAT
GATTATGGT------GCCCATGACCAGAAAGATGTTAGGCTCGCTGTATCTCCTGGAAAA
GTTGAGGGGCATACAGAGAATCAG------------------------------------
------------------------------------GAAGACTATAATTTAGAGAGAGAT
GGTTTTAGCTTTGGAAATAGAGGAATGGACAGAGAAATGAATAACCCT---------GAA
------------------------------------------------------------
---GGTGAGAAAGTTGGTGCTGCA------------------------------------
---------------------GGCAAACCAAAACCAATGCCCCCAACAAGTGTCATGACA
AGGCTTATACTCATCATGGTCTGGAGGAAACTTATCAGAAACCCCAACACTTACTCCAGC
TTAATTGGTCTCACCTGGTCCTTGGTTTCTTTCAGGTGGGATGTACAGATGCCTGCGATT
ATAGCTAAGTCCATTTCCATTCTGTCA------------------GATGCAGGGCTCGGC
ATGGCAATGTTCAGTCTCGGT---CTGTTTATGGCTTTGCAACCAAGGATCATAGCATGT
GGGAATTCCGTCGCAGCT------------------------TTTGCTATGGCTGTGAGA
TTC------------------------------------CTTACAGGTCCAGCTGTCATG
GCAGCTGCTTCTATTGCTGTTGGTCTAAGAGGCACGCTCTTACACATTGCCATCGTTCAG
GCA---------------------------------------------------------
------------------------------------------------------------
------------GCTCTACCACAAGGAATTGTCCCCTTTGTCTTTGCCAAGGAGTACAAC
------------------------------GTGCATCCTGATATTCTCAGTACAGCT---
---------------------------------GTCATATTTGGGATGCTAATTGCATTG
CCCATAACTCTTGTGTACTACATCTTAATGGGGCTATGA---------------------
------------
>PtrPIN8
---ATGATCAGTCTCACAGACCTTTAC------------CATGTTCTCACAGCTGTGGTA
CCACTTTATGTGGCCATGATTTTGGCTTATGGTTCAGTCAAATGGTGGAAAATATTTAGC
CCTGACCAATGTTCAGGGATCAACAGATTTGTGGCTCTATTCGCTGTACCTTTGCTTTCT
TTTCACTTCATTTCCACCAACAACCCCTATGCTATGAACTACAGGTTCATTGCAGCAGAT
ACTCTTCAAAAAATCATAGTCTTGGTGGTTTTAGCTATTTGGACC------AGAGTTATC
TCTAGAGGC---------------------------------------------------
---TCCCTTGAATGGTCCATTACTTTGTTTTCACTCTCTACTCTCCCAAACACTCTTGTT
ATGGGCATCCCTTTGTTGAAGGGTATGTATGGA------------------------GAA
GCCTCAGGGAGTCTTATGGTCCAAATAGTTGTTCTTCAATGCATAATATGGTACACATTG
ATGCTGTTCTTGTTTGAGTATAGAGGAGCTAGAATCTTGATTGGTGAACAGTTTCCCGAT
------------------------------------------------------------
---------------------------------------------------ACTGCTGGT
TCTATAATATCATTCAGGGTTGACTCTGATATTCTTTCTTTAGATGGTAGA---------
---GAGCCATTGCAAACTGATGCT---------------------------------GAA
GTCGGTGAAGATGGGAAGTTACATGTTACTGTTAGGAAATCAACTAGCTCGAGATCAGAC
---GTGTTTTCTCGGATGTCTCATGGTCTAAAC---------------------------
------------------------------------------------------------
---------------TCGGGCCTTTCAATGACTCCTAGACCGTCTAATTTAACCAAC---
------------------------------------------------------------
------------------------------------------------------------
---GCAGAGATATACTCCCTTCAATCTTCTAGGAATCCTACCCCAAGAGCCTCCAGT---
------------------------------------------TTTAACCATACTGATTTT
TATTCTAAGAAT------------------------------------------------
------------------------------------------GCAAGCAATGCCAGT---
------CCAAGACACTCGAACTTCAGTAACCTGCAATTTGATGAAGAAAGTGGAGGGCTT
------------------------------------------GGGGTGTTTGGT------
---------AATGTTCCAAGAGCAAATGGAAGCGCTTATCCTACTCCACCTAATGCTGGG
ATCTTTTCT------------------------------------------------CCC
GGGGGTAAAAAGAAGGCAAACGGGACT---------------------------------
------------------------------------------------------------
------------------------------------------------------------
------------------------GAGAATGGCAAGGATTTGCATATGTTTGTTTGGAGT
TCAAGTGCTTCACCAGTATCAGAA------------------------GGTGGCCTACAT
GTCTTTAGGGGAGGG------GATTATGGCAATGACCTTGGTGGG---------------
GTAGCTAACCAAAAA---------------------------------------------
------------------------------------GATTATGAAGAATTTGGTCGAGAT
GAGTTCAGCTTTGGAAACAGACCTGTACCTAATGGGGTAGACCGTGACGGTCCAGTGCTT
TCTAAGCTTGCTTCAAGCTCC------------------------ACAGCTGAGCTGCAC
CCGAAGAGTGCTGCTAATGGTGAA------------------------------------
---------------------CCGAAGCCAACTGCCATGCCTCCTACTAGCGTTGTGACA
AGACTCATTCTCATTATGGTGTGGAGAAAACTTATCAGGAATCCCAATACTTATTCCAGT
CTAATTGGGCTCACATGGTCTCTTGTTTCGTTCAAGTGGGACTTGGAGATGCCTCAAATA
ATTGCTCATTCTATATCTATTCTATCC------------------GATGCTGGTCTTGGA
ATGGCCATGTTTAGTCTTGGT---TTGTTCATGGCATTGCAGCCTAGGATTATTGCTTGT
GGAAACTCAGTTGCTGCC------------------------TTTGCCATGAGTGTGAGA
TTC------------------------------------CTCACTGGTCCTGCAGTCATG
GCTGCTGCTTCATTTGCTGTTGGACTACGAGGAGTTCTACTGCACATTGCCATAGTGCAG
TCA---------------------------------------------------------
------------------------------------------------------------
------------GCTCTTCCACAAGGGATTGTGCCCTTTGTCTTTGCAAAGGAATACAAT
------------------------------GTTCATCCTGACATACTGAGCACTGGA---
---------------------------------GTTATATTTGGGATGCTAATTGCTTTG
CCAATCACACTGGTTTACTATATTTTGCTTGGACTTTGA---------------------
------------
>PtrPIN9
---ATGATCACTGGCAAGGACATTTAT------------GATGTTCTAGCAGCAATTGTG
CCTCTTTATGTTGCTATGATTTTAGCCTATGGCTCAGTCCGATGGTGGAAAATCTTTACA
CCTGATCAATGCTCAGGCATTAACCGTTTTGTAGCAGTCTTTGCAGTTCCTTTATTGTCT
TTCCATTTCATATCATCCAATGATCCTTATGCTATGAACTTTAGGTTCATTGCTGCTGAT
ACTCTTCAAAAAGTTGTTATTCTTGGGGCTCTTTTTATTTGGCAA------GCCTTTAGC
AAACGT------------------------------------------------------
GGGAATCTTGAATGGATGATCACTCTCTTCTCTCTTTCTACTCTCCCAAATACTCTTGTC
ATGGGAATCCCTCTTTTGAAAGCCATGTATGGA------------------------GAC
TTCTCGGGGAATCTTATGGTTCAAATTGTGGTTTTGCAAAGTGTAATTTGGTATACTATT
ATGCTCTTCTTGTTTGAATATAGAGGAGCTAGGCTACTAATCTCCGAGCAATTCCCT---
------------------------------------------------------------
------------------------------------------------GAAACGGCTGGG
TCTATTACATCATTCAGAGTTGACTCTGATGTTGTTTCGCTCAACGGGCGGGAACCA---
---------TTACAGGCTGATGCT---------------------------------GAG
ATTGGAGATGATGGTAAGCTACATGTGGTGGTGAAAAGA---TCAAATGCATCATCAATA
GTGTCTTCCTTTAACAAGTCTCATGGACTAAACTCA------------------------
------------------------------------------------------------
------------------ATAACTTCAATGACTCCGAGAGCTTCGAATCTTACTGGT---
------------------------------------------------------------
------------------------------------------------------------
---GTGGAGATCTACTCGGTTCAATCTTCTCGAGAGCCAACACCGAGAGCTTCAAGCTTT
AATCAAACAGATTTTTATGCCATGTTT---GCTAGCAAGGCCGCAAGTCCGAAACATGGA
TACACAAATAGTTTCCAAGGA---------------------------------------
------------------------------------GGGATTGGTGATGTCTACTCTTTG
CAATCTTCGAAAGGAGCGACACCAAGAACTTCAAATTATGACGAGGAGATGTTGAAG---
------------------TTAGGGAAGAAAAAAGGAAGAACAAATATGAGTGGTGAATTA
TTTAATGGTGGCAGT---------TTAGTTTCTTCTTATCCACCTCCAAATCCAATGTTT
TCAGGGTCTACAAGTGGTGGACCA------------------------------------
---AAGAAGAAGGAAAGTGGTTCT------------------------------------
------------------------------------------------------------
------------------------------------------------------------
------------------GGTGCAATGCCTAACAAGGAGCTTCATATGTTTGTTTGGAGC
TCGAGTGCATCTCCGGTTTCAGAAGGGAACCTGAGGCACGCAGTTAATAGAGCTGCCTCC
ACTGATTTCGGGGTCACCGACCCTTCT------AAAGCTGCTTTTCAACCTGAA---TCC
GCTGCTTCAAAAGCAATGAACCAATTAATTGAAAACATGAGCCCT---------------
------------------------------------------------------------
TCTGGGAAATGGAGTGGAGAAAAGGAACATGATGTAGAAGAT------------------
------GGGTGCAAGTTTCCTCAAAATGTGTCTCCTTTCACT------TGCCAAAAGAAG
ATGGATATGGCAGCAGATGGC---------------------------------------
---------------------TCAAAAAAACACCAAATGCCTCCTGCAAGTGTCATGACT
AGACTCATCCTTATCATGGTCTGGAGGAAGTTGATAAGAAACCCTAATACTTACTCAAGC
CTTTTGGGTGTTATATGGTCTCTCGTATCATACAGGTGGAACATCAAGATGCCGTCGATA
GTTAGTGGATCTATAGCAATATTATCT------------------GATGCAGGTCTAGGA
ATGGCTATGTTCAGTCTAGGA---TTGTTCATGGCTCTACAACCAAAGATTATAGCTTGT
GGAAAAACAGTGGCAACT------------------------TTTGCAATGGCAGTGAGG
TTC------------------------------------TTGACAGGCCCTGCTGTGATT
GCTGCAACCTCTATTGCCATTGGCATTCGTGGTGTTCTTTTACATGTTGCAATTGTTCAG
GCA---------------------------------------------------------
------------------------------------------------------------
------------GCTCTTCCCCAAGGTATAGTCCCTTTTGTATTTGCCAAGGAGTACAAC
------------------------------GTCCATCCAGACATACTTAGCACAGCG---
---------------------------------GTTATTTTTGGGATGTTGATTGCCTTG
CCCATTACAGTACTCTATTATGTGCTTCTTGGCGTTTGA---------------------
------------
>PtrPIN10
---ATGATTTCCGGTAAGGACATTTAC------------CAGGTTGTTTCGGCGTTGGTT
CCTCTCTATGCTGCAATGATATTAGCCTATGGTTCAGTGAGATGGTGGAAAGTTTTTACA
CCAGATCAGTGCGCAGGCATCAATCGTTTTGTTGCAGTTTTTGCAACTCCTTTTCTCGTT
TTTGATTTTATATGTTCTAACAACCCTTATAAAATGAACTTACGCTTCATCGCTGCTGAT
TCTCTCCAAAAAGTGGTGGTTCTGGTGGTTCTCTTCATTTGGAAA------GCCACCGCC
AGACGT------------------------------------------------------
GGTGACCTTGACTGGACAATCACTCTTTTTTCTCTATCTACTCTTCCCAACACTCTTGTC
ATGGGCGTCCCTCTTTTGAAATCCATGTATGGA------------------------GAA
TTCACATCGCCTCTTATGATTCAAGTTTGTTTCATGCAGAGTGTACTTTGGTACACTCTG
CTGCTGTCCATGTTTGAATACAGAGGTGCAAAGAGACTCGTTGCTGGGCAGTTTCCT---
------------------------------------------------------------
------------------------------------------------GAAACAGCTGCC
TCTATTTCCTCTTTCAAGGTTGATTCGGCTGTTGTTTCTCTCGGTGGTCACGAACCA---
---------CTAGAGACGGATGCT---------------------------------GAG
ATTGATGATGATGGCAAGCTCCGAGTGGTGGTGAGAAGATCAAGTGCAACATCCTCAAAT
TTCTCATCGCGCGACAGGTTCGACGGATGGAACCCG------------------------
------------------------------------------------------------
------------GTCCTTAGTGTTCATCTTCCACCCAGAGCTTCAAACTTCTCCAGC---
------------------------------------------------------------
------------------------------------------------------------
---GTAGAGGTTTTCTCCGTACAATCCTCA------------CCAAGGGCTTCAAGTTAC
AGGCAGACAGATCTCCCTAACTTAACTAATAGTTTTGGAGACATTTACTCATTACAATCT
TCAAGGAATTCTGTTCCAAGG---------------------------------------
------------------------------------------------------------
------------------------ATTTCTTCGAATCTTGAGGAGGAAATGAGAAGGAAA
AAT---------------------------------------------------------
------------------------------------------------GGAGTTGCTTTT
CCAGGTTCTCCAAGCTGTGCAGTACCA---------------------------------
------CAAAAGGAAGGTGGTGGGGCGCCA------------------------------
------------------------------------------------------------
------------------------------------------------------------
------------------------GCACCTAACAAAGACCTTCACATGTTTGTTTGGAGT
TCAAGTATTTCCTCTAATATTTCTGATCATAGATATCTGAGAGCTGATCAAATAAATGGC
AGACACACCTACCCTGATCCCTTCAATGGA---------GCAGATCCTCAAGAGGACAAC
ATTGCTGCTGCTGCTTCAACA---------------------------------------
------------------------------------------------------------
------------------------------------------------------------
------------------------------------------------------------
------------------------------------------------------------
---------------------GCGAAGAAACAACAGATGCCTCCGGCGACTGTCGTGGCT
CGACTCATCGCTATGATGGTGGGGAGGAAGCTCGTTAGAAACCCTAACACTTACGCAAGC
TTGCTGGGCTTGCTATGGTCTTTGATATCATTTAGGTGGAGCATCAAGTTGCCATTGATC
GTGGATGGATCTGTAAGAATATTATCC------------------AATGCTGGTCTGGGA
ATGGCTATGTTCAGTCTAGGT---TTATTTGCAGCGTTACAGCCCAAGGTCATAGCTTCT
GGAAAGGTTTTAGCGTTG------------------------ATTTCTATGGCTATTAAA
TTC------------------------------------TTGATAGGACCAGCAGTTCTT
GCCGCAACATCTCTTGCCGTTGGCCTTCGCGGTGATCTCCTACGTATAGCTATTGTTCAG
GCT---------------------------------------------------------
------------------------------------------------------------
------------GCACTTCCATCAGGCATTCTTCCTTTCATATTCGCCAAGGAGTACAAT
------------------------------CTCCACGCGAATATACAGAGCACTTCG---
---------------------------------GTCATTTTTGGAATGGTGGTTGCCTTG
CCTGTTACAATAATATATTATGTGCTCTTGGACCTTTAA---------------------
------------
>PtrPIN11
---ATGATAGGGTGGGAAGATGTTTAC------------AAGGTAGTGGTGGCCATGGTA
CCACTCTACGTTGCATTAGTGTTAGGCTATGGTTCTGTCAGGTGGTGGAAGGTATTTACA
CCTGAACAGTGCGGGGCTATAAACCGCTTTGTTTGTTATTTCACTCTGCCACTCTTCACC
TTCGAGTTCACTGCTCATGTTGATCCTTTCAAAATGAATTATCGTTTCATTGGTGCTGAT
GCCGTATCGAAAGTCATTATAGTGGTAGTTCTTGCCTTTTGGGCT------AAGTGCAGT
AGTAAGGGA---------------------------------------------------
---AGCTACAGCTGGTCCATAACCAGTTTCTCTCTTTGTACCTTAACTAATTCTCTTGTT
GTTGGTGTACCTATAATTAAAGCCATGTATGGC------------------------CCG
GCGGCAGTTGATCTTGTTGTTCAATCATCTGTCATCCAAGCTATTATATGGCTCACATTG
TTGTTGCTCGTATTAGAATTTCGAAGAACAGGA---CTTGGTTTTTCATCC---------
------------------------------------------------------------
------------------------------------------------------------
------------AACAATTCTGACAAGGATTTAGAGGGAAGT------------------
---GTAGATAACACTGAA------------------------------------------
------------------------------------------------------------
------------------------------------------------------------
------------------------------------------------------------
------------------------------------------------------------
------------------------------------------------------------
------------------------------------------------------------
------------------------------------------------------------
------------------------------------------------------------
------------------------------------------------------------
------------------------------------------------------------
------------------------------------------------------------
------------------------------------------------------------
------------------------------------------------------------
------------------------------------------------------------
------------------------------------------------------------
------------------------------------------------------------
------------------------------------------------------------
------------------------------------------------------------
------------------------------------------------------------
------------------------------------------------------------
------------------------------------------------------------
------------------------------------------------------------
------------------------------------------------------------
------------------------------------------------------------
------------------------------------------------------------
------------------------------------------AGCTCCAGACCTGCCTTT
TGGTGTTTGATGAGGACTGTGTGGGTGAAACTGGCCATGAATCCTAATTCATACGCTTGT
ATTATTGGCCTTGTTTGGGCTTTTATATCTAACAGGTGGCATTTCGAGATGCCCGCCATG
ATGGAAGGGTCTATATTGATCATGTCG------------------AAAGCTGGCACAGGC
ACTGCCATGTTTAGCATGGGG---ATCTTCATGGCTTTGCAAGAAAAAGTGATTTCCTGT
GGTGCAAGTCTGGCCGTT------------------------ATTGGGATGATTTTAAGG
TTT------------------------------------ATAGCTGGACCCGCAGCTATG
GCTATTGGCTCTATCGCTGTGGGTTTGCAAGGCGATGTTTTACGAGTTGCTATCATCCAG
GCA---------------------------------------------------------
------------------------------------------------------------
------------GCATTGCCACAATCAATTACATCCTTCATCTTTGCTAAGGAATACGGA
------------------------------TTACATGCAGAGGTGCTAAGCACAGCT---
---------------------------------GTAATCTTCGGCATGCTGGCAGCGCTT
CCGGTCTTAATCACTTATTATGCAATTTTAGAGTTTGTACCTTGA---------------
------------
>PtrPIN12
---ATGATCGGGTGGGCAGATATTTAC------------AAGGTAGTGGTGGCCATGGTG
CCACTCTATGTGGCACTGATGTTGGGGTATGGTTCTGTCAGGTGGTGGAAGGTATTCACA
CCAGAGCAGTGCGGCGCCATAAACCGCTTTGTTTGTTATTTCACTCTCCCATTCTTCACC
TTTGAGTTCACTGCTCATGTTGATCCTTTCAAAATGAATTACCTATTTATTGGCGCCGAT
GCCATATCGAAGCTCATTATAGTGGTTGTGCTCGCCGTTTGGGCT------AAGTGGAGT
GGCAAGGGA---------------------------------------------------
---AGCTACGGCTGGTCCATTACCAGCTTCTCTCTTTGTACCCTAACCAATTCTCTTGTT
CTGGGTGTTCCTCTGATTAAAGCCATGTATGGG------------------------CCG
ACGGCAGTTGATCTTGTTGTTCAATCGTCTGTCATCCAATCTATTATATGGCTTACAATG
TTGTTGCTCGTATTAGAATTTCGAAGATCAGGA---CTTGGCGTTTCATCC---------
------------------------------------------------------------
------------------------------------------------------------
------------AGCAATCCTGACAAGGATTTAGAAGGAAAT------------------
---GCAGACAGCACGGTA------------------------------------------
------------------------------------------------------------
------------------------------------------------------------
------------------------------------------------------------
------------------------------------------------------------
------------------------------------------------------------
------------------------------------------------------------
------------------------------------------------------------
------------------------------------------------------------
------------------------------------------------------------
------------------------------------------------------------
------------------------------------------------------------
------------------------------------------------------------
------------------------------------------------------------
------------------------------------------------------------
------------------------------------------------------------
------------------------------------------------------------
------------------------------------------------------------
------------------------------------------------------------
------------------------------------------------------------
------------------------------------------------------------
------------------------------------------------------------
------------------------------------------------------------
------------------------------------------------------------
------------------------------------------------------------
------------------------------------------------------------
------------------------------------------AGCTCTAGGCCTGCTTTC
TGGTGCTTGATGAAGACTGTGGGGGTGAAACTTGCCATGAATCCCAATTCATACGCTTGC
ATTATTGGTCTTGTTTGGGCCTTCATAGCTAAAAGGTGGCGTTTTGAAATGCCGAGCATA
ATGGAAGGTTCTATACTGATCATGTCG------------------AAAACTGGCACAGGA
ACTGCCATGTTTAGCATGGGG---ATCTTCATGGCTTTGCAGGAAAAAGTGATTGCCTGT
GGCGCAAGTCTAACTGTT------------------------ATTGGGATGGTTTTAAGG
TTT------------------------------------ATAGCAGGACCCGCTGCTATG
GCTATTGGATCAATCGCTGTGGGCTTGCGCGGCGATGTCTTACGTGTTGCTATCATTCAG
GCT---------------------------------------------------------
------------------------------------------------------------
------------GCTTTCCCACAGGCAATTATATCCTTCATCTTTGCTCAAGAATACGGA
------------------------------TTACATGCAGAGGTGCTAAGCACAGCT---
---------------------------------GTAATCTTCGGAACCATCGTGGCTCTT
CCGGTGTTAATCGCTTATTATGCAATTTTAGACTTTGTACATTGA---------------
------------
>PtrPIN13
---ATGATTTCTGCAGCTGATGTCTAT------------CATGTGGTGACAGCCACAGTT
CCATTATATTTTGCCATGATATTGGCGTACATCTCTGTGAAATGGTGGAAGCTCTTTACA
CCAGATCAGTGTGCAGGCATAAACAAGTTTGTTGCCAAATTCTCAATCCCATTATTATCA
TTCCAAGTTATCTCTGGTATCAATCCATACAAAATGAACCTGAAACTTATATTTGCCGAC
TTTCTTCAAAAACTACTAGCCCTTTTAGTGCTCACAGCACTCGCC------AAAATCAGC
TCT------------------------------------------------------CGC
GGACGGTTGAATTGGATCATCACTGGTCTCTCCCTCTCAACATTGCCCAACACTTTGATT
CTGGGGATTCCACTTCTGAGGGCTATGCATGGG------------------------GCT
GAGGCAGAGCCACTTCTTTCACAGATAGTTGGCCTGCAAAGCCTAATTTGGTACAATTTG
TTGTTGTTTCTGTTTGAGCTCAATGCCACCAAGGAAGCCACTGTGGCA------------
------------------------------------------------------------
------------------------------------------------------------
------------------------------------------------------------
------------------------------------------------------------
------------------------------------------------------------
------------------------------------------------------------
------------------------------------------------------------
---------------------------------CCATCTTCAGAATCCACA---------
------------------------------------------------------------
------------------------------------------------------------
---GGGGATCTAGAGGCTCTTCAAGAAGCACAACACAAAGACGATGAGGGAGTG------
------------------------------------------------------------
------------------------------------------------------------
------------------------------------------------------------
------------------------------------------------------------
------------------------------------------------------------
------------------------------------------------------------
------------------------------------------------------------
------------------------------------------------------------
------------------------------------------------------------
------------------------------------------------------------
------------------------------------------------------------
------------------------------------------------------------
------------------------------------------------------------
------------------------------------------------------------
------------------------------------------------------------
------------------------------------------------------------
------------------------------------------------------------
------------------------------------------------------------
------------------------------CAAAGAAGA---ACAAGGAAAGTCAAAGCC
ATGGTCATTCTTTTGACGGTGGGAAGGAAGCTAATGAGCAATCCAAACTTTTACGCTACC
TTGGTGGCTCTTATCTGGGCAAGCATACACTCTCGGTGGGGAGTGAACTTGCCGGACATT
GTTGATAAATCCGTAAGGATATTGTCA------------------ACAGGAGGGCTTGGT
ATGGCAATGTTCAGCTTAGGT---CTATTTATGGCATCGCGGCCCAGCATAATAGCATGT
GGAATCCGAATGGCAATG------------------------GTAGCCATGGCAATGAAG
TTC------------------------------------ATCGTAGGGCCTGCTCTAATT
GCAGTCGCTTCCATTGCTGTTGGACTAAAGGGAACAGTGCTCAAAGTGGCAATTGTGCAG
GCA---------------------------------------------------------
------------------------------------------------------------
------------GCTCTTCCTCAAGGGATCGTTCCATTCGTCTTTGCAAAAGAGTACAAC
------------------------------GTTCATCCGGATACATTGAGCACAGGG---
---------------------------------GTAATATTTGGCATGCTCATTTCCATG
CCAATAGCATTGGCCTACTACTCCTTGTTAGCATTGTAA---------------------
------------
>PtrPIN14
---ATGATTTCCACAGCTGATGTCTAT------------CATGTGGTGGCAGCCACAGTC
CCATTATATTTTGCCATGATATTGGCCTACATCTCTGTGAGATGGTGGAAGCTCTTTACA
CCAGATCAGTGTGCAGGCATAAACAAGTTTGTTGCTAAATTCTCAATCCCGTTATTATCA
TTCCAAGTCATCTCTAGTATCAATCCCTACAAAATGAACCTGAAACTTATATTTGCCGAC
TTTCTTCAAAAACTACTTGCCCTTTTAGTACTGACAGCACTCGCC------AAAATCAGC
TCT------------------------------------------------------CGC
GGGCGGTTGAATTGGATCATCACTGGTCTCTCCCTGTCAACATTGCCCAACACTTTGATC
CTGGGCCTTCCCCTTCTGAGGGCTATGTACGGA------------------------GCC
GAGGCAGAGCCACTTCTTTCGCAGATAGTTGGCTTGCAAAGCCTGATTTGGTACAATTTG
TTGCTGTTTCTGTTTGAGCTCAATGCCACCAAGGAAGCCACTGTGGCA------------
------------------------------------------------------------
------------------------------------------------------------
------------------------------------------------------------
------------------------------------------------------------
------------------------------------------------------------
------------------------------------------------------------
------------------------------------------------------------
---------------------------------CCATCTTCAGAAACTACAGGTATT---
------------------------------------------------------------
------------------------------------------------------------
---???GATCAAGAGGCTCTTCAAGAATCACAATACAAAGAAGGAGGGGAAGTG------
------------------------------------------------------------
------------------------------------------------------------
------------------------------------------------------------
------------------------------------------------------------
------------------------------------------------------------
------------------------------------------------------------
------------------------------------------------------------
------------------------------------------------------------
------------------------------------------------------------
------------------------------------------------------------
------------------------------------------------------------
------------------------------------------------------------
------------------------------------------------------------
------------------------------------------------------------
------------------------------------------------------------
------------------------------------------------------------
------------------------------------------------------------
------------------------------------------------------------
------------------------------CACAGCAGAACAACAAGGAAGGTTAAAGCC
ATGCTCGTTCTTTTGACGGTGGGGAAGAAGCTAATGAGCAACCCAAATTTTTATGCTACC
ATGGTGGCTCTTATTTGGGCAAGCATACACTTCAGGTGGGGAGTGAAATTGCCGGATATT
GTAGATAAATCCATAGTGATATTGTCA------------------ACAGGAGGGCTTGGT
ATGGCAATGTTCAGCTTAGGT---CTATTTATGGCATTGCGGCCCAGCATAATATCATGT
GGAATCCGAATGGCTGTG------------------------GTCGCCATGGCAATGAAG
TTC------------------------------------ATCGTGGGGCCTGCCCTGATG
GCAGTCGCTTCCTTCGCCGTTAGACTGGAGGGCACGGTGCTCAAAGTGGCAATTGTGCAG
GCA---------------------------------------------------------
------------------------------------------------------------
------------GCTCTTCCTCAAGGGATCGTTCCGTTCGTCTTCGCAAAAGAGTACAAC
------------------------------GTTCATCCAGATACGTTGAGCACAGGG---
---------------------------------GTGATATTTGGCATGCTCATTGCCATG
CCAATAGCACTGGCCTACTACTCCCTGTTAGCACTG------------------------
------------
>PtrPIN15
---ATGATTAGTATAGAAGATTTGTAC------------GGGGTTCTATGTGCTGTAGTT
CCTCTATATGTCACCATGTTCTTGGCTTATGCCTCTGTGAAATGGTGGAATATATTCACT
CCTGAACAATGTTCCGGCATCAACAGGTTCGTTGCTTACTTTGCAGTTCCACTCCTATCC
ATGGAGTTTATTTCAAGGATAAATCCGTACAAAATGGACCTTCTCTTCATGGCTGCTGAT
GGGGTTTCCAAAGTCTTGATCTTGGTGGTCTTGCTTTGCTGGGCT------AATTTCTCA
AGAAGAGGAAGC------------------------------------------------
------CTGGAATGGGCCATCACTCTTTTCTCTCTATCCACTCTCCCCAACACCCTTGTG
ATGGGGATCCCACTGCTAAAATCCATGTACGGG------------------------GAT
GATAAGGAAGGCCTTATGATCCAAGTTGTGGTGCTACAGTGCATCATCTGGTACACTTTA
TTGTTGTTTTTGTTTGAATACAGAGAAGCAAGACTAGCAATGTTAAAGAACTTCAAGGGG
AGT---------------------------------------------------------
------------------------------------------------------------
------------------------------------------------------------
------------------------------------------------------------
------------------------------------------------------------
------------------------------------------------------------
------------------------------------------------------------
------------------------------------------------------------
------------------------------------------------------------
------------------------------------------------------------
------------------------------------------------------------
------------------------------------------------------------
------------------------------------------------------------
------------------------------------------------------------
------------------------------------------------------------
------------------------------------------------------------
------------------------------------------------------------
------------------------------------------------------------
------------------------------------------------------------
------------------------------------------------------------
------------------------------------------------------------
------------------------------------------------------------
------------------------------------------------------------
------------------------------------------------------------
------------------------------------------------------------
------------------------------------------------------------
---TTCTGTGAGCAGTCAGTGCAAGTTCTTCGAAAAGAAGAAAGCATGAAAAGGGGACTA
GAATCTGAAAAAACGGAGGGT------ATAGAG---------------AACAATACGGCT
------------------------------------------------------------
------------------------------GCAATATCTTCCTTATCATCAGTTATGCTC
TTGCAAATTCTGAAGACAGTGTGGCTTAAGCTGGTGAGGAATCCCAACTCCTATGCAAGC
TTAATAGGTCTAAGCTGGGCGTTAGTCTCTTGCAGATATGGAATAATGAAGCCCCAAATA
GTGGACAATTCGGTAACAATCTTGTCA------------------AAGGCAGGTCTTGGA
ATGGCAATGTTTAGCCTTGGA---CTGTTCATGGCCCTGCAACCAAGAATCATAGCCTGT
GGAAACAGAATGGCTATT------------------------TATGGGATGCTTGCAAGG
TTT------------------------------------TTAGCTGGTCCAGCAGTAATG
GCAGTAGCTTCCATTGGAGTAGGCCTGAGAGGGACCATGTTGAAACTATCCATTGTGCAA
GCC---------------------------------------------------------
------------------------------------------------------------
------------GCCTTGCCGCAAGGAATCGTCCCTTTTGTGTTTGCTAGAGAATACGGT
------------------------------CTACATCCAGATGTATTAAGCACTGCG---
---------------------------------GTGATATTTGGAATGATAGTGTCTCTG
CCCATCACAATACTTTACTACATTTTTCTTGGCCTCTGA---------------------
------------
>PtrPIN16
---ATGATTAGTATAGAAGATTTGTAC------------GGGGTTCTATGTGCTGTAGTT
CCTCTATATGTCACCATGTTCTTGGCTTATGCCTCTGTGAAGTGGTGGAATATATTCACT
CCTGAACAATGTTCCGGCATCAACAGGTTCGTTACTTACTTTGCAGTTCCACTCCTATCC
ATGGAGTTTATTTCAAGGATAAATCCGTACAAAATGGACCTTCTCTTCATGGCTGCTGAT
GGGGTTTCCAAAGTCTTGATCTTGGTGGTCTTGCTTTGCTGGGCT------AATTTCTCA
AGAAGAGGAAGC------------------------------------------------
------CTGGAATGGGCCATCACTCTTTTCTCTCTATCCACTCTCCCCAACACCCTTGTG
ATGGGGATCCCACTGCTAAAATCCATGTACGGG------------------------GAT
GATAAGGAAGGCCTTATGATCCAAGTTGTGGTGCTACAGTGCATCATCTGGTACACTTTA
TTGTTGTTTTTGTTTGAATACAGAGAAGCAAGACTAGCAATGTTAAAGAACTTCAAGGGG
------------------------------------------------------------
------------------------------------------------------------
------------------------------------------------------------
------------------------------------------------------------
------------------------------------------------------------
------------------------------------------------------------
------------------------------------------------------------
------------------------------------------------------------
------------------------------------------------------------
------------------------------------------------------------
------------------------------------------------------------
------------------------------------------------------------
------------------------------------------------------------
------------------------------------------------------------
------------------------------------------------------------
------------------------------------------------------------
------------------------------------------------------------
------------------------------------------------------------
------------------------------------------------------------
------------------------------------------------------------
------------------------------------------------------------
------------------------------------------------------------
------------------------------------------------------------
------------------------------------------------------------
------------------------------------------------------------
------------------------------------------------------------
------------------------------------------------------------
AAATCTGAAAAAACGGAGGGT------ATAGAG---------------AACAATACGGCT
------------------------------------------------------------
------------------------------GCAATATCTTCCTTATCATCAGTTATGCTC
TTGCAAATTCTGAAGACAGTGTGGCTTAAGCTGGTGAGGAATCCCAACTCCTATGCAAGC
TTAATAGGTCTAAGCTGGGCGTTAGTCTCTTGCAGGTATTCTGAACTAGCACCCCAAATA
GTGGACAATTCGGTAACAATCTTGTCA------------------AAGGCAGGTCTTGGA
ATGGCAATGTTTAGCCTTGGA---CTGTTCATGGCCCTGCAACCAAGAATCATAGCCTGT
GGAAACAGAATGGCTATT------------------------TATGGGATGCTTGCAAGG
TTT------------------------------------TTAGCTGGTCCAGCAGTAATG
GCAGTAGCTTCCATTGGAGTAGGCCTGAGAGGGACCATGTTGAAACTATCCATTGTGCAA
GCC---------------------------------------------------------
------------------------------------------------------------
------------------------------------------------------------
------------------------------------------------------------
------------------------------------------------------------
------------------------------------------------------------
------------
>PtoPIN1
---ATGATTTGCTGGAATGATCTCTAC------------AACGTTTTGTCCGCTGTGATT
CCTCTATATGTTGCCATGATCTTGGCTTATGGGTCTGTTCGGTGGTGGAAAATTTTCAGC
CCGGACCAGTGTTCCGGTATCAACCGTTTCGTGGCGATATTCGCAGTGCCACTACTGTCA
TTCCATTTTATCTCCACCAATGATCCCTATGCTATGAACTTCAAGTTCATTGCGGCCGAC
ACGCTTCAAAAAATAATAATGCTGATCGCTCTGGGAATTTGGACT------AATTTCACA
AAAAATGGA---------------------------------------------------
---AGCTTGGAATGGATGATTACCATCTTTTCTGTCTCGACTCTTCCGAACACCCTTGTC
ATGGGCATTCCTCTTTTAACCGCCATGTACGGC------------------------ACC
TACTCGGGAAGCCTGATGGTTCAAATTGTGGTGTTGCAGTGTATCATTTGGTACACCCTC
CTCTTGTTTCTTTTCGAGTATAGAGGTGCCAAGATGTTGATCATGGAGCAATTTCCT---
GAA---------------------------------------------------------
---------------------------------------------------ACTGCAGCC
TCCATTGTTTCGTTTAAGGTTGATTCTGACGTGGTCTCTTTAGATGGCCGA---------
---GATTTTCTGGAAACTGATGCC---------------------------------GAA
ATCGGTGATGATGGCAAGTTACATGTGACGGTCAGGAAATCTAATGCCTCCAGGCGGTCT
------CTT---------------GGGCCGGGT---------------------------
------------------------------------------------------------
---------------TCTTTCTCTGGAATGACTCCTCGACCATCAAATCTTACCGGA---
------------------------------------------------------------
------------------------------------------------------------
---GCTGAGATTTATAGCCTGAGTTCTTCAAGGAATCCTACTCCAAGAGGGTCTAAT---
------------------------------------------TTCAACCCTTCAGATTTC
TACTCCATGATGGGAGTTCAGGGATTC---------------------------------
------------CCTGGAAGGCATTCAAATCTCGGTCCGGCTGACTTGTACTCAGTACAA
TCT---TCGAGAGGGCCAACTCCAAGGCCGTCTAATTTCGAAGAAAAT------------
------------------------TGTGCTCCAACGGCTACTTTATCCTCTCCTAGGTTC
GGGTTTTATCCA---GCACAGACAGTACCCACGTCTTATCCGGCACCAAACCCTGAATTT
GCCTCTACTGTCACTACTAAAACAGCAAAA---------------AATCAGCAGCAGCAA
------------------------------------------------------------
------------------------------------------------------------
------------------------------------------------------------
---------AATAGCAAGGCAAACCATGATGCCAAGGAGCTGCACATGTTCGTGTGGAGC
TCGAGTGCATCACCAGTTTCTGAAGGAGGTGGGCTCCACGTATTCGGTGGG------ACT
GATTTTGGTGCATCAGAGCAATCTGGACGATCTGATCAGGGC---GCCAAGGAGATCAGG
ATGTTGGTTGCTGAC---CATCCGCGAAACGGGGAAACCAAAACTATTCCACAA------
------------------------------------CAAGATGGAGATTTTGCTGGCGAG
GACTTCAGTTTTGCG---GGCAGAGGA---GAAGGAGATGACGTCGACCAAAGGGAAAAA
GAGGGG---CCCACTGGACTTAACAAACTAGGG---TCCAGCTCAACAGCCGAGTTGCAA
CCAAAAGCAGCCGAAGCTCCAGAT------------------------------------
------------------TCCGGTGGCAGTAGGAAGATGCCTCCGGCAAGCGTTATGACC
CGTTTGATATTGATCATGGTTTGGCGCAAACTTATTCGAAACCCCAACACATACTCCAGT
CTCATTGGTCTCACTTGGTCTCTAGTTGCTTTCCGGTGGCATGTGGAAATGCCTAAAATA
ATAAAACAGTCAATCTCCATACTGTCT------------------GATGCTGGGCTCGGA
ATGGCTATGTTCAGCTTAGGT---CTTTTTATGGCTTTGCAACCGAAGCTGATTGCTTGT
GGGAATTCGGTTGCCACA------------------------TTCGCCATGGCTGTTCGA
TTC------------------------------------TTGACTGGCCCTGCGGTGATG
GCCGCTGCTTCAATTGCCGTCGGCCTCCGCGGTACCCTCCTTCATGTTGCTATTGTTCAG
GCC---------------------------------------------------------
------------------------------------------------------------
------------GCACTGCCGCAAGGAATTGTTCCATTTGTGTTTGCCAAGGAGTACAAT
------------------------------GTCCATCCAGCCATTCTTAGCACCGCG---
---------------------------------TAA------------------------
------------------------------------------------------------
------------
>PttPIN1
---ATGATTTCTTTAACAGATTTCTAC------------CATGTAATGACTGCAATGGTG
CCACTTTACGTGGCCATGATCTTAGCCTACGGCTCGGTGAAATGGTGGAAGATCTTCACT
CCTGATCAGTGCTCAGGCATAAACCGTTTTGTGGCTCTTTTTGCAGTCCCTCTCCTCTCT
TTCCACTTCATATCTACCAATGATCCTTATAATATGAACCTTCGTTTCATAACTGCTGAT
TCTCTACAAAAGGTCATTGTTTTGGTAGTATTAGCACTTTGGACT------AAGTTGAGT
AAAAGGGGT---------------------------------------------------
---TGCTTGGAATGGACCATTACATTGTTCTCTCTTTCAACCCTGCCGAACACTCTTGTT
ATGGGCATTCCTTTGCTCAAAGGAATGTATGGT------------------------GAT
TACTCTGGTAGTTTAATGGTGCAAGTTGTTGTCCTTCAATGTATCATTTGGTACACTTTG
ATGTTGTTTATGTTCGAATATAGGGGTGCTAAACTGCTCATCTCTGAGCAATTCCCA---
GAC---------------------------------------------------------
---------------------------------------------------ACTGCTGGT
TCCATTGTGTCAATCCATGTTGATTCTGATATCATGTCACTTGATGGT---------AGA
CAG---CCTCTAGAAACCGAAGCA---------------------------------GCG
ATCAAAGAAGATGGAAAGCTACATGTCACTGTTAGGAAATCCAATGCTTCAAGATCAGAT
---ATTTTCTCAAGAAGGTCTCAAGGT---------------------------------
------------------------------------------------------------
------------------CTGTCATCAACAACACCAAGACCATCAAATCTCACAAAT---
------------------------------------------------------------
------------------------------------------------------------
---GCAGAGATTTACTCCTTACAATCATCAAGAAACCCAACTCCAAGAGGGTCTAGC---
------------------------------------------TTCAACCATACAGATTTC
TACTCGATGATGGCTGCTGGT---------------------------------------
------AGAAACTCTAATTTTGGTGCTTCAGATGTTTATGGA------------CTATCA
GCATCG---AGGGGACCGACACCACGGCCATCAAATTTTGAAGAAGAACATGGTGGA---
------------------------------------AGTAACAAACCAAGGTTCCACCAT
---------TACCACGCGCCAGGTGGTGCAACTCATTATCCAGCACCAAACCCTGGCATG
TTCTCTCCAACAACCGCTGCATCTAAAGGTGTTTCTGCCAATGCTAATAATGCTGCTGCT
GCTGCTGCAAAGAAGCCTAATGGC------CAA---------------------------
------------------------------------------------------------
------------------------------------------------GCCCAGCAGAAA
GCTGAAGATGGT---------------------AGGGACCTTCACATGTTTGTTTGGAGT
TCAAGCGCTTCTCCTGTTTCAGATGTTTTTGGTGGC---------------------CAT
GATTATGGC------GCCCATGACCTGAAAGATGTTAGAGTTGCTGTATCCCCTGGAAAA
GTAGAGGGGCAGAGAGAAAACCAG------------------------------------
------------------------------------GAGGACTATAATTTGGAGAGGGAT
GATTTTAGCTTTGGAAATAGAGGGTTGGACAGAGAAAGGAATAGCCAT---------GAA
------------------------------------------------------------
---GGTGAGAAAGGCGGTTTTGAT------------------------------------
---------------------GGGAAACCAAAAGCAATGCCTCCAACAAGTGTCATGACA
AGGCTCATACTAATCATGGTCTGGAGAAAACTTATCAGAAATCCCAACACTTACTCCAGC
TTAATTGGTCTCATTTGGTCTTTAGTTTCTTTCAGGTGGAATGTAAAGATGCCACTCATT
ATAGCAAAGTCCATTTCCATTCTGTCA------------------GATGCAGGGCTTGGC
ATGGCAATGTTCAGTCTTGGT---CTGTTCATGGCTTTGCAACCAAGGATCATAGCATGT
GGAAATTCCATTGCAACT------------------------TTTTCTATGGCTGTGAGA
TTC------------------------------------CTTACAGGTCCAGCTATCATG
GCAGCTGCTTCTATTGCTGTTGGTATTAGAGGCACGCTCTTACACATCGCCATTGTTCAG
GCA---------------------------------------------------------
------------------------------------------------------------
------------GCTCTACCACAAGGAATAGTCCCCTTTGTCTTTGCCAAGGAGTACAAC
------------------------------GTGCATCCTGAAATTCTCAGTACAGGT---
---------------------------------GTCATATTTGGGATGTTGATTGCATTG
CCCATAACTCTTGTTTACTACATTTTGTTGGGACTATGA---------------------
------------
>PttPIN2
---ATGATCAGTATCGTAGACCTCTAC------------CATGTCCTTACAGCTGTGGTA
CCCCTCTATGTGGCCATGATTTTGGCTTATGGTTCTGTCAAATGGTGGAAAATCTTTAGC
CCTGATCAATGTTCAGGGATCAACAGATTTGTTGCTCTGTTTGCAGTACCTTTGCTTTCT
TTTCACTTCATTTCCTCCAACAACCCCTATGCTATGAACTTAGGGTTCATTGCTGCAGAT
ACTCTTCAAAAAATTATTGTCTTGGTGGTTTTAGCTATTTGGTCC------AGAGCTAGC
TCCAGAGGC---------------------------------------------------
---TCCCTTGAATGGTCCATTACTTTGTTTTCACTCTCTAGTCTCCCAAACACTCTTGTT
ATGGGCATCCCTTTGTTGAAGGGAATGTATGGA------------------------AAT
TCCTCAGGGAGTCTCATGGTCCAAATAGTTGTTCTTCAATGCATAATATGGTACACATTG
ATGCTGTTCTTGTTTGAGTATAGAGGAGCTAGAATCTTGATTGGTGAACAGTTTCCTGAC
------------------------------------------------------------
---------------------------------------------------ACAGCTGGC
TCTATAATATCCTTCAGGGTTGATTCTGATATTCTTTCTTTAGATGGTAGA---------
---GAGCCATTGCAAACCGAGGCT---------------------------------GAA
GTCGGTGAAGATGGGAAGTTACATGTTACTGTTCGGAAATCAACTAGTTCAAGATCAGAA
---GTTTTTTCTCACATGTCCCATGGTCTAAAT---------------------------
------------------------------------------------------------
---------------TCTGGTCTTTCATTGACTCCTAGACCATCTAATTTGACCAAT---
------------------------------------------------------------
------------------------------------------------------------
---GCAGAGATATACTCTCTACAATCCTCAAGGAATCCTACCCCAAGAGCTTCGAGT---
------------------------------------------TTTAACCATACCGATTTT
TACTCCATGGTTAAT---------------------------------------------
------------------------------------------GGCAAGAATGCGAGT---
------CCAAGACACTCTAACTTCACTAACTTGCAATTCGACGAAGAAAGTGGAGGACTT
------------------------------------------GGGGTATTTGGT------
---------AATGTTCCAAGAGCAAATGGAAGTGCTTATCCTGCTCCACCAAATGCTGGA
ATCTTTTCT------------------------------------------------CCT
GGGGGTAAAAAGAAGGCAAATGGGGCT---------------------------------
------------------------------------------------------------
------------------------------------------------------------
------------------------GAGAATGGCAAGGATTTGCATATGTTTGTTTGGAGT
TCAAGTGCTTCACCAGTATCTGAA------------------------GGTGGCCTACAT
GTCTTTAAGGGAGGG------GATTATGGCAATGACCTCGGTGGG---------------
GTAGCTCACCATAAA---------------------------------------------
------------------------------------GATTATGATGAGTTTGGTCGAGAT
GAGTTCAGCTTTGGAAATAGACCTGGACCTAATGGAGTGGATCGGGATGGTCCAGTGCTT
TCTAAGCTTGGTTCAAGCTCT------------------------ACAGCCGAGCTACAC
CCAAAGAGTGCTGCTAATGGTGAA------------------------------------
---------------------GCCAAGCCAACTGTCATGCCTCCTACAAGCGTTATGACA
AGACTCATTCTCATTATGGTGTGGAGAAAACTTATAAGAAATCCAAATACCTATTCCAGC
CTGATTGGCCTCACCTGGTCTCTTGTTTCATTCAAGTGGAACATAATGATGCCCGCGATC
ATTGCTAATTCAATAGCTATTCTATCT------------------AATGCTGGTCTTGGG
ATGGCCATGTTTAGTCTTGGT---TTGTTCATGGCATTACAGCCTAGGATTATCGCCTGT
GGAAACTCAATCGCTTCC------------------------TTTGCCATGGGTGTTAGA
TTC------------------------------------CTCACAGGTCCTGCAGTCATG
GCTGCTGCTTCGTTTGCTGTTGGTCTACGAGGAGATCTGCTGCGCATTGCCATAGTGCAG
GCA---------------------------------------------------------
------------------------------------------------------------
------------GCTCTTCCACAAGGGATTGTGCCCTTTGTCTTTGCAAAAGAATATAAT
------------------------------GTTCATCCTGACATACTGAGCACTGGA---
---------------------------------GTTATATTTGGGATGCTAATTGCTCTA
CCCATCACACTGGTCTACTACATTTTGCTGGGACTTTGA---------------------
------------
>PttPIN3
---ATGATTAGCTGGAATGATCTCTAC------------AACGTTTTGTCCGCTGTGATT
CCTCTATATGTTGCCATGATCTTGGCTTATGGGTCTGTTCGGTGGTGGAAAATTTTCAGC
CCGGACCAGTGTTCCGGTATCAACCGTTTCGTGGCGATATTCGCAGTGCCACTACTGTCA
TTCCATTTTATCTCCACCAACGATCCCTATGCTATGAACTTCAGGTTCATTGCGGCCGAC
ACGCTTCAAAAAATAATAATGCTGATCGCTCTGGGAATTTGGACT------AATTTCACA
AAAAATGGA---------------------------------------------------
---AGCTTGGAATGGATGATTACCATCTTTTCTGTCTCGACTCTTCCGAACACCCTTGTG
ATGGGCATTCCTCTTTTAACCGCCATGTACGGC------------------------ACC
TACTCGGGAAGCCTGATGGTTCAAATTGTGGTGTTGCAGTGTATCATTTGGTACACTCTC
CTCTTGTTTCTTTTCGAGTACAGAGGTGCCAAGATGTTGATCATGGAGCAATTTCCT---
GAA---------------------------------------------------------
---------------------------------------------------ACTGCAGCC
TCCATTGTTTCGTTTAAGGTTGATTCTGACGTGGTCTCTTTAGATGGCCGA---------
---GATTTTCTGGAAACTGATGCT---------------------------------GAA
ATCGGCGATGATGGCAAGTTACATGTGACGGTCAGGAAATCTAATGCCTCCAGGCGGTCT
------CTT---------------GGGCCGGGT---------------------------
------------------------------------------------------------
---------------TCTTTCTCTGGAATGACTCCCCGGCCATCAAATCTTACCGGA---
------------------------------------------------------------
------------------------------------------------------------
---GCTGAGATTTATAGCCTGAGTTCTTCAAGGAATCCTACTCCAAGAGGGTCTAAT---
------------------------------------------TTCAACCCTTCAGATTTC
TACTCCATGATGGGAGTTCAGGGATTC---------------------------------
------------CCTGGAAGGCATTCAAATCTCGGCCCGGCTGACTTGTACTCAGTACAA
TCT---TCAAGGGGGCCAACTCCAAGGCCGTCTAATTTCGAGGAAAAT------------
------------------------TGTGCTCCAACGGCTACTTTATCCTCTCCTAGGTTC
GGGTTTTATCCA---GCACAGACAGTACCCACGTCTTATCCGGCACCCAATCCTGAATTT
GCCTCTACTGTCACTACTAAAACTGCAAAA---------------AATCAGCAGCAGCAA
------------------------------------------------------------
------------------------------------------------------------
------------------------------------------------------------
---------AATAGCAAGGCAAACCATGATGCCAAGGAGCTGCACATGTTCGTGTGGAGC
TCGAGTGCATCACCAGTTTCTGAAGGAGGTGGGCTCCACGTATTCGGTGGG------ACT
GATTTTGGTGCATCAGAGCAATCTGGGCGGTCTGATCAGGGC---GCCAAGGAGATCAGG
ATGTTGGTTGCTGAC---CATCCGCAAAATGGGGAAACCAAAACTATTCCACAA------
------------------------------------CAAGATGGAGATTTTGCTGGCGAG
GACTTCAGTTTTGCG---GGCAGAGGA---GAAGGAGATGACGTCGACCAAAGGGAAAAA
GAGGGG---CCCACTGGACTTAACAAACTAGGG---TCCAGCTCAACAGCCGAGTTGCAA
CCAAAAGCAGCCGAAGCTCCAGAT------------------------------------
------------------TCCGGTGGCAGTAGGAAGATGCCTCCGGCAAGCGTTATGACC
CGTTTGATATTGATCATGGTTTGGCGCAAACTTATTCGAAACCCCAACACATACTCCAGT
CTCATTGGTCTCACTTGGTCTCTAGTCGCTTTCCGGTGGCATGTGGAAATGCCTAAAATA
ATAAAACAGTCAATCTCCATACTGTCT------------------GATGCTGGACTCGGA
ATGGCTATGTTCAGCTTAGGT---CTTTTTATGGCTTTGCAACCGAAGCTGATTGCTTGT
GGGAACTCGGTTGCCACA------------------------TTCGCCATGGCTGTTCGA
TTC------------------------------------TTGACTGGCCCCGCGGTGATG
GCCGCCGCTTCAATTGCTGTCGGCCTCCGCGGTACCCTCCTTCATGTTGCTATTGTTCAG
GCC---------------------------------------------------------
------------------------------------------------------------
------------GCACTGCCACAAGGAATTGTTCCATTTGTGTTTGCCAAGGAGTACAAT
------------------------------GTCCATCCAGCCATTCTCAGCACCGCG---
---------------------------------GTTATCTTTGGAATGCTGATAGCATTA
CCAATTACTCTTGTTTACTACATTTTCCTTGGATTATGA---------------------
------------
>Ppe022797
---ATGATAACAGCAGAAGATTTCTAC------------AAAGTCACCTGTGCAATTGTC
CCGCTATACTTTGCAATGCTGGTGGCCTATGCCTCTGTCAAATGGTGCAAAATATTCACA
CCGGAGCAGTGCTCCGGCATCAACCGCTTCGTCGCGGTTTTCGCCGTTCCGGTGCTGTCT
TTCCACTTCATATCCCAAAACAACCCTTATCAGATGGACACCAAGTTCATATTGGCTGAC
ACTTTCTCTAAGCTCTTGGTCCTTGCTTTGCTCTCACTTTGGGCA------ATTTTCTTC
AAGGCAGGAGGT------------------------------------------------
------CTTGACTGGCTTATCACTCTCTTCTCATTGGCCACTCTGCCCAATACACTGGTC
ATGGGCATCCCTTTGCTCAAGGCCATGTATGGT------------------------GAT
TTCACTCAATCCCTCATGGTTCAAGTGGTTGTGCTTCAATGCATAATATGGTACACACTT
TTGCTCTTCCTCTTTGAATACAGAGCAGCCACACTACTCATCCAAACGCAGTTCCCAGGA
CCCACC------------------------------------------------------
------------------------------------------------------GCCGCA
GCCATAACGAAGTTCGAAATCGATGACGACGTTATCTCCTTAGACGGCCGA---------
AAC---CCGCTTTGTACGGAGTCG---------------------------------GAA
ACCGACGATAACGGCCGTATCCGGGTCCGCATCCGACGCTCCACGTCATCACTCCCTGGC
TCCTCAGCTCTATCATCCTCC---------------------------------------
------------------------------------------------------------
------------------ATGGGTCTCACTCCC---AGACCATCAAACCTTTCCAAC---
------------------------------------------------------------
------------------------------------------------------------
---GCCGAAATTTTCTCAATCAACACACCT------------------CACCATGCA---
------------------------------------------------AACCATGACTTC
ACGTTGGGGCATGGTGACGTGGCG---TTTGGGTATCGA---------------------
------TCCGCAAGCCCTCAATTTTCCACCGGCTACGCGTCTTCTGATGCGTACTCGCTA
CAGCCG------------ACGCCGCGTGCGTCGACTTTTAATGAAATGGACACGACG---
------------------------------------------------------------
------------------------------------------------------------
------------------------------------------------------------
------------------------------------------------------------
------------------------------------------------------------
------------------------------------------------------------
------------------ACTGTCGCCACCACGGCCAACACTCCGGTTTGGGGGAGGTCT
CCTGTGGCCGGAAAGTTTTCCCAGCAGCCT------------------------------
------------------------------------------------------------
---TCGCCGGCGTTTAGCGGCGTGAGGATGGTGTGGGAGTCGCCGGTGAAATGTGAAAGT
GGGGATCAG------------ATACAACAAGGTCGCAAAGAGGTTGGAGGTACGCATAAA
GAAATCAGCTTCAGAGACTGCACCAAAATCCCAATGCCAGAGGAGGCAGATACGAAGGCC
------------------------------------------------------------
------------------------------------------------------------
------------------GCAGCAACTAATCAAGAAATGCCAAGTGCCCTAGTCATGCTA
AGGCTTATACTAATCATGGTTGGAAGAAAGCTTTCCCGCAACCCAAACACATACTCAAGT
GTCTTAGGCCTTGTCTGGTCTCTCATCTCATTCAAGTGGGATGTGGGGATGCCGAATTTG
GTGAAATATTCCATAAAAATAATATCC------------------GATGCAGGTCTAGGG
ATGGCGATGTTCAGTTTAGGG---TTGTTCATGGCCCTTCAGCCTCGGATTATTGCGTGT
GGCACAAAAAGGGCAACA------------------------ATGGGGATGGGGATCCGT
TTT------------------------------------ATTTGTGGGCCTCTTCTAATG
TCTGCTGCCTCTGTCACCACTGGTCTAAGAGGAGTAAAACTTCATGCTGCCATAGTTCAG
GCA---------------------------------------------------------
------------------------------------------------------------
------------GCGCTTCCACAAGGAATAGTACCATTTGTCTTTGCTAGGGAATACGGG
------------------------------CTGCATCCTGACATTTTGAGTACAGGG---
---------------------------------GTTATTTTTGGGATGCTAGTGTCCTTA
CCAGTAACGCTCCTCTACTACATACTTCTAGGGTTGTATTAA------------------
------------
>Ppe003159
---ATGATCAGTTTCACAGACCTCTAC------------CACGTTCTCACAGCTGTTGTG
CCACTCTATGTGGCCATGATCTTAGCCTACGGCTCAGTGAAATGGTGGAAGATCTTCAGC
CCTGATCAGTGTTCGGGCATAAACCGCTTTGTGGCTCTGTTTGCAGTTCCTCTGCTCTCT
TTCCACTTCATCTCTACCAACAATCCCTATGCCATGAACTACAGGTTCATAGCAGCTGAC
ACTCTTCAGAAAGTCATAGTCTTGGTGGCCCTAGCAGTATGGTCA------AGAACCAGC
TCAAGAGGC---------------------------------------------------
---TCTCTAGAATGGTCCATAACTCTCTTTTCTCTCTCCACTCTCCCCAACACTCTGGTC
ATGGGCATACCCTTGTTAAAGGGCATGTATGGA------------------------GAT
GCCTCAGGCAGCTTGATGGTCCAAATTGTGGTCCTCCAATGCATTATTTGGTACACTCTG
ATGCTCTTCTTGTTTGAGTACAGAGGAGCTAGGCTCTTGATTGGGGAACAGTTCCCAGAC
------------------------------------------------------------
---------------------------------------------------ACTGCTGGC
TCCATCATTTCCTTCAGGGTTGATTCTGATATCATTTCCTTAGATGGGAAA---------
---GAGCCGTTGCAAACTGAAGCT---------------------------------GAG
GTTGGTGAAGATGGCAAGCTCCATGTCACTGTCAGAAAATCTACAAGCTCTCGCTCTGAA
---ATCTACTCCAGAAGATCCCACGGACCCAAC---------------------------
------------------------------------------------------------
---------------TCTGGCGTTTCCTTAACTCCAAGGCCTTCGAATCTAACAAAT---
------------------------------------------------------------
------------------------------------------------------------
---GCTGAGATTTACAGCCTTCAGTCTTCAAGAAACCCAACTCCCAGAGGCTCAAGC---
------------------------------------------TTTAACCACACTGATTTC
TACTCCATGGTGAAC---------------------------------------------
------------------------------------------GGCAAGAACATGAGCAAT
GCGAGTCCAAGGCAGTCAAATTATGGAAATGTTGGGTTTGATGAAGAGGCAGGAGGAGTT
------------------------------------------GGGATGAGAGGA------
GGAACAAATGGGGTTTATCCGCCGGGGAATTCGGGGTATCCCGCACCTCCTACGGCCGGA
ATTTTCTCTCCGGTGACAGGG------------------------------------CCC
AATGCGAAGAAGAAACCCAATGGGGCT---------------------------------
------------------------------------------------------------
------------------------------------------------------------
------------------------GATGGCGGTAAAGATCTTCACATGTTTGTTTGGAGC
TCAAGCGCCTCACCTGTGTCTGAA------------------------GGAGGCATTCAT
GTTTTCAGAGGTGGA------GAGTATGGCAACGACATTGGTGGG---------------
GTTGCTCACCAAAAG---------------------------------------------
------------------------------------GATTATGATGAGTTTGGCCGAGAT
GAGTTCAGCTTTGACAACAGACCAAATTCAAATGGGGTTGACCGGGAAGGTCCTGTGCTT
TCCAAGTTGGGTTCAAGCTCC------------------------ACCACTGAACTCCAT
CCCAAGACAGCTCATGGT---GAA------------------------------------
---------------------CCAAAGGCCACAGCCATGCCACCTGCTAGTGTTATGACC
AGACTGATTCTTATCATGGTTTGGCGAAAACTCATTCGGAACCCAAACACTTACTCCAGC
CTTATTGGCCTCACCTGGTCTTTAGTCTCATATAAGTGGCACGTTGTTATGCCCGCAATC
GTGGCCCGTTCAATCGCCATTCTGTCA------------------GATGCAGGTCTTGGA
ATGGCCATGTTTAGTCTTGGC---TTGTTCATGGCATTACAACCAAAGATGATTGCCTGT
GGAAATTCAGTTGCTTCC------------------------TTTGCCATGGCAGTTCGA
TTC------------------------------------CTCTCTGGTCCGGCTGTCATG
GCGGCAGCCTCAATTGCTGTAGGACTGCGAGGTGTTCTGTTGCACATTGCCATTGTACAG
GCA---------------------------------------------------------
------------------------------------------------------------
------------GCTCTTCCACAAGGGATTGTTCCCTTTGTCTTTGCCAAGGAATACAAT
------------------------------GTTCATCCTGACATACTAAGCACCGGG---
---------------------------------GTTATTTTTGGAATGCTAATTGCTCTG
CCTATCACATTGGTTTACTACATCCTGCTTGGACTGTGA---------------------
------------
>Ppe024134
---ATGATCACTGGCAAGGACATATAC------------GATGTTTTTGCAGCCATAGTC
CCTTTATACGTGGCTATGATCTTAGCCTACGGTTCCGTCCGGTGGTGGAAAATCTTCACC
CCGGACCAATGCTCCGGCATAAATCGCTTCGTGGCCGTTTTCGCCGTCCCATTGCTCTCC
TTCCACTTCATCTCCTCCAACGACCCTTACGCCATGAACTACCAGTTTATCCTCGCCGAC
TCCCTCCAAAAAGTCGTCATCCTCACCGCCCTCTTCCTTTGGCAA------GCCTTCTCC
AAACGC------------------------------------------------------
GGCAACCTCGAGTGGATGATCACGCTTTTCTCCCTCTCCACCCTCCCCAACACCCTCGTC
ATGGGCATCCCGCTGCTCAAAGCCATGTACGGC------------------------GAC
TTCTCCGGCACCTTGATGGTTCAGATTGTTGTTTTGCAGAGCGTGATCTGGTACACTCTC
ATGCTCTTCATGTTCGAGTACCGCGGCGCCAAGCTCTTGATCTCCGAGCAGTTCCCG---
------------------------------------------------------------
------------------------------------------------GAGACTGCAGCT
TCGATCACGTCGTTCAGAGTTGACTCCGACGTTGTTTCACTCAACGGCCGAGAGCCG---
---------CTGCAAACAGACGCG---------------------------------GAG
ATCGGCGACGACGGGAAGCTTCACGTGGTGGTGAAGCGG---TCCAGTGCTTCGTCTATG
GTGTCGTCCTTCAACAAGTCACACGGGTTGAACTCG------------------------
------------------------------------------------------------
------------------CTGACTTCGATGACCCCGCGGGCTTCGAATCTCACGGGA---
------------------------------------------------------------
------------------------------------------------------------
---GTGGAGATTTACTCGGTGCAGTCCTCCCGTGAACCGACGCCGCGGGCGTCCAGCTTC
AACCAAACGGATTTTTACGCCATGTTTAATGCCAGCAAGGCCCCGAGCCCCAAGCACGGC
TACACAAACAGTTTCCAAGGT---------------------------------------
------------------------------------GGATTCGGGGACGTTTATTCAGTG
CAGTCTTCGAAAGGGGTGACGCCGAGGACTTCAAATTTTGATGAGGAGGCGTTGAAGATG
AGT------------ACTAGTAATAAGAAGAGGGGGGCGAGGAGTATGAGCGGTGAGATC
TTCAATGGTGGT------------ATGGTCTCTTCGTACCCTCCTCCAAACCCGATGTTT
TCCGGGTCTACCAGTGGTGGGCCG------------------------------------
---AAGAAGAAAGACAGTGGAGGTGGCGGTGGAGGC------------------------
------------------------------------------------------------
---------------------------------------------------------GGT
GGTGGTGGTAGTGGT---GGGGCAGCGCCTAATAAAGAGCTTCACATGTTTGTTTGGAGT
TCGAGTGCATCGCCAGTTTCTGAAGGGAATCTTAGACATGCAGTAAATCGAGCTGCTTCC
ACTGACTTTGGGGTAATTGATCCTTCCAAG---GCTGCAGCTCTTCATCAACATGAAACT
GCTGCTTCAAAAGGTATGCATGAGTTAATTGAGAATATGAGTCCT---------------
------------------------------------------------------------
GGGAGGAAAATGAGTGGAGATAGGGAGCTTGAGACAGAAGAA------------------
------GGATCCAAGTTTCCACCAAGTGCTTCGCCGTACAGTAGT---TGCCAGAAGAAG
GTGGACATGGAAGGAGGT------------------------------------------
------------------GTAGCCAAGAAGCACCAAATGCCTCCTGCCAGTGTCATGACT
AGACTTATACTCATCATGGTCTGGAGAAAGCTCATTAGAAACCCCAACACCTACTCCAGC
CTTCTTGGCGTGGCCTGGTCTCTCATATCATACAAGTGGCACATCAAAATGCCAACAATT
GTAAGTGGATCCATATCAATCTTATCT------------------GATGCTGGTTTGGGA
ATGGCTATGTTCAGTCTCGGA---TTATTCATGGCTTTACAACCAAAGATCATAGCTTGT
GGAAAATCTGTTGCAACA------------------------TTTGCAATGGCTGTTAGG
TTT------------------------------------TTAACAGGCCCAGCAGTGATT
GCTGCAACCTCTATTGCTGTTGGTCTTCGGGGAGTTCTTTTACATGTTGCAATAGTTCAG
GCT---------------------------------------------------------
------------------------------------------------------------
------------GCTCTTCCTCAAGGCATTGTTCCCTTTGTATTTGCCAAGGAATACAAT
------------------------------GTCCACGCAGACATACTTAGCACTGCG---
---------------------------------GTCATTTTTGGAATGCTGGTTGCCTTG
CCCATAACAATTCTCTATTATTTTCTTCTTGGGCTTTAG---------------------
------------
>Ppe002528
---ATGATATCGTGGCACGACCTTTAC------------AACGTCTTAACGGCGGTGGTG
CCGCTGTACGTTGCCATGATCTTAGCCTACGGCTCCGTCAGGTGGTGGAAGATCTTCTCC
CCTGACCAGTGCTCCGGCATCAACCGCTTCGTCGCCATCTTTGCCGTCCCTTTACTCTCC
TTCCACTTCATCTCCACCAACAACCCCTACACCATGAACTTCCGCTTCATCGCCGCCGAC
ACCCTCCAGAAAATCATCATGCTCTTCGCCTTGGGCCTCTGGACC------AACTTCACC
CGCAACGGT---------------------------------------------------
---AGCCTCGAGTGGATGATCACCATTTTCTCCCTCTCCACCCTCCCCAACACTCTCGTC
ATGGGAATTCCCCTCCTAATCGCCATGTACGGCCAC---------------AAAATCCCC
GAATCCGGCAGCCTCATGGTGCAAGTGGTGGTCCTGCAGTGCATCATTTGGTACACTCTC
CTCCTCTTCCTCTTCGAGTACCGCGGCGCCAAGCTCCTCATCATGGAGCAGTTCCCC---
GAA---------------------------------------------------------
---------------------------------------------------ACCGCCGCC
TCCATCGTCTCCTTCAAAGTCGACTCCGACGTCGTTTCGCTCGACGGCCGC---------
---GATTTCCTCGAGACCGACGCC---------------------------------GAG
ATTGGAGACGACGGTAAGCTCCACGTCAAGGTCCGCAAGTCCAACGCCTCCCGGCGGTCG
------------------------------------------------------------
------------------------------------------------------------
------------------CTCTCCGCAATGACGCCTCGGCCATCTAACCTTACAGGC---
------------------------------------------------------------
------------------------------------------------------------
---GCAGAGATTTACAGCTTGAGCTCGTCCCGGAACCCGACTCCGAGGGGCTCGAAT---
------------------------------------------TTCAACCCCTCCGATTTT
TACTCCATGATGGGAGTTCAAGGC---TTC------------------------------
------------AACACGAGGCACTCCAATTTCGGACCCGCCGACTTGTATTCGGTTCAG
TCC---TCCCGAGGTCCGACTCCGAGACCGTCAAATTTCGAAGAGACTCCA---------
------------------------ATGCCGCAGGCGCAGACGGTTACGTCTCCGCGGTTT
GGGTTTTACCCG---GCGCAGACGGTACCGGCTTCATACCCGGGGCCGAATCCCGAGTTC
TCGGCCCCTGTCAGTAAAAGCAGTACCAAA---------AACCAACAGCAGCAACCGCAA
GTGGCAGCGCAACAGGCTTTGAATAATGGTGCT---------------------------
------------------------------------------------------------
------------------------------------------------------------
---ACTAAAACGAATAGTCATCCACATGATGCTAAGGAGCTCCACATGTTTGTTTGGAGC
TCCAGTGCCTCCCCTGTTTCGGAAGGCGGTGGGCTCCATGTATTTGGCGGT------ACT
GATTTTGGCGCGTCCGAGCAATCTGGACGGTCCGATCAGGGC---GCTAAGGAGATAAGG
ATGTTGGTTGCTGAT---CACCCCCAAAATGGAGAAAACAAAGTGGCTGTTACTGAGAGT
GGT------------------------------GGTGGTGAGGGGGTGTATGGTGGAGAA
GCGTTTAGCTTTGGC---GGGAGGGGTGGTGCTGCAGAGGGAGAGGAAGAGAGGGAAAAA
GAGGGA---CCCACTGGGCTCAACAAGGTGGGT---TCGAGCTCAACAGCTGAGCTACAC
CCAAAGGGCGGTGGAGGTCCTGAGCACGAT------------------------------
---------------CCGTCTGGTAGCGGAAAACAAATGCCTCCTGCGAGCGTTATGACC
CGTCTGATCTTGATCATGGTGTGGCGCAAGCTTATCCGCAATCCCAACACGTATTCTAGT
CTCATTGGTCTCATCTGGTCTCTGATCGCTTTCCGGTGGCATGTGGCGATGCCGAAAATA
ATAGCCAAGTCAATCTCCATACTGTCC------------------GATGCTGGGCTAGGA
ATGGCTATGTTCAGCTTAGGT---CTGTTCATGGCACTTCAACCCAAGATAATTGCTTGT
GGGAACTCGGTCGCCGGA------------------------TTTGCAATGGCTGTGAGG
TTC------------------------------------CTGACTGGCCCAGCCGTCATG
GCTGCTGCCTCCATTGCTGTTGGCCTGCGCGGTACCCTCCTCCATTTAGCTATTGTCCAG
GCT---------------------------------------------------------
------------------------------------------------------------
------------GCCCTTCCGCAAGGAATTGTTCCATTTGTGTTTGCCAAGGAGTACAAT
------------------------------GTCCATCCAGCCATTCTCAGCACTGCG---
---------------------------------GTTATATTTGGAATGTTGATAGCGTTA
CCAATTACTCTTGTCTACTACATTATTCTCGGACTGTAA---------------------
------------
>Ppe025174
------------------------------------------------------------
---------------ATGATCTTAGCCTACGGTTCCGTCCGGTGGTGGAAAATCTTCACT
CCGGACCAATGCTCCGGCATAAACCGCTTCGTGGCGGTTTTCGCCGTCCCATTGCTCTCC
TTCCACCTCATCTCCTCCAACGACCCTTACGCCATGAACTACAAGTTTATCCTCGCCGAC
TCCCTCCAAAAAGTTGTCATTTTGGTCGCCTTGTTTCTCTGGCGA------GCCTTCTCC
AAACGT------------------------------------------------------
AACAACCTCGAGTGGATGATCACGCTCTTCTCCCTCTCCACCCTCCCCAACACCCTCGTC
ATGGGCATCCCGCTGCTCAAAGCCATGTACGGC------------------------GAC
TTCTCCGGCACCTTGATGGTTCAGATTGTTGTTTTGCAGAGCGTGATGTGGTACACTCTC
ATACTCTTCATGTACGAGTACCGCGACGCCAAGCTCTGGGTCTCCGAGCATTTCCCG---
------------------------------------------------------------
------------------------------------------------GAGACTGCAGCT
TCGATCACGTCGTTCAGAGTTGACTCTGATGTCGTTTCGCTCAGCGGCAGAGAGCCT---
---------CTGCAAACAGACTCG---------------------------------GAG
ATCGGCGACGACGGGAAGCTTCACGTGGTGGTGAAACGA---TCCAATGCG---------
---TTGTCTTTCAACAGGTCACACAGGTTAAACTCG------------------------
------------------------------------------------------------
------------------TTGAATTCGATGACCTCGCGGGTTTCCAATCTGACTGGA---
------------------------------------------------------------
------------------------------------------------------------
---GTCGAGTTTTACTCTGTACAGTCTTCCCTTGAGACGACCACACGGGCCTCCAGCTTC
AACCAGACGGATTTTTACGCCATGTTTAGTGCCAGCAAGGCGCCGAGCAGCAAACACGGC
TATACAAACAGTTTCCAAGGC---------------------------------------
------------------------------------GGATTCGGGGAT------------
---------------------------------------AATGAGGAGGCGTTGAAGATG
AGC------------ACTACTAATAAGAAGAGGAGGGGGAGAAGCATGAGTTGTGAGGTC
TTCAATGATGGT------------ATGGTCTCTTCGTATCCGCCTGCGAACCCAATGTTT
GAGAGGTCTACCAGTGGCGTTCCG------------------------------------
---AAGAAAAAAGATAGT------------------------------------------
------------------------------------------------------------
------------------------------------------------------------
GGTGGTGGTGATGGT---GAGGCAGTGCGTAATAAGGACCTCCATATGTTTGTTTGGAAT
TCCAGTGCATCGCCAGATCCCGAAGGGAATCTTAGACATGCAGTAAATCGAGCTGCTTCC
ACTGACTTTGGGGTAATTGATCCTTCCAAG---GCTGCAGCTCTTCAACAACATGAAACT
GCTGCTTCAAAAGGTATGCATGATTTAATTGCAAATATGAGTCCC---------------
------------------------------------------------------------
GGGAGGAAAACGAGTGCAGATAGAGAGCTTGAGATAGAAGAA------------------
------GGGTCCAAGTTTCCAGCAAGTGAGTCTCCGTACGGTAGT---TTCCGGAAGAAG
GTGGACATGGAAGACGGAGGT---------------------------------------
------------------GTAGCCAAGAATCACCAAATGCCTCGTGCCAGTATCATGATT
AGACTTATACTTATTATGATCTGGAGGAAGCTTATTAGAAACCCCAACACCTACGCCAGC
CTTCTTGGCTTGGCCTGGTCTCTCATATCATACAAGTGGCACATCAAAATGCCGACAATT
GTAAGTGGATCCATATCGATATTATCT------------------GATGCTGGCTTCGGA
ATGGCTATGTTCAGTCTCGGA---TTATTCATGGCTTTACAACCAAAGATCATAGCTTGT
GGAAAATCTGTTGCAACA------------------------TTTGCAATGGCTATCAGG
TTT------------------------------------TTAGCAGGCCCGGCAGTGATT
GCTGGAACCTCTATTGCTGTTGGTCTTCGGGGAGTTCTTTTACATGTTGCAATAGTTCAG
GCT---------------------------------------------------------
------------------------------------------------------------
------------GCTCTTCCTCAAGGCATTGTTCCTTTTGTATTTGCCAAGGAATACAAT
------------------------------GTCCATGCAGACGTACTTAGCACTGCG---
---------------------------------GTCATTTTTGGAATGCTGCTAAACGTG
GCCGTAACAATAATCTACTATATTCTTCTTGGGCTCTAG---------------------
------------
>Ppe002944
---ATGATCTCATTATCTGACTTCTAC------------CATGTCATGACTGCAGTGGTT
CCACTCTACGTGGCCATGATCTTAGCCTATGGCTCAGTGAAATGGTGGAAGATCTTCACC
CCTGACCAGTGCTCTGGCATCAACAGGTTTGTGGCTCTGTTTGCAGTCCCACTCCTCTCC
TTCCACTTCATCTCCTCCAACGACCCTTACAACATGAACACTCGCTTCATAGCAGCTGAC
ACTCTCCAGAAGCTCATCGTTCTTGCTGTGCTTGCTGTCTGGACC------AAAGTCAGC
AAAAGGGGC---------------------------------------------------
---TGCTTGGAATGGACCATCACTCTGTTTTCCCTCTCCACTCTGCCCAACACTCTGGTC
ATGGGCATCCCCCTGCTCAAAGGAATGTATGGC------------------------GAT
TTTTCAGGAAGCCTCATGGTCCAAATTGTTGTGCTTCAGTGCATTATTTGGTACACTTTG
ATGCTCTTCATGTTTGAATACAGAGGTGCCAAATTGCTCATCTCCGAACAGTTCCCA---
GAC---------------------------------------------------------
---------------------------------------------------ACTGCTGGC
TCCATTGTCTCCATCCATGTTGATTCTGACATCATGTCATTGGATGGG---------AGG
CAG---CCACTTGAAACTGAAGCT---------------------------------GAA
ATCAAAGAAGACGGCAAGCTTCATGTTACTGTGAGGAAATCAAATGCTTCGAGGTCTGAT
---ATCTTTTCAAGAAGGTCTCAGGGA---------------------------------
------------------------------------------------------------
------------------TTGTCGTCCACAACTCCAAGGCCTTCAAACCTCACCAAT---
------------------------------------------------------------
------------------------------------------------------------
---GCAGAGATTTACTCTCTGCAGTCTTCAAGAAACCCAACTCCACGAGGGTCTAGT---
------------------------------------------TTCAATCACACAGACTTT
TACTCTATGATGGCGGCTGGG---------------------------------------
------AGGAACTCCAACTTTGGTTCTTCAGATGTTTATGGG------------CTCTCT
GCATCC---AGAGGGCCAACTCCAAGGCCGTCAAATTATGAGGAAGATGGTACTGGTGTG
GTC------------------------AGCGCTACAGGTAATAAGCCAAGGTTTTACCAC
GGCGGC---CAGCAAGGTAACAATACGACAGCGCATTACCCGGCACCGAACCCAGGAATG
TTTTCACCTACAGCCTCCAAAAAC------GTTGCTGCTGCTAATAATAATAGTAATGCC
ATTAATGCAAAGAGGCCTAATGGG------CAA---------------------------
------------------------------------------------------------
------------------------------------------------GCTCAGCAGAAG
CCAGAGGATGGTGGT------------------AAGGATCTTCATATGTTTGTCTGGAGT
TCCAGTGCCTCTCCTGTTTCAGATGTGTTTGGAAGC---------------------AAT
GAATATGGTACT---GCTCATGACCAAAAAGAGGTGAAATTGGCTGTGTCTCCTGGAAAA
GTGGAAGGTCGTAGAGAGAATCAA------------------------------------
---------------------------------------GAAGAGTACTTGGAGAGAGAT
GATTTCAGCTTTGGCAACAGGGATCAGATGAACATGAACCATGAGCAA------------
------------------------------------------------------------
---GCTGAAAAAGCAGCAGGGGAT------------------------------------
---------------------GGGAAGGGCAAAGTGATGCCTCCAACCAGTGTGATGACT
AGGCTGATTCTGATCATGGTTTGGAGAAAACTCATCAGAAACCCCAACACTTACTCAAGC
TTGATTGGCCTCACCTGGTCTCTAGTTTCATTCAGGTGGCATATTCAAATGCCAGCCATT
ATAGCAAAGTCCATTGCCATACTATCT------------------GATGCAGGACTTGGC
ATGGCCATGTTCAGTCTTGGT---CTGTTTATGGCTTTGCAACCGAGGATCATAGCATGT
GGAAATTCCATTGCAGCT------------------------TTTACTATGGCTGTGAGA
TTC------------------------------------CTTACAGGTCCAGCTGTCATG
GCAGCTGCTTCCATTGCTGTTGGCTTAAGAGGCACTCTCTTGCACGTTGCCATTGTTCAG
GCA---------------------------------------------------------
------------------------------------------------------------
------------GCTCTACCCCAAGGAATTGTTCCCTTTGTCTTTGCTAAGGAATACAAT
------------------------------GTACACCCTGATATTCTCAGCACAGGA---
---------------------------------GTTATATTTGGAATGTTGATTGCGTTG
CCCATAACGCTTGTCTACTACATCTTGTTGGGGCTATGA---------------------
------------
>Ppe021573
---ATGATTTCTCTAGCTGATGTCTAT------------CATGTTGTGGCAGCCACTGTC
CCTCTATATGTTGCCATGATTTTAGCCTATGTTTCTGTGAAATGGTGGAAGCTCTTCACA
CCAGATCAATGTTCTGGCATAAACAAGTTTGTGGCAAAATTCTCAATTCCTCTCTTGTCG
TTTCAAGTGATTTCTGGGAATAACCCCTACAAAATGAACCTCAAACTCATTCTCTCTGAC
TGCCTACAAAAACTAATTGCTTTTCTAGCATTGACAGCAATCACT------AAATTCAGC
TCC------------------------------------------------------CAT
GGAGGCTTGAATTCGATCATAACCGGTCTCTCTCTGTCAACTATGCCTAACACATTAATC
TTGGGAATTCCTCTGTTAAAGGCCATGTATGGG------------------------GAT
GAAGCAGCCATGCTCGTTACTCAGATAGTTGTGTTACAGAGCTTAATCTGGTACAATATG
TTATTGTTTCTCTTTGAGTTCAGGGCTGCTAAGGCAGCTTCTGTGACA------------
------------------------------------------------------------
------------------------------------------------------------
------------------------------------------------------------
------------------------------------------------------------
------------------------------------------------------------
------------------------------------------------------------
------------------------------------------------------------
---------------------------------CCTTCATCAGAATCCACT---GCA---
------------------------------------------------------------
------------------------------------------------------------
---GAGGAGATGGAAGCCCCTCAAGAAGCACAATCCAAAGAGGAAGCAGAGGAT------
------------------------------------------------------------
------------------------------------------------------------
------------------------------------------------------------
------------------------------------------------------------
------------------------------------------------------------
------------------------------------------------------------
------------------------------------------------------------
------------------------------------------------------------
------------------------------------------------------------
------------------------------------------------------------
------------------------------------------------------------
------------------------------------------------------------
------------------------------------------------------------
------------------------------------------------------------
------------------------------------------------------------
------------------------------------------------------------
------------------------------------------------------------
------------------------------------------------------------
------------------------------GAAACAAGAAGCAGAACTCCTAAGAAAATC
AAATCTATTCTCTTAACAGTTGGGAGGAAGCTTATAGCCAACCCTAACACACATGCAACA
TTGTTGGGTCTAATTTGGGCAAGCATACACTACAAGTGGGGGGTGAAACTGCCAGATATT
GTCACACAATCAATTGCAATACTGTCA------------------AATGGAGGACTTGGT
ATGGCAATGTTCAGCTTAGGC---CTTTTCATGGCATCGCGTGGCAGCATAATAGCATGC
GGGACACGAACGGGGATG------------------------CTAGCCATGGGATTGAAG
TTC------------------------------------ATAGCTGGGCCTGCGCTAATG
GCAGTGTCCTCCTTTGCAGTTGGACTAAGAGGCAGAATTCTCAGAGTGGCAATTGTGCAG
GCG---------------------------------------------------------
------------------------------------------------------------
------------GCTCTTCCTCAAGGAATCGTTCCATTCGTTTTCGCGAAAGAATACAAT
------------------------------GTACATCCAGACATTTTGAGCACCGGG---
---------------------------------GTTATATTTGGGATGCTCATTGCCTTG
CCAATAGCATTGGCCTACTACTTCCTACTGGGACTATAA---------------------
------------
>Ppe007621
---ATGATAGGTTGGGGAGATGTTTAC------------AAGGTGGTGGTGGCCATGATG
CCACTCTACGTTGCCCTAATTCTAGGGTTTGGCTCTGTGAGGTGGTGGCGCATCTTCACT
CCCGAGCAGTGTGGTGCAATCAACCGCTTTGTTTGCTTCTTCACTCTACCACTCTTCACA
TTTGAATTCACAGCTCATGTTGATCCTTACAAATGGAACTACCGCTTCATCGGTGCGGAT
GCCATCTCAAAGCTCATAATCGTGGCGGTGCTTGCGTTATGGGCC------AAGTGTAGT
AGCAAGGGA---------------------------------------------------
---AGCTATAGTTGGTCCATCACAAGCTTCTCCTTGTGCACTTTGACAAATTCGCTTGTG
GTAGGGGTACCCTTGATGAAAGCCATGTATGGT------------------------CAG
GTAGCCGTTGATCTTGTTGTTCAATCATCGGTGGTGCAGGCTATCGTGTGGCTGACAATT
CTTCTGTTCGTCTTAGAATTTCGACGAACGGGGTCGTTAGACATGCATATGATTTCGGGG
------------------------------------------------------------
------------------------------------------------------------
ACTAACACAAGTCAATCGGTGGAGCAAGGTGAAGGAGGGAAAGCGGTAGAGGGGTTGGCT
GCAATGAGCACGATGAGC------------------------------------------
------------------------------------------------------------
------------------------------------------------------------
------------------------------------------------------------
------------------------------------------------------------
------------------------------------------------------------
------------------------------------------------------------
------------------------------------------------------------
------------------------------------------------------------
------------------------------------------------------------
------------------------------------------------------------
------------------------------------------------------------
------------------------------------------------------------
------------------------------------------------------------
------------------------------------------------------------
------------------------------------------------------------
------------------------------------------------------------
------------------------------------------------------------
------------------------------------------------------------
------------------------------------------------------------
------------------------------------------------------------
------------------------------------------------------------
------------------------------------------------------------
------------------------------------------------------------
------------------------------------------------------------
------------------------------------------------------------
------------------------------------------AGCAGTAGGCCTTCTTTC
TGGTACTTGATGAAGGCTGTGTGGCTGAAACTTGGGATGAATCCCAACTCGTATGCGGTT
TTCATAGGGATTGGATGGGCTTTTATATCAAGCAGGTGGCATATTGAGTTGCCAAGCATT
ATGGAAGGATCTGTTTTAATCATGTCA------------------AAAGCTGGTACAGGC
ACTGCCATGTTTAGCATGGGT---ATCTTCATGGCACTGCAGGAAAAATTCGTGGCGTGC
GGGACGAGCCTGACTATA------------------------ATAGGGATGGTTTTGAGG
TTT------------------------------------ATTGCTGGACCAGCAGCCATG
GCTATTGGCTCCATCGCTGTGGGCTTGCATGGTGATGTTTTACGTGTGGCCATCATTCAG
GCA---------------------------------------------------------
------------------------------------------------------------
------------GCATTGCCGCAGTCCATTACCTCCTTCATATTTGCCAAAGAATACGGA
------------------------------CTCCATGCAGAGGTGCTCAGTACAGCG---
---------------------------------GTGATATTTGGCATGATAGTGTCCCTT
CCAGTGTTGATCGCTTACTATGCAGTTCTAGAATTTGTGCATTGA---------------
------------
>PpPIN1A
---ATGATTAACGGCCATGACATATAC------------AATGTTCTCAGTGCCATGGTA
CCTTTATACGTGGCGATGATGTTGGCCTACGGCTCTGTGAAGTGGTGGGGGATTTTGACA
CCACAGCAATGTGGCGGAATCAACAGATTTGTGTCCATTTTCGCCGTCCCCCTTCTATCC
TTCCAGTTCATCTCCGGAAACAACCCATACGCGATGAATTTCAAATTCATTGCAGCCGAT
GCGGTGTCCAAGGTGCTTGTTCTCCTATGCTTGGGTCTCTGGGCA------CGATATGCC
AAGCGGGGAAGT------------------------------------------------
------CTGGAATGGATGATAACATTGTTTGTGCTGATCACAATACCCAATACCCTGGTG
ATGGGAACCCCTCTGTTGGCAGCTATGTATGGA------------------------GCT
GGGCCAGGCGATCTCACCGTCCAAGCAGTCGTCCTGCAGTGTATAATCTGGTACACTCTC
TTACTTGTAATGTACGAGTATCGGGCTGCAAAGATTCTAATCATGCAGCAGTTCCCAGAA
AAC---------------------------------------------------------
------------------------------------------------------GCTGCA
TCTATCGTCTCCTTCAAGGTGGACTCAGACGTGATGTCCCTGGATGGG------------
CGGGAGCCAGTGCTCACGGAAGCT---------------------------------GAA
ATAGGCGATGATGGCAAACTGCACGTCAAGGTTCGAAGGTCTGTGTCATCTAGGTCGCAG
GGTATGCACTCAGCGCAC------------------------------------------
------------------------------------------------------------
---CACTCCATGCCTTCTTCAAAGGCACTAACGCCCCGCCCTTCCAACCTTACTGGT---
------------------------------------------------------------
------------------------------------------------------------
---GCAGAAATCTACTCCATGCATTCCTCAGTGAATCTTACGCCACGAGATTCGAGT---
------------------------------------------TTTAACCAGGGCGAATTC
CACTCCATGATGTCGCAGCGA---------------------------------------
------------AGCCCTCATCGTCAGTCGAATTTTGACACTTCGGATGTCTACTCCTTG
CAATCATCTCGAGGTCCCACACCAAGATCTTCCAATTTCAACGAGGAAAACTCGAAGGAT
ATACACACG---------CATCACCGAGGATTGAACATGAATTCCCCTCGGTTCGCCCCA
CCTTTGTATCGGAACGGAATGGGGGCTAGGATGTTCACGCCCCGACCTGGCCTTGGAGGG
ATAGGAGTACCTGGCACCGATTGCACAGGACATGGGACTCTAAGCACTTTGGGTGCCCCG
GGAATGGGCCCTGATGGTCGCACCATTTATCCAGGAAGCCAAACAGCCATCAACATTCTT
ACTCTTGGAGGTGCTGCAAACGTCAACGCAACTGCTCCCTCAACTGCTGTCAACACTCAG
ATTGTTAACCCAGTGTATTCACCACAGGCGTCACAAATCGCGAAGAAGGTGAAGGATCCA
AAAGCCTCT---CCAAGGGCGGACGAGGATGCCAAGGAACTTCACATGTTTGTGTGGAGC
GCGAATGCATCCCCCGTCTCTGAAGCTGGT------------------------------
---------------------TTGCACGTCTTTGGAGGAAATGATACCTCTGCTAATCTT
CAGCAAAGATTTGACCCAAAAGAAGTGCGCATGCTTGTACATCCACAGTTGGACCGTGGC
CTTGCT---------------GCAGCAAGCCCTAGAACGTATGATGAATACACTCGAGAG
GACTTCAGCTTTGGAAACAGAAACGATTTGAAATTGGAGGATCTTGACAAGGATGGACCT
CGGTTGGAC---AAGTTTGGTTCGACGTCGACT---------------GCTGAATTGACA
CCGAAACTGGCAGAGGAC------------------------------------------
---------------------GAAGCGAAGAAAAGCATGCCACCTTCTGCTGTGATGATT
AAGCTAATTGCGGTCATGACCTTCAGAAAACTTGTTTGGAATCCAAATACTTACTCCAGT
TTACTCGGGGTTATCTGGTCATTGGTTGCAAATAGGTGGCACCTCTCTATGCCGCTGATC
CTTTACAAGTCTGTGCACATTCTTTCA------------------GATGCAGGTCTTGGG
ATGGCAATGTTTAGCCTCGGT---CTATTCATGGGATTGGGCGATCGTATAATTGTGTGC
GGGACGAAAATGGCAGTG------------------------TTTGGGATGGCTCTGCGA
TTC------------------------------------CTGGCAGGCCCAGCTGTATTT
GCTGCAGCCTCTTATTTAGTGGGCCTCCGTGGCGTGCCGCTCAAGGTTTCCATAGTGCAG
GCT---------------------------------------------------------
------------------------------------------------------------
------------GCGTTACCACAGGGCATTGTACCATTTGTGTTTGCAAAGGAGTATGGT
------------------------------GTGCATCCAGAGATACTAAGCACTGCG---
---------------------------------GTGATCTTTGGAATGCTTATTGCATTG
CCAATTACGATGGTATACTACATATTACTTGGTCTGTGA---------------------
------------
>PpPIN1B
---ATGATTAACGGGCATGACATTTAC------------AATGTCCTCAGCGCCATGGTG
CCACTCTACGTGGCGATGATGTTGGCTTACGGTTCGGTGAAATGGTGGGGGATATTGACG
CCACAGCAATGTGGTGGGATCAACAGATTCGTCTCCATTTTTGCTGTCCCTCTCCTATCC
TTCCAGTTCATCTCCGGCAACAACCCCTACGCGATGAATTTTAGGTTCATTGCAGCCGAT
GCGGTGTCCAAGGTGTTTGTCCTCTTGTGCCTTGGTCTCTGGGCT------CGATACTCA
AAGCGAGGAAGC------------------------------------------------
------CTCGAGTGGATGATTACATTGTTTGTGCTGATCACGATACCCAACACTTTGGTG
ATGGGAACACCTCTATTGGCAGCCATGTATGGG------------------------CCC
GGGCCTGGCGATCTTACGATCCAGGCAGTTGTCCTGCAGTGTATAATTTGGTACACCCTC
TTGCTTTTGATGTACGAGTACCGAGCTGCGAAGATTCTTATCATGCAGCAGTTCCCAGAA
AAC---------------------------------------------------------
------------------------------------------------------GCTGGA
TCCATCGTGTCTTTCAAGGTGGACTCAGACGTTATGTCTTTGGACGGA------------
CGGGAGCCAGTGCTCACTGAAGCT---------------------------------GAA
ATAGGCGACGACGGGAAACTGCACGTCAAAGTTCGAAGGTCTGTGTCATCCAGGTCGCAG
GGCATGCACTCCGCTCAT------------------------------------------
------------------------------------------------------------
---CACTCCATGCCTTCGTCGAAGGCCCTGACACCACGTCCCTCCAACCTCACCGGC---
------------------------------------------------------------
------------------------------------------------------------
---GCAGAAATCTATTCCATGCATTCTTCAGTGAATCTAACGCCACGAGATTCGAGT---
------------------------------------------TTCAACCAGGGCGAATAC
TTCTCCATGATGGCGCAAAGG---------------------------------------
------------AGCCCCCACCGTCAGTCGAATTTCGACATCTCTGATGTTTACTCCCTG
CAGTCATCTCGAGGCCCCACTCCACGAACTTCGAATTTCAATGAAGAAAATTCCAAGGAT
ATGCACACT---------CACCACCGAGGCCTGAATTTGACTTCCCCGAGGTTTGTGCCT
CCTTTGTATCGGAATGTTGCAGGAGGTCGAATGTTCATGCCACGAACCGGGCTTGGTGGA
TTGCCTGTCCATGGCAATGATCCCACAGGGCATGGATCACTAAGTACTCTCGGCACGCCG
GGGATGGGTCCTGATGGTCGCACCATCTATCCGGGAAGCCAAACTGCCATCAGTCTTGTT
ACTCCCGGAGGTACCGGAAACATC---GCTACCCCTCTTTCTTCTAGTCTTAACACCCAG
ATTGTTAACCCTGTTTATTCTCCACGGGCTTCTCAAATCGCTAAAAAGGTGAAAGACACA
AGAACCTCT---CCGAAATCAGACGAGGATGCCAAGGAGCTTCACATGTTTGTGTGGAGT
GCGAATGCGTCGCCTGTCTCGGAAGCTGGG------------------------------
---------------------TTGCACGTCTTTGGAGGAAATGACACATCCGCTAATCTC
CACCAAAGCTTTGACCCCAAAGAAGTGCGTATGCTTGTGCACCCGCAGTCGGACCTTCGC
CACCCA---------------GAAGCGAACCCCAGAACTTATGATAATTATGCTCAAGAG
GACTTCAGCTTCGGAAACAGGAATGATTTGAAATTGGAGGATCTTGACAAGGATGGGCCT
AGGCTGGACAACAAGTTCGGTTCAACGTCCACT---------------GCAGAATTGACA
CCCAAGGTACCCGAAGAC------------------------------------------
---------------------GAAGCAAAGAAGAGCATGCCACCTTCGGCAGTGATGATC
AAGCTCATCGCTGTCATGACCTTCAGAAAACTTGTCTGGAATCCAAATACTTACTCCAGT
TTACTTGGGGTGATCTGGTCACTAGTTGCAAATAGGTGGCATTTCACCATGCCGCTGATC
CTCTACAAGTCCGTGCATATTCTTTCA------------------GATGCAGGACTTGGG
ATGGCTATGTTCAGTCTTGGC---TTGTTCATGGGATTGGGCGACCGAATTGTTGTGTGC
GGACGTAAAATGGCAATA------------------------TTTGGGATGAGTCTTCGA
TTT------------------------------------CTAGCAGGTCCAGCTGTGTTC
GCTGCCGCATCTTATTTGGTGGGCCTTCGTGGTGTGCCGCTTAAAGTGTCCATAGTGCAG
GCT---------------------------------------------------------
------------------------------------------------------------
------------GCCTTACCTCAAGGAATTGTACCATTTGTTTTTGCAAAGGAGTATGGA
------------------------------GTCCATCCAGAGATGCTCAGTACTGCG---
---------------------------------GTGATATTTGGAATGCTTATTGCTTTG
CCAATTACTATGGTGTACTACATATTACTTGGTCTGTGA---------------------
------------
>PpPIN1C
---ATGATTACGGGTCATGACATGTAT------------AATGTCTTGAGCGCCATGGTG
CCGCTGTACGTGGCGATGATGTTGGCCTACGCGTCTGTGAAATGGTGGGGAATTCTAACG
CCGCAACAATGTGACGGAATCAACAGATTCGTGTCGATTTTCGCCGTCCCACTGCTCTCT
TTCCAGTTCGTCTCGGGCAACAACCCTTACGAGATGAATTTCAGATTCATTGCAGCGGAC
GCCGTGTCCAAGGTGTTCGTTCTCTCGTGCTTAGGTCTTTGGGTC------CGGTTCTCA
AAGCGGGGAAGT------------------------------------------------
------CTGGAGTGGGTGATTACATTGTTTATGCTGACGACGATTCCAAACACCCTGGTG
ATCGGAACGCCTCTGTTGGCCGCCATGTATGGG------------------------TCT
AAGCCTGGCCAACTCACAGTCCAAGCCGTTGTCCTGCAATGCATAATTTGGTATACTCTC
TTGCTTGTGATGTACGAGTACCGGGCTGCCCGAATTCTCATCATGCACCGATTCCCAGAG
AAT---------------------------------------------------------
------------------------------------------------------GCTGCA
TCCATCGTCTCCTTCAAGGTGGAATCAGATGTGATGTCCCTGGATGGC------------
CCGGACCCTGTGCTCACGGAAGCT---------------------------------GAA
TTTAGGAACGATGGGAAGCTCCACGTGAGGGTGAGGAGATCTGTGTCATCCAGGTCGCAA
GGTGTGCACTCCGCCAAC------------------------------------------
------------------------------------------------------------
---CACTCCATACCCTCGTCGAAAGCGCTCACGCCGCGCGCTTCCAACCTCAGCAAC---
------------------------------------------------------------
------------------------------------------------------------
---GCAGAAATATACTCCATGAATTCGTCCGTGAATTTGACTCCGAGAGGTTCGAGC---
------------------------------------------TTTGATCGAGGGGAGGAC
TGCTCTACCATGGCTCACAGG---------------------------------------
------------GATCCAAACCGTAAGTCAAACTTCGATACCTCTGATATCTACTCTCTG
CAATCATCCCGCGGCCCCACTCCGCGCAATTCTAACTTCAATGAGGAAAATTCTAAGGAG
GTGCATAAT---------CACCGGGGCGCCCTTAACGTGAACATTCCTCGGTTCGCTCCT
CCTTTGTATCGCAACGGCTCCGGAGGTCGATTGTTCATGGCCCGAAGCGACCTCGGTGGA
GTTGGAGCCCTGAGTTTCGAACCTGCAGCCCATAGC------------------------
---ATGGGTCCCGATGGTCGCACCATTTATCCAGGA------------ATCACTGTTGTC
ACTAATTCC---------------GTGGCTGCAGTTCCTGCTTCTGGTGTCAGCACCCAT
ATTATCAACCCAGTGTTTTCTCCGCTTGTCTCTCAAGTGGCAAAGAAGGTGAATGATCCA
AGAGCTTCGATACCCAAGACAGACGAAGAAGCGAAGGAGCTTCACATGTTTGTAAGCAGC
GCAAATCCAACGTCCGTCTCGGAAGGCGAG------------------------------
---------------------TTGCACGTCTTCGGAGGAAGCGATATCTCCATTAACCTC
CAGCAAAGTGTTAACCCTAAAGAACTGCATGTGCATGTGCATCCTCAGTCGGAGCATCAC
CTCCCCGGT------------GCAGCAAACCATAAAACACAAGACGAGCATGCTCGGCAA
GGCTTTAGCTTCGGAAACAGGAGGGATTTGAAAGTGGAGGATGTTGACAATAACGGGTCA
AAGCTGGACAAGAAATTTCGATCAATATTGACT---------------GCAGAACTGGCA
CCGAAGCATCCAATGGAC------------------------------------------
---------------------GAAGGGAAGACGAGCATGCCGCCTTCCTCAGTGATGATT
AAGCTGATATGTGTCATGACCTTCAGAAAACTCACTCGCAATCCGAACACTTACTCCAGT
TTACTCGGAGTGGTGTGGTCATTAATCTCATTCAAGTGCCATTTGGACATGCCTCTGATC
CTATACAAGTCCTATCACATAATCTCA------------------GATGCAGGAATTGGG
ATGGCCATGTTCAGTCTTGGC---TTGTTCATGGGAATGGGAGACCGCATTATAGCGTGC
GGGACCAAGCATGCACTA------------------------TTCGCAATGCTTCTACGG
TTC------------------------------------CTAGTCGGCCCTGCGGTGTTT
GCTGCGGCATCATATCTAGTGGGCCTTCGAGGAGTGAGCCTCAACGTTTCCACAGTGCAG
GCT---------------------------------------------------------
------------------------------------------------------------
------------GCATTACCACAAGGCATTGTACCATTTGTGTTCGCAAAGGAATACAAT
------------------------------GTGCATCCAGAGATCCTCAGCACTGCG---
---------------------------------GTGATCTTTGGAATGATTGTAACACTA
CCAACTGCACTTTTGTACTACATCCTACTGGGCCTCTGA---------------------
------------
>Rc27985
---ATGATAACTGCAGATGATTTCTAT------------AAGGTGATGTGTGCAATGGTG
CCTCTATATTTTGCAATGCTAGTTGCATATGGGTCAGTGAAA---TGGAAAGTATTTACA
CCAGAACAGTGTTCAGGGATCAATAGATTTGTGGCTGTTTTTGCAGTTCCAGTACTATCT
TTCCACTTCATATCTAAAAACAATCCATACCAAATGGACACCAAGTTCATACTGGCTGAT
ACTCTATCAAAAGTCTTAGTCCTTGCTGTTCTCTCAGTTTGGGCT------ATTTTCTTC
AATGGAGGT---------------------------------------------------
------TTGGATTGGCTCATCACTCTCTTCTCAGTTGCTACTTTGCCTAATACTCTTGTT
ATGGGCATCCCTTTGCTCATGGCTATGTACGGT------------------------GAT
TTTACTCAAAGTCTTATGGTGCAAGTCGTTGTTCTTCAATGTATCATATGGTACACTCTC
TTGCTGTTCCTCTTCGAGTACAGAGCAGCAACACTCTTAATCAAAACCCAGTTCCCAGGA
CCCACA------------------------------------------------------
------------------------------------------------------GCGGCC
TCTATAACCAAAATAGAACTCGACACTGACGTCATCTCCCTCGACGGCCGG---------
GAC---CCACTTCGCACAGAATCC---------------------------------GAA
ACAGACGGAAACGGCCGAATCCGAGTCCGTATCCGCCGTTCAACTTCCTCCGCCCCAGAC
TCCGCCCTATCAATATCCTCC---------------------------------------
------------------------------------------------------------
------------------ATCAACCTTACTCCT---CGACCCTCTAACCTCTCCAAC---
------------------------------------------------------------
------------------------------------------------------------
---GCAGAAATATTTTCTGTTAATACCCCTGCGCCATTTCACGACTATAATATCCATAAC
CCTAACAATATTTATAATCTTTATAATAATAATCATGGAGGAACAAATAATAATGAGATA
ATAATATGTAATGGCGATTTGGGT---TTTGGTTATCGG---------------------
---TCCGGTACTAGTCCAAGATTATCG---GGATATGCGTCTTCGGATGCTTACTCACTG
CAGCCG------------ACGCCACGTGCCTCCAACTTTAATGAGATGGAC---------
------------------------------------------------------------
------------------------------------------------------------
------------------------------------------------------------
------------------------------------------------------------
------------------------------------------------------------
------------------------------------------------------------
---------------------GTGATAAATGCAGCAAGTACACCGTACTGGGTCAGGTCT
CCGGTAGCCGGGAAATTTTTCAGACAGCCA------------------------------
------------------------------------------------------------
---TCTCCGGCGGTTCCC------------------------------------------
------------------------------------------------------GATGTC
AGGATGTTATGGGGTGAGTCACCGGGGAAAGGTCAAAATGGTGGTGCCGGCAGCAAAGAT
ATTACAGAAAAAGAAATTAGCTTCAGAGATAGT---------------TCTAAAACTCCG
GCAGCTGACGAGGAGGAGACAATT------------------------------------
---------GCAAAGGATGCAACCAATGTCCAGGAAATGCCTGGTGCCTTGGTAATGATA
AGACTCATACTCATTGTAGTAGGAAGGAAGCTCTCTCGCAATCCAAATACATACTCAAGT
GTCCTTGGCCTTCTCTGGTCTTTAATTTCATTCAAATGGAATGTGGGAATGCCCAGTCTG
GTTAAAAACTCCATAAAAATAATTTCA------------------GATGCAGGTCTTGGC
ATGGCTATGTTCAGTTTAGGG---TTATTCATGGCCCTTCAACCTCGGATAATTGCATGT
GGCAAGAAAAAGGCAACA------------------------ATAGGGATGGCGATCCGG
TTC------------------------------------ATTTGTGGCCCTGTAGTAATG
TCAGCTGCATCCGTCGCGGTTGGTTTAAGAGGAGTCCGATTGCGTGCCGCCATAGTGCAG
GCA---------------------------------------------------------
------------------------------------------------------------
------------GCTCTTCCACAAGGAATTGTACCATTTGTTTTTGCAAGGGAATATGGA
------------------------------TTGCATCCTGATATTTTAAGCACAGGG---
---------------------------------TGA------------------------
------------------------------------------------------------
------------
>Rc29662
---ATGATTACAGGTAAGGACATTTAC------------GATGTTCTTGCTGCCATTGTT
CCCTTATATGTTGCTATGATACTTGCCTACGGCTCGGTTCGATGGTGGAAGATCTTCACC
CCGGATCAGTGTTCTGGGATTAACCGTTTTGTCGCTGTGTTTGCTGTTCCTTTACTCTCT
TTCCATTTCATCTCTTCTAACGATCCTTATGCCATGAACTATCGCTTCATTGCTGCTGAT
TCTCTCCAGAAAGTAGTCATTCTGGCTGCACTATTTCTTTGGCAA------GCTTTTAGC
AAAAGT------------------------------------------------------
GGCAGCCTTGAATGGATGATTACTCTCTTCTCTCTATCTACTCTCCCCAATACTCTGGTC
ATGGGAATCCCTCTTTTGAAGGCCATGTACGGA------------------------GAA
TTTTCAGGTAGTCTTATGGTTCAAATTGTGGTGCTGCAGAGTGTAATTTGGTATACTCTT
ATGCTCTTTATGTTTGAATATAGAGGAGCAAAGTTACTCATCTCCGAGCAATTCCCT---
------------------------------------------------------------
------------------------------------------------GAAACTGCGGGG
TCTATTACCTCTTTCAGAGTTGATTCTGATGTCGTTTCTCTCAACGGTCGGGAACCA---
---------TTGCAAGCAGATGCT---------------------------------GAG
ATCGGTGACGATGGTAAGCTCCATGTGGTTGTTAAAAGA---TCTACAGCATCGTCAATG
GTGTCTTCCTTTAACAAATCACAAGGACTGAACTCA------------------------
------------------------------------------------------------
------------------ATAACTTCCATGACACCGAGAGCTTCGAATCTAACAGGT---
------------------------------------------------------------
------------------------------------------------------------
---GTAGAGATCTACTCAGTGCAATCTTCTAGAGAGCCAACACCAAGGGCTTCAAGCTTT
AACCAGACAGACTTTTATGCCATGTTT---GCTAGTAAGGCTGCAAGTCCAAAACATGGA
TACACAAATAGTTTCCAGGGATCA------------------------------------
------------------------------------GGTATTGGTGATGTATACTCTTTG
CAATCTTCAAAGGGAGCGACTCCAAGGACATCAAATTTTGATGAGGAGATGATGCTGAAG
ATTAAT------AATAATAACGGAAAGAAACGAGGAGGGAGAAGTATGAGTGGGGAATTA
TTTAATGGT---------------------------TACCCACCTCCTAATCCCATGTTT
TCAGGGTCTACAAGTGGTGGAATG------------------------------------
---AGAAAGAAGGAAAGCGGTGGA------------------------------------
------------------------------------------------------------
------------------------------------------------------------
------------------ACAATGCCCAATAATAAAGAACTCCACATGTTCGTTTGGAGC
TCAAGTGCCTCTCCAGTTTCTGAAGGGAATCTCAGACATGCAGTTAATAGAGCTGCCTCC
ATTGAATTTGGGGACATTGACTCTTCT------AAAACTGCTGCGCTTCAAAATGAGAAT
GCTGCTTCAAGAGCCTTGCACCAACTAAGTGAAAATATGAGTCCA---------------
------------------------------------------------------------
GCTGGGAGAATGAATGGAGAAAAGGACAGGGATATGGATGAT------------------
------CAAAAAAAGTTTGCACCAAATGGGTCACCCTTCAGT------TGCCAAAAGAAG
ATGGATATGGATATGGAAGGTGGAGAT---------------------------------
------------------GGATCAAAAAAACATCAAATGCCTCCAGCTAGTGTCATGACT
AGGCTCATTATAATCATGGTCTGGAGGAAGCTTATAAGAAACCCCAACACATATTCAAGC
CTTTTTGGTGTTGTATGGTCTCTCATATCATACAGGTGGAGCATCCAAATGCCGTCAATC
GTAAGCGGATCTATATCAATATTATCA------------------GATGCAGGCCTAGGA
ATGGCTATGTTCAGTCTAGGT---TTATTCATGGCTTTGCAACCGAAGATTATTGCTTGT
GGAAAATCTGTGGCCACC------------------------TTTGCTATGGCAGTGAGG
TTT------------------------------------TTGACGGGTCCAGCCGTTATT
GCTGCTACCTCTATTGCTATTGGTCTTCGTGGCCCACTTCTGCATGTGGCCATTGTCCAG
GCG---------------------------------------------------------
------------------------------------------------------------
------------GCTCTTCCCCAAGGGATTGTACCATTTGTTTTTGCCAAGGAGTACAAT
------------------------------GTCCACGCTGACATACTCAGTACTGCG---
---------------------------------GTTATATTTGGAATGTTGATTGCGTTG
CCAATTACAATACTTTATTACGTGCTTCTGGG----------------------------
------------
>Rc29816
---ATGATTACCGGGAAGGATCTCTAC------------ACCGTTCTAACAGCGGTGGTT
CCGCTCTATGTCGCCATGATCTTAGCCTATGGCTCTGTACGGTGGTGGAAAATATTCAGC
CCTGACCAGTGTTCCGGTATCAACCGGTTCGTTGCCATTTTTGCTGTTCCACTTTTGTCC
TTTCACTTCATCTCAACTAATAATCCTTACGAGATGAATTTGAGGTTTATCGCCGCCGAT
ACTCTTCAGAAGATTATAATGCTAGTGGCCCTTGGTCTCTGGACT------AATCTTACT
AAAAATGGA---------------------------------------------------
---AGTTTGGAATGGATGATTACTATTTTCTCATTGTCAACACTGCCTAATACTCTTGTC
ATGGGCATCCCTTTGTTAATCGCTATGTATGAT------------------------AAG
TACGCCGGTAGCCTTATGGTTCAAGTTGTGGTATTGCAGTGTATTATTTGGTACACGCTT
TTGCTGTTCCTTTTTGAGTACAGAGGTGCTAAAATGTTGATTATGGAGCAATTTCCT---
GAA---------------------------------------------------------
---------------------------------------------------ACTGCTGCT
TCCATTGTGTCGTTTAAAGTGGATTCTGATGTTGTCTCTTTAGATGGAAGA---------
---GATTTCTTGGAAACTGATGCT---------------------------------GAA
ATTGGTAACGATGGGAAGTTACATGTTACTGTAAGGAAGTCTAATGCTTCCAGGAGATCT
------CTA---------------GGCCCTGGT---------------------------
------------------------------------------------------------
---------------TCTTTTTCTGGATTGACTCCTCGTCCTTCCAATCTTACTGGT---
------------------------------------------------------------
------------------------------------------------------------
---GCTGAGATTTATAGTTTGAGTTCGTCGCGAAATCCTACTCCAAGAGGGTCGAAC---
------------------------------------------TTTAACACCTCTGATTTC
TATAATATGATGGGTGTGCAAGGATTTCCT------------------------------
------------GGCGGTAGGCTATCGAATTTCGGTCCGGCTGATTTGTACTCAGTACAA
TCT---TCTAGAGGTCCTACTCCTCGTCCATCCAATTTTGAAGAAAAT------------
------------------------TGTGCTCCAATGGCTACAATTTCTTCTCCTAGATTC
GGATTTTATCCT---GCACAGACTGTGCCTACGTCTTATCCAGCGCCGAATCCGGAGTTT
TCTTCTACCAAAAACACCAAGAATCAGCAA---------------CAGCAGGAGCAGCAG
CAACCACTACAGCAACAACAGCAGCAGCAG------------------------------
------------------------------------------------------------
------------------------------------------------------------
---AATCAGAATAACAAAACAAACCATGATGCTAAAGAGCTGCATATGTTTGTATGGAGC
TCTAGTGCGTCTCCCGTCTCT---------------GATGTATTTGGCGGG------AAT
GATTTCGGAGCGGCGCAGCAATCTGGCCGGTCTGATCAGGGT---GCCAAAGAGATCAGG
ATGTTAGTTGCTGAT---CACCCACAGAATGGGGAAACAAAAGCAATTGCA---------
------------------------------------CATGCTGGAGATTTTCCTGGTGAG
GACTTTAGTTTTGCT---GGTAAAGGT---GATGGAGAAGAT---GATGAGAGAGAAAAA
GATGGA---CCCACTGGACTTAATAAACTGGGG---TCCAGCTCAACCGCCGAACTCCAC
CCAAAAGTAGTCGGAGCACCAGAA------------------------------------
------------------ACCGGTGTCAACAAACAAATGCCACCGGCTAGTGTGATGACT
CGTCTGATATTGATAATGGTTTGGCGCAAACTAATTAGGAACCCAAACACATACTCCAGT
CTTATTGGCCTGGTTTGGTCTTTAATTGCTTTTCGTTGGGATGTGGCTATGCCTGCAATA
ATAAAGCAGTCAATCTCTATACTGTCA------------------GATGCTGGTCTTGGA
ATGGCTATGTTCAGCTTAGGT---CTTTTTATGGCGTTACAACCGAAGATAATTGCATGT
GGGAACTCAGTAGCTGCA------------------------TTTGCAATGGCTGTCCGA
TTC------------------------------------CTTACTGGTCCTGCAGTGATG
GCTGCAGCTTCAATCGCTGTTGGCCTGCGTGGTACCCTCCTCCGCATCGCTATTGTTCAG
GCT---------------------------------------------------------
------------------------------------------------------------
------------GCACTACCACAAGGAATTGTTCCATTTGTGTTTGCTAAAGAGTACAAT
------------------------------GTCCATCCAGCCATTCTTAGCACTGCG---
---------------------------------GTTATCTTTGGGATGTTGATAGCTTTG
CCAATTACTCTTGTCTACTACATCCTTCTTGGATTGTGA---------------------
------------
>Rc30180
---ATGATTAGTGCTACAGACCTCTAC------------CATGTTCTCACAGCAGTTGTG
CCACTTTATGTGGCCATGATCTTAGCTTATGGCTCCGTGAAATGGTGGAAGATTTTTAGC
CCTGATCAGTGTTCAGGGATCAACAGATTTGTTGCTCTATTTGCAGTTCCTTTGCTTTCT
TTTCACTTTATTTCCACCAACAATCCTTATGCCATGAACTACAGGTTCATTGCAGCTGAC
ACTCTTCAAAAAGTCATAGTCTTGTTTGTTTTAGCCATCTGGTCT------AGAACCAGC
TCCAGAGGC---------------------------------------------------
---TCTCTTGAATGGTCCATCACGCTCTTTTCTCTTTCCACTCTTCCTAATACTCTTGTT
ATGGGCATCCCTTTGTTGAAGGGTATGTATGGG------------------------GAT
GACTCAGGGAGTCTTATGGTCCAAATAGTTGTCCTTCAATGCATAATATGGTATACTTTG
ATGCTCTTTCTGTTTGAATATAGAGGAGCTAGACTCTTGATTGGTGAACAGTTTCCTGAT
------------------------------------------------------------
---------------------------------------------------ACTGCTGGC
TCTATAATATCCTTTAGAGTTGATTCTGATATCATATCTTTAGATGGTAGA---------
---GAACCATTGCAAACTGAAGCT---------------------------------GAG
GTTGGTGAAGATGGAAAACTTCATGTTACAGTAAGAAAATCAACTAGTTCTAGATCAGAA
---ATCTTCTCTCGTAGATCACACGGTCCAAAT---------------------------
------------------------------------------------------------
---------------TCTGGTCTTTCATTGACTCCCAGACCATCTAATCTAACCAAT---
------------------------------------------------------------
------------------------------------------------------------
---GTAGAGATTTATTCTCTTCAATCTTCAAGAAATCCAACTCCAAGAGGCTCAAGT---
------------------------------------------TTTAACCATACTGATTTT
TACTCAATGGTTAAT---------------------------------------------
------------------------------------------GGAAAAAATGCAAGTAAT
GTTAGTCCTAGGCAATCCAACTTTGGTAACTTGCCATTTGATGAAGAAAATGGAGGAATT
------------------------------------------GGAGTGTTTGGA------
---------AATGTCTCAAGGACAAATGGAAGTGCTTATCCTGCACCACCTAATGCTGGG
ATTTTCTCT------------------------------------------------CCT
GGAGCTAAGAAGAAGGCAAATGGAGCT---------------------------------
------------------------------------------------------------
------------------------------------------------------------
------------------------GAAAATGGCAAGGATTTACACATGTTTGTATGGAGT
TCCAGTGCTTCACCAGTATCAGAA------------------------GGTGGAATTCAT
GTCTTCAGGGGTGGG------GATCATGGCATTGACCTTGGTGGG---------------
GTAGCTCACCAGAAAGTA------------------------------------------
------------------------------------GATTATGATGAGTTTGGTCGAGAT
GAGTTCAGCTTTGGAAACAGACCAGTGCCAAATGGGGTGGACAGGGAGGGCCCAGTGCTT
TCCAAGCTTGGCTCAAGCTCC------------------------ACAGCAGAGCTACAC
CCAAAGACTGGTGTTGATGGTGAA------------------------------------
---------------------CCAAGGGCTACTGCCATGCCACCTGCTAGTGTTATGACA
AGACTCATTCTTATTATGGTGTGGAGAAAGCTCATAAGAAATCCTAATACTTATTCCAGC
CTCATTGGCCTTACCTGGTCTCTTGTCTCTTTCAAATTGCATATAGAAATGCCTGCAATC
ATTGCTGGTTCTATAGCCATCCTGTCC------------------AACGCTGGTCTTGGA
ATGGCAATGTTTAGTCTTGGT---TTGTTCATGGCATTACAGCCAAGGATCATTGCTTGT
GGAAACTCGATTGCTACT------------------------TTTGCAATGGCTGTTAGA
TTC------------------------------------CTAACTGGTCCTGCAGTAATG
GCTGCTGCTTCATTTGCTGTCGGATTGCGCGGAGTTCTGTTGCACATAGCCATTGTGCAG
GCA---------------------------------------------------------
------------------------------------------------------------
------------GCTCTTCCACAAGGGATTGTCCCCTTCGTCTTTGCAAAAGAATATAAT
------------------------------GTTCATCCTGACATTTTGAGCACTGGTGCT
TTTGTGCATGATTTAATGCATGCTTTTGACGAGATCATGCTAGTGGAGATACTAAGTGGT
CCTATAAAGATGTTCTGCCTTTTTTATAAGCAATCATGGATGTTTATGGAAAGGCAG---
TTTTCATGA---
>Rc29822
------------------------------------------------------------
------------------------------------------------------------
------------------------ATGTTTGTTGCTAAATTTTCAATTCCACTGTTATCA
TTTCAAGTTATCTCCAACAACAACCCCTACAAAATGAACCTCAAACTTATATTTGCTGAC
TTTCTTCAAAAACTATTAGCTGCTTTAGTACTCTTAGCAATCACC------AAGATCAGC
TCT------------------------------------------------------AGA
GGAAGGTTGAATTGGATCATCACTGGTCTCTCTCTGTCAACATTGCCTAACACTTTGATA
TTGGGAATCCCACTTTTGAAGGCTATGTATGGG------------------------GCT
GAAGCAGAGGCACTTTCA---CAGATAGTTGTCTTACAAAGCTTAGTTTGGTATAATTTG
TTGCTGTTCCTGTTTGAGCTAAATGCAACCTATGCAGCTCCAGTGGCA------------
------------------------------------------------------------
------------------------------------------------------------
------------------------------------------------------------
------------------------------------------------------------
------------------------------------------------------------
------------------------------------------------------------
------------------------------------------------------------
---------------------------------CCATCTTCAGAAACTACA---------
------------------------------------------------------------
------------------------------------------------------------
---GGAGACCAGGAGGCCCCTCAAGAAGCACAATCAAAGGAGGAAGAAGATGAA------
------------------------------------------------------------
------------------------------------------------------------
------------------------------------------------------------
------------------------------------------------------------
------------------------------------------------------------
------------------------------------------------------------
------------------------------------------------------------
------------------------------------------------------------
------------------------------------------------------------
------------------------------------------------------------
------------------------------------------------------------
------------------------------------------------------------
------------------------------------------------------------
------------------------------------------------------------
------------------------------------------------------------
------------------------------------------------------------
------------------------------------------------------------
------------------------------------------------------------
---------------------------ACAAATACAAGTACAACAAGGAGAGCAAAAACC
ATGGTCATTCTCTTGACAGTGGGGAAGAAGCTGCTGAGAAATCCCAATTTCCATGCAACT
CTGCTGGGTCTGATATGGGCAAGCGTACACTTCAGGTGGGATGTAAAACTGCCAGACATT
GTTGATAAATCTATACGGATATTGTCA------------------ACAGGAGGGCTCGGT
ATGGCAATGTTCAGCTTAGGC---CTGTTCATGGCATCACGCCCCAATATAATAGCATGT
GGCGTTCGAATGGCAGTG------------------------CTATCTATGTCAATGAAA
TTC------------------------------------ATTTCAGGCCCTGCTATAATG
GCAGTTGCTGCCCTTGCGGTTAGAGCAAGGGGCACAGTGTTCAAAGTGGCCATTGTGCAG
GCA---------------------------------------------------------
------------------------------------------------------------
------------GCTCTACCTCAGGGGATTGTTCCATTTGTCTTTGCTAAAGAATACAAC
------------------------------ATTCATCCAGACATATTGAGCACAGGG---
---------------------------------GTAATTTTTGGCATGCTCATTGCACTG
CCAATAGCTTTGGCCTACTACTCCCTATTAGCATTATGA---------------------
------------
>Rc30128
---ATGATAGGGTGGGAAGATGTTTAC------------AAGGTCATAGTGGCCATGGTA
CCACTGTATGTTGCCCTACTTTTAGGATATGGGTCTATAAGATGGTGGAAGATATTTACA
CCCGAACAAGGTGGGGCTGTAAACAGGCTTGTTTGCTACTTCACTCTCCCCCTCTTCACC
TTTGAGTTCACTGCCCATGTCGATCCATTCAAGATGAATTATCTATTCATTGGCGCTGAT
GCTATATCCAAGTTCATTATAGTGGTGGTTCTTGCATGTTGGGCG------AAGTTCAGT
AGCAAAGGA---------------------------------------------------
---AGCTACACATGGTCCATTACAAGTTTCTCTTTATCTACCTTGACTAATTCACTAGTC
GTGGGTGTTCCTTTAATGAAAGCCATGTATGGT------------------------CCA
ATGGCAGTTGATCTTGTTGTTCAATCATCTGTCGTTCAGGCTATCATATGGCTTACAATT
TTATTGTTTGTGTTAGAATTTAGAAGAACCAGA---CTTGATATCTCTTCTTCTAATTAT
------------------------------------------------------------
------------------------------------------------------------
AATAAAAATAGTGATAATTTAGAGAAAGATTTGGAGGGAAGTGGTAGTGCA---------
GGTAACATGGCAATAAGC------------------------------------------
------------------------------------------------------------
------------------------------------------------------------
------------------------------------------------------------
------------------------------------------------------------
------------------------------------------------------------
------------------------------------------------------------
------------------------------------------------------------
------------------------------------------------------------
------------------------------------------------------------
------------------------------------------------------------
------------------------------------------------------------
------------------------------------------------------------
------------------------------------------------------------
------------------------------------------------------------
------------------------------------------------------------
------------------------------------------------------------
------------------------------------------------------------
------------------------------------------------------------
------------------------------------------------------------
------------------------------------------------------------
------------------------------------------------------------
------------------------------------------------------------
------------------------------------------------------------
------------------------------------------------------------
------------------------------------------------------------
------------------------------------------AGTAGTGGACCTTCTTTT
TGGGTTTTGATGAAGGTGGTGGGGGTGAAACTTGCTATGAATCCTAATTCATATGCATGC
ATTCTAGGCCTTGTTTGGGCTTTTATAGCAAATAGGTGGCATTTTGAGATGCCAAGCATC
ATGGAGGGATCTATTCTGATTATGTCA------------------AAGGCAGGAACAGGC
ACTGCCATGTTTAGCATGGGG---ATCTTCATGGCTGTACAAGAAAAGGTGATAGCCTGT
GGTGCAGGACTAACTGTG------------------------GTAGGGATGATCCTAAGG
TTC------------------------------------ATTGCTGGACCCGCAGCAATG
GCTATCGGCTCTATTGCTGTGGGTTTGCATGGTGACGTTTTACGTGTTGCTATCATTCAG
GCA---------------------------------------------------------
------------------------------------------------------------
------------GCATTACCACAATCCATTACCTCATTCATCTTCGCTAAGGAATATGGT
------------------------------TTGCATGCTGAGGTGCTTAGCACAGCT---
---------------------------------GTGATCTTCGGAATGATTGTGTCGCTT
CCGGTGTTAATCGCTTACTATGCGATCTTAGAGTTTGCTCATTAG---------------
------------
>SbPIN10
---ATGATCACGGGCACGGACTTCTAC------------CACGTGATGACGGCCATGGTG
CCGCTGTACGTCGCCATGATCCTGGCGTACGGCTCCGTCCGGTGGTGGCGCATCTTCACG
CCGGATCAGTGCTCCGGGATCAACCGCTTCGTGGCGCTCTTCGCCGTGCCGCTGCTCTCC
TTCCACTTCATCTCCACCAACAACCCCTACACCATGAACCTCCGGTTCATCGCCGCCGAC
ACGCTGCAGAAGCTCATCGTCCTGGCGCTGCTCACCGCCTGGAGC------TACCTCTCC
CGGCGGGGC---------------------------------------------------
---TGCCTGGAGTGGACCATCACGCTCTTCTCCCTGTCCACGCTGCCCAACACGCTGGTG
ATGGGCATCCCGCTGCTCAAGGGCATGTACGGC------------------------GAC
TTCTCCGGCAGCCTGATGGTGCAGATCGTGGTGCTCCAGTGCATCATCTGGTACACGCTG
ATGCTCTTCATGTTCGAGTACCGCGGCGCCAGGATCCTCATCACCGAGCAGTTCCCG---
GAC---------------------------------------------------------
---------------------------------------------------ACGGCGGGC
GCCATCGCGTCCATCGTCGTCGACCCCGACGTGGTGTCGCTGGAC---------GGCCGG
AACGACGCCATCGAGACGGAGGCC---------------------------------GAG
GTGAAGGAGGACGGCAAGATACACGTGACGGTGCGCCGCTCCAACGCGTCCCGGTCGGAC
---ATCTACTCCCGGCGGTCCATGGGG---------------------------------
------------------------------------------------------------
------------------TTCTCCAGCACCACGCCGCGGCCCAGCAACCTGACCAAC---
------------------------------------------------------------
------------------------------------------------------------
---GCCGAGATCTACTCGCTGCAGTCGTCGCGGAACCCGACGCCGCGGGGGTCCAGC---
------------------------------------------TTCAACCACACCGACTTC
TACTCCATGGTGGGGCGCAGC---------------------------------------
------------TCCAACTTCGCCGCCGGGGACGCCTTCGGGCTGCGC------------
---------ACCGGCGCCACGCCCAGGCCGTCCAACTACGAGGAGGAAGCGCAGGGCGGC
---------------------------------------AAGGCGGCGAAC---------
---------------------AAGTACGGCGGCCAGTACCCGGCGCCCAACCCGGCCATG
GCGGCGCAGCCCATGCCCACC---------------------------------AAGCAG
GGTCTCAAGAAGGCGGCGGCCAAT------------------------------------
------------------------------------------------------------
------------------------------------------------GGGCAGGCCAAG
GGCGAGGACGGCAAG---------------------GACCTGCACATGTTCGTCTGGAGC
TCCAGCGCGTCGCCCGTGTCCGACGTGTTCGGCAATGGC---------------GCCGCC
GAGTACAACGACGCCGCCGCCGTCAAGGAGGTCCGCATGGCCGTCGCCTCCCCGCGCAAA
GTTGCGGCGGACGGGAGGAAGGAG------------------------------------
---------------------------------AGGGGCGAGGACTTCACAGAGCGGGAC
GACTTCAGCTTCGGCAACAAGGGCGCGGCGGAGAGGGACGCGGAAGCCGGCGACGAGAAG
---GCGGCGGCTCTGCAGGTG------------------------------------GGG
------AATGCCTGCGGCGTGGCG------------------------------------
---------------------GCGGCGCCCGCGGCGATGCCACCGACGAGCGTGATGACG
CGGCTCATCCTCATCATGGTGTGGCGCAAGCTCATCCGCAACCCGAACACCTACTCCAGC
CTCATCGGCCTCGTCTGGTCGCTCGTCTGCTTCAGGTGGAACTTCGAGATGCCGGCGATC
ATCCTCAAGTCCATCTCGATCCTCTCC------------------GACGCCGGGCTCGGC
ATGGCCATGTTCAGTCTGGGT---CTGTTCATGGCGCTGCAGCCACGGATCATCGCGTGC
GGTAACAAGGTGGCCACG------------------------TTCGCCATGGCCGTGCGG
TTC------------------------------------CTCACCGGCCCCGCCGTCATG
GCCGCCGCCTCCCTGGCCGTCGGCCTCCGCGGCACGCTCCTCCACGTCGCCATCGTCCAG
GCC---------------------------------------------------------
------------------------------------------------------------
------------GCGCTGCCGCAGGGCATTGTCCCCTTCGTCTTCGCCAAGGAGTACGGC
------------------------------GTGCACCCTGACATCCTCAGCACGGCA---
---------------------------------GTGATCTTCGGCATGCTCATCGCGCTG
CCCATCACGCTGGTGTACTACATCCTGATGGGGCTGTGA---------------------
------------
>SbPIN6
---ATGATTACCGCGACGGACTTCTAC------------CACGTCATGACGGCCGTGGTG
CCGCTGTACGTGGCGATGATCCTGGCCTACGGGTCGGTGCGGTGGTGGCGCATCTTCTCG
CCGGACCAGTGCTCCGGGATCAACCGCTTCGTCGCGCTCTTCGCCGTGCCGCTGCTGTCC
TTCCACTTCATCTCCACCAACAACCCCTACACTATGAACCTGCGCTTCATCGCCGCCGAC
ACGCTGCAGAAGCTCATGGTGCTGGCCATGCTCACCGCGTGGAGC------CACCTCAGC
CGCCGGGGC---------------------------------------------------
---AGCCTGGAGTGGACCATCACGCTCTTCTCCCTCTCCACGCTGCCCAACACACTGGTC
ATGGGCATCCCGCTGCTCAAGGGCATGTACGGC------------------------GAC
TTCTCCGGGAGCCTCATGGTGCAGATCGTCGTGCTCCAGTGCATCATCTGGTACACGCTC
ATGCTCTTCATGTTCGAGTACCGCGGCGCGCGCTTGCTCATCACCGAGCAGTTCCCG---
GAC---------------------------------------------------------
---------------------------------------------------AACGCGGGC
GCCATCGCGTCCATCGTCGTCGACCCGGACGTCGTCTCCCTCGAC---------GGCCGG
AGGGACGCCATCGAGACGGAGGCC---------------------------------GAG
GTGAAGGAGGACGGCAAGATACACGTCACCGTGCGCCGCTCCAACGCGTCGCGCTCCGAC
---ATCTACTCGCGCCGGTCCATGGGA---------------------------------
------------------------------------------------------------
------------------TTCTCAAGCACCACGCCGCGGCCCAGCAACCTGACCAAC---
------------------------------------------------------------
------------------------------------------------------------
---GCCGAGATCTACTCGCTGCAGTCGTCGCGGAACCCGACGCCACGGGGCTCCAGC---
------------------------------------------TTCAACCACAACGACTTC
TACTCCATGGTGGGGCGCAGC---------------------------------------
------------TCCAACTTCGGCGCGGCCGACGCGTTCGGCATCCGC------------
---------ACGGGCGCCACGCCGCGCCCGTCCAACTACGAGGACGACGCGGCTAAGCCC
GCC---------------AAGTACCCGCTCCCCGTGGTGAATGCGGCGGCGCCCGTTCCC
------------------GGGGCGGCGGCGGGACACTACCCCGCGCCCAACCCGGCGGTG
GCCGCGGCGCCCAAG---------------------------------------------
---AAGAAGGCGGCCGGCACCAAC------------------------------------
------------------------------------------------------------
------------------------------------------------GGGCAGGCCAAG
GGCGAGGAC------------------------------CTCCACATGTTCGTCTGGAGC
TCCAGCGCGTCGCCCGTGTCGGACGTCTTCGGCGGCGGC---------------GCGCCG
GACTACAACGACGCCGCGGCGGCCGTCAAG------------------TCCCCCCGCAAA
ATGGACGGCGGCGGAGCCAAGGAC------------------------------------
---------------------------------AGGGACGAC---TACGTGGAGCGCGAC
GAGTTCAGCTTCGGGAACAGGGGCGCGATGGACAGGGACGCGGAGGCAGGGGACGAGAAG
GCCGCGGCGGCGACCGCGGTT------------------------------------GCT
GGCGGGGACCCCAAC---GCGGTA------------------------------------
---------------------GCCGCGCCGACGGCGATGCCGCCGACGAGCGTGATGACC
CGTCTCATCCTGATCATGGTGTGGCGCAAGCTCATCCGCAACCCGAACACCTACTCCAGC
CTCATCGGCGTCATCTGGTCACTCGTCTGCTTCAGGTGGAACTTCCAGATGCCGGCCATC
GTCCTGCAATCCATCTCCATCCTGTCG------------------GACGCGGGGCTCGGA
ATGGCCATGTTCAGTCTCGGG---CTGTTCATGGCGCTGCAGCCGCGGATCATCGCGTGC
GGGAACAAGGTGGCGACG------------------------TTCGCCATGGCGGTGCGC
TTC------------------------------------CTGACCGGTCCGGCCGTTATG
GCGGCCGCGTCCTTCGCCGTGGGCCTCCGCGGGACGCTTCTGCACGTCGCCATCGTCCAG
GCA---------------------------------------------------------
------------------------------------------------------------
------------GCTCTGCCCCAGGGCATTGTCCCCTTCGTCTTCGCAAAGGAGTACAAC
------------------------------GTGCACCCTGACATTCTCAGCACGGCA---
---------------------------------GTCATTTTTGGCATGCTCATCGCCCTG
CCAATCACGCTCGTCTACTACATCCTGCTCGGCCTGTGA---------------------
------------
>SbPIN11
---ATGATCACCGGGCGGGACATCTAC------------GACGTCCTGGCGGCGATCGTG
CCGCTGTACGTGGCCATGTTCCTGGCGTACGGGTCGGTGCGGTGGTGGGGCATCTTCACC
CCGGACCAGTGCTCGGGCATCAACCGCTTCGTGGCCGTCTTCGCCGTGCCGCTGCTCTCC
TTCCACTTCATCTCCAGCTGCGACCCCTACGCGATGCAGTACCGGTTCCTGGCCGCCGAC
TCGCTCCAGAAGCTCGTCATCCTGGCGGCGCTGGCGGTGTGGCAC------AACGTGCTC
TCCCGCTACCGCCGT---------------------------------GGCGCGGCGGCG
TCGTCGCTGGACTGGACCATCACGCTCTTCTCGCTGTCCACGCTGCCCAACACGCTGGTG
ATGGGCATCCCGCTGCTCCGCGCCATGTACGGC------------------------GAC
TTCTCGGGCAACCTCATGGTGCAGATCGTGGTGCTGCAGAGCGTCATCTGGTACACGCTC
ATGCTCTTCCTCTTCGAGTACCGCGGCGCCAAGGCGCTCATCTCCGAGCAGTTCCCGCCG
------------------------------------------------------------
------------------------------------------------GACGTCGGCGCC
AGCATCGCCTCCTTCAGGGTCGACTCCGACGTCGTCTCACTCAACGGCCGCGAGGCG---
---------CTGCAGGCCGACGCC---------------------------------GAG
GTCGGCAGCGACGGCCGCGTCCACGTCGTCATCCGCCGCTCCGCGTCCGCGTCCACCACG
GGCGGCGGCCACGGTGGTGCGCGCTCCGGCGTGGGGGGGTAC------------------
------------------------------------------------------------
---CGCCCCTACGGCCCGTCCTCGGCCATGACCCCGCGCGCCTCCAACCTCACGGGC---
------------------------------------------------------------
------------------------------------------------------------
---GTCGAGATCTACTCGCTGCAGACGTCGCGGGAGCCCACGCCCCGCGGCTCCAGCTTC
AACCAGTCCGACTTCTACGCCATGTTCAACGGCAGCAAGATGGCCAGCCCGCTCGCGCAG
CCCGGC------------------------------------------------------
------------------------------------------------------------
---------------------GCACGCGCGCCGGGGCTCGACGAGCAGGTGGCCAAC---
---------------------------------------AAGTTCGCGTCTGGGAAAGGC
GGCGACGCGACG------------------GCGGCGTACCCCGCGCCAAACCCCGGCATG
ATGCCACCGCCA------------------------------------------------
---CGGAAGAAGGAGCTCGGGGGCTCC---------------------------------
------------------------------------------------------------
------------------------------------------------------------
------------------AACTCCAACTCCAACAAGGAGCTGCACATGTTCGTGTGGAGC
TCCAGCGCGTCGCCCGTGTCGGAGGCCAACCTCCGCAACGCCGTCAACCACGCCGCCTCT
ACCGACTTCGCTGCCGTGCCGCCGCCACCG---ATGCCCGTCGACGGCGCCACCCCAAAA
GGCGTGAGTGGGACTGTGACGCCGGCCAAGAAGCCGGACCCCGCGGCCAAC---------
------------------------------------------------------------
GGCGGCGACCTGGAGATCGAGGACGGCCTCAAGAGCCCCGCGACGGGC------------
---CTGGCCGCCAAGTTCCCGGTGTCGGGCTCGCCGTACGTGGCACCGCGCAAGAAGGGC
------GCCGACGCGCCGGGG---------------------------------------
---------------CTGGAGGAGGCCGCGCACCCGATGCCGCCGGCGAGCGTGATGACG
CGCCTCATCCTCATCATGGTGTGGCGGAAGCTCATCAGGAACCCCAACACCTACTCCAGC
CTCATCGGCCTCGTTTGGTCCCTCGTCTCGTTCAGGTTTAACATCCAGATGCCCTCAATT
ATAAAGGGATCAATATCTATATTGTCC------------------GATGCAGGGCTAGGC
ATGGCTATGTTCAGCTTAGGT---CTGTTCATGGCTCTGCAACCAAAGATCATCTCTTGT
GGCAAGAGGGTGGCGACG------------------------TTCGCCATGGCGGTGAGA
TTT------------------------------------TTGACTGGTCCGGCAGTGATC
GCGGCTACCTCCATCGCCATTGGGCTCCGGGGAGTGCTCCTGCACGTTGCCATCGTTCAG
GCT---------------------------------------------------------
------------------------------------------------------------
------------GCACTTCCACAAGGCATCGTTCCCTTTGTGTTTGCAAAGGAATACAAC
------------------------------TGCCATCCTCAAATACTTAGCACAGCG---
---------------------------------GTTATATTCGGGATGCTCATCGCGCTT
CCGATCACGATACTCTACTATGTTCTTCTTGGAATTTAG---------------------
------------
>SbPIN7
---ATGATCACGGCGCTGGACCTGTAC------------CACGTGCTGACGGCGGTGGTG
CCGCTGTACGTAGCCATGACGCTCGCCTACGGCTCCGTCCGCTGGTGGCGGATCTTCACC
CCGGACCAGTGCTCAGGGATCAACCGCTTCGTCGCGCTCTTCGCCGTCCCGCTCCTCTCC
TTCCACTTCATCTCCACCAACAACCCTTTCGCCATGAACCTGCGCTTCCTCGCCGCCGAC
ACGCTGCAGAAGGTCGCCGTCCTCGCGCTCCTCTTCCTCGCCTCC------CGCCTCTTC
TCCTCCTCCGCC---------------------------------------TCGCGCTTC
CTCGGCCTCGACTGGAGCATCACGCTCTTCTCCCTCTCCACGCTCCCCAACACGCTCGTC
ATGGGCATCCCGCTGCTCCGCGGCATGTACGGCGGCGGCGGCGCCTCCTCCTCCTCCATC
GACGCGGGAACGCTCATGGTCCAGGTCGTCGTGCTCCAGTGCATCATCTGGTACACGCTC
ATGCTCTTCCTCTTCGAGTACCGCGCCGCCCGCGCGCTCGTGCTCGACCAGTTCCCCGAC
GGC---------------------------------------------------------
---------------------------------------------------GCCGCGGCG
TCCATCGTCTCGTTCCGCGTCGACTCCGACGTCGTCTCGCTCGCCAGGGGC---------
GAGATCGAGCTCGAGGCAGACGCCGTCCCCGTCCCC---------------------GCC
GGCGGCGACGGCGGACGGGTGCGGGTCACCGTGCGCAAGTCCACCAGCTCGCGCTCTGAG
---GCCGCGTGCTCGCACTCCCACTCC---------------------------------
------------------------------------------------------------
---------------CACTCGCAGTCCATGCAGCCACGGGTGTCCAACCTCTCCGGG---
------------------------------------------------------------
------------------------------------------------------------
---GTGGAGATCTACTCGCTGCAGTCGTCGCGCAACCCCACCCCGCGGGGATCCAGC---
------------------------------------------TTCAACCACACCGACTTC
TTCAACATCGTCGGC---------------------------------------------
------------------------------------------------------------
GCCGGTGCCAAGGGAGGAGCAGCAGCGGCGGCGGCCGGGGACGAGGAGAAG---------
------------------------------------------------------------
---------------------GGCGGCGCCGGTGGACACTCGCCGCAGCCGCAGGCC---
------------------------------------------------------------
------------GTCGCCGCCGTGGCG---------------------------------
------------------------------------------------------------
------------------------------------------------------------
------------------------GCCAAGAGGAAGGACCTGCACATGCTCGTCTGGAGC
TCCAGTGCCTCCCCGGTCTCCGAGCGTGCTGCTGGT------------GCCGCCGTGCAC
GTCTTCGGCGCCGGCGCCGCCGACCATGCCGACGTCCTCGCCAAAGGAACCCAG------
------------------------------------------------------------
------------------------------------GCCTACGACGAGTACGGGCGTGAC
GATTTCAGC---AGGACCAAGAACGGGAACGGC---GCGGACAAGGGCGGGCCGACGCTG
TCCAAGCTTGGGTCCAACTCC------------------------ACGGCGCAGCTCTAC
CCCAAGGACGACGGCGAGGGGAGG------------------------------------
---------------------CCG---GCGGCCGCGATGCCGCCGGCGAGCGTCATGACG
AGGCTCATCCTCATCATGGTCTGGAGGAAGCTGATCAGGAACCCCAACACCTACTCCAGC
CTCATCGGCGTCATCTGGTCCCTGGTATCCTACAGGTGGGGCATTCAGATGCCGGCGATC
ATCGCCCGGTCGATTTCGATCCTGTCA------------------GATGCAGGGCTTGGG
ATGGCCATGTTCAGCCTCGGC---TTGTTCATGGCATTGCAGCCGAGGATCATCGCTTGT
GGCAACAAGTTTGCCGTG------------------------ATCGCGATGGCTGTCCGC
TTC------------------------------------CTTGCGGGTCCAGCAGTCATG
GCTGCCGCCTCCATCGCTGTGGGGCTGCGAGGCGTACTTCTTCACATTGCCATTGTTCAG
GCT---------------------------------------------------------
------------------------------------------------------------
------------GCTCTACCTCAAGGAATCGTGCCATTTGTGTTTGCCAAGGAGTACAAT
------------------------------GTTCACCCTGACATACTGAGCACAGCT---
---------------------------------GTGATCTTCGGGATGCTCATCGCCCTG
CCCATCACCCTGGTCTACTACATCCTGCTGGGGCTCTGA---------------------
------------
>SbPIN9
---ATGATCTCGTGGCACGACCTGTAC------------ACGGTGCTTTGCGCGGTGGTG
CCGCTGTACGTGGCGATGGTCCTGGCGTACGGCTCCGTGCGGTGGTGGGGCGTGCTGACG
CCGGACCAGTGCGCCGGCATCAACCGCTTCGTCGCCGTCTTCGCCGTGCCGCTCCTCTCC
TTCCACTGCATCTCCACCAGCGACCCCTACGTGATGAACCTCCGCTTCATCGCCGCCGAC
ACGCTGCAGAAGGTCCTCGTCCTCGCCGCGCTCGCCGTCTGGTCG------TACCTCCCG
ACCGCGCGCCGCGGCGGCGCCGCCGCCGATGCGGCGGCCGGCGGGACGAATAATAAGCGG
GAGCCGTTGGACTGGTCCATCACGCTCTTCTCCCTGTCCACGCTGCCCAACACGCTCATC
ATGGGGATCCCGCTCCTGGTCGCCATGTACGGG------------------------CAG
TACTCGGGCGACCTCCTGGTGCAGGTGGTGGTGCTCCAGTGCATCGTGTGGTACACCCTC
CTGCTCGTCCTCTACGAGTTCCGCGCCGCGCGGGTGCTCATCGCGGGGCAGTTCCCGGCC
GGCACCGCG---------------------------------------------------
------------------------------------------------GCCGCGGCGTGC
ATCATCGCCGACGTGCGCGTGGACCCGGACGTGGTGTCGCTGGCCGGCAGC---------
------CAGGCGGAGGCGCAGGCC---------------------------------GAG
GTGGCGCCCGACGGCAGGATGCGCCTCGTCGTGCGCCGGTCCACGTCGGCGCCGTCACGG
CGGTCCCTGGCG------------------------------------------------
------------------------------------------------------------
---------------GCGGCCACCGCCGCGACGCCGCGGCCGTCCAACCTGACAGGC---
------------------------------------------------------------
------------------------------------------------------------
---GTGGAGATCTACTCGATGAGCTCGTCGCGGAACGCCACCCCGAGAGGGTCCAGC---
------------------------------------------GGCATCGCGCACGCCGAC
ATAGGC------------------------------------------------------
------------------------------TGGCCCGCCGCCGCGCCGCTGCACGGCGCG
TCGTCGCTGCGCATGTCGAGCTTCGGCGCGGCGGACCTCTTCTCCCTGCACCCG------
------------------------------------------------------------
------------------ACGCCGCGGCCGTCTAGCTTCGACGAGCAAGCTGTGCGG---
GCAAGATCGGCCGCCACG------------------------------------------
---GTGGCGCCCAGCAACGACCCC------------------------------------
------------------------------------------------------------
------------------------------------------------------------
---------------------------------AGGGACGTGCACATGATCGAGTGGAGC
TCCGGCGCGTCCACGACGTCGGAGGTGCGCGGCTTGCCGGTGTTCCACGGCGGCGACCTC
CAC---------------CGCGGCATGGATTCCCGCCGGCTGGTCCCCTCCGAGGTGCCT
------------CCGAGAGCGATGCGGCCG------------------------------
------------------------------------------------------------
GGGGAGCGCGTCGTCACGGGCTTCCCGGCGGACGCCGCCGGGCAGGACGCG---------
---------CTGACGAAGCTGGAG------------TCCGGGTCGACGGAGGAGGAGCGG
AAGGACGACAAG---------------------------------------------GAC
GCCGGCGCCGGAGCGGGAGGGCAGCAAACGGCGGCGGCGGCACCGGCCGGCGTGATGATG
CGGCTGATCGTCACGATGGTGTGGCGCCGGCTGATCCGCAACCCAAACACGTACGCCAGC
GTTGTCGGCCTCACTTGGTCGCTCATCTCGTTCCGATTCCACGTCGCAATGCCAGTCCTA
GTGAAGAACTCCATCAGCATACTCTCC------------------GATGCAGGGCTAGGG
ATGGCCATGTTTAGCTTAGGG---CTGTTCATGGCCACGCAGCCCAAGATCATTGCCTGC
GGAAACAAAGTCGCGGCC------------------------ATCACCATGGCAATTCGC
TTC------------------------------------CTCTTCGGCCCCGCCGTCATG
GCCGCCACGTCCGCCGCCATCGGCCTCCGAGGCACGCTCCTGCGCGTCGCCATTGTTCAG
GCT---------------------------------------------------------
------------------------------------------------------------
------------GCTCTGCCGCAAGGAATTGTGCCATTTGTGTTCGGCAAGGAGTACAAT
------------------------------CTGCACGCCGCCATTCTTTGCACCGGG---
---------------------------------GTGATTTTTGGCATGCTAATCGCTCTT
CCCATCACCTTGGTCTACTATATTATTCTCGGACTATTGTGA------------------
------------
>SbPIN2
---ATGATATCGGGGAACGATGTATAC------------ACGGTGCTGACCGCGATGGTG
CCTCTGTACGTGGCCATGTTCCTGGCGTACGGGTCGGTGCGGTGGTGGCGCATCTTCACG
CCGGACCAGTGCTCCGGCATCAACCGCTTCGTCGCCATCTTCGCCGTGCCGCTGCTGTCC
TTCCACTTCATCTCCACCAACAACCCCTACGCCATGAACCTCCGGTTCCTGGCCGCCGAC
ACACTGCAGAAGCTGCTCGTCCTGGCGGGGCTGGCCGTGTGGTCG------CGCCTGCTG
CCCACCAGC---------------------------------TCCGGCAGGCTCGCGGCG
CCGCGGCTGGACTGGTCCATCACGCTCTTCTCCGTGTCGACGCTGCCCAACACGCTGGTG
ATGGGGATCCCGCTGCTGATCGCCATGTACGGT------------------------CCC
TACGCGGGCTCCCTCATGGTGCAGGTCATCGTGCTCCAGTGCATCATCTGGTACACGCTG
CTGCTCTTCCTCTTCGAGTTCCGCGCCGCGCGGATGCTCATCGCGGACCAGTTCCCGGAC
ACC---------------------------------------------------------
------------------------------------------------------GCGGCG
GCCATCGCGTCGCTGCACGTGGACGCGGACGTGGTGTCGCTGGAGGGCGGC---------
------CGCGCCGAGACGGAGGCC---------------------------------GAG
GTGGCGGAGGACGGCCGCCTGCACGTCACGGTGCGCCGCTCGTCGGCGTCGTCGCGGCGG
TCGCTGCTG---------------------------------------------------
------------------------------------------------------------
------------------ATGGTCACGACGACGCCGCGACCGTCCAACCTCACGGGC---
------------------------------------------------------------
------------------------------------------------------------
---GCGGAGATCTACTCCATGAGCTCGTCGCGGCAGCACAGCCCGCGGGGCTCCAAC---
------------------------------------------TTCAACCACGCCGACTTC
TTCGCCGCCATGGCCATGGTC---------------------------------------
------------------------------GACGGCGCGCCTCCGCCTCCGCCTCCCGCC
GGCGGGGCGCGCGCCTCGAGCTTCGGCGCCGCCGAGCTGTACTCGATGCACTCGTCG---
------------------------------------------------------------
---------CGGGGGCCGACGCCGCGGCAGTCCAACTTCGACGAGCGCTCGGCCTCGGCA
CGGTCGTCGTCGAGACCCGCG------------------------------------GGC
GCCGTGCCCAGCTGCCACGACGCC------------------------------------
------------------------------------------------------------
------------------------------------------------------------
---------------------------------AAGGAGCTCCACATGTTCGTGTGGAGC
TCCAGCGCCTCCCCCGTCTCGGAAGTCAGCGGCCTGCCGGTATTCACCGGTGGCGCGGGC
GGC---GGCGTCAACGTCGGCGCCAAGGAAATTCGCATGGTTGTCCCCGCCGAGCTGCCG
CTGCCGCAGAACGGCTCGGCCGGCAAAGAGAAGGAGAGCAACGGTGCAGTAGCTGCGGCG
GCGACGGGGGAA------------------------GCCGCCGAGGCTTTCGGCTTCGGC
GGTGGCAAGACGGCGACGGCGGAGGACGCCGCGGAGGCGGTAGAAGCAGGAGGAGGAGGG
CCGGAGCAGGTGACGAAGCTAGTAGGGTCCAGCTGCTCCACGACGGCCGCCGAGGTGCGC
GTGAAGGACGTGGACGGAGTGGCGGACGGCGGCGGCGGCGGTGGGTACGACCCGGACGAC
GCGGGGGGCGGCGGCGGGGGCCGGGCGCAGCAGCAGATGCCGCCGGCGAGCGTGATGACC
CGGCTGATACTCATCATGGTGTGGCGCAAGCTGATCCGCAACCCCAACACGTACTCCAGC
CTCATCGGCCTCGCCTGGTCCCTCATCGCGTTCCGGTGGCACATCTCCATGCCGGCGGTC
GTGGCCAAGTCCATCTCCATCCTCTCG------------------GACGCCGGGCTCGGG
ATGGCCATGTTTAGCCTAGGA---TTGTTTATGGCGCTGCAGCCGAATATCATCGCGTGC
GGATGGCGCGCCACCGGC------------------------ATCTCCATGGGCGTCCGC
TTC------------------------------------CTCGCCGGCCCCGCCGTCATG
ACCGCCGCGTCACTAGCCATCGGCCTCCGAGGGAACCTTTTGCGCGTCGCCATTGTGCAG
GCG---------------------------------------------------------
------------------------------------------------------------
------------GCTCTACCGCAAGGGATCGTGCCCTTTGTGTTCGCGAAAGAATACAAC
------------------------------GTCCACCCGGCCATCCTGAGCACTATG---
---------------------------------GTAATTTTTGGTATGCTGATAGCCCTG
CCGATCACCTTGCTCTACTACATCCTTCTTGGATTGAAACCAGTGTAG------------
------------
>SbPIN1
ATGATGATAGGGTGGGGCGACGTGTAC------------AAGGTGGTGGCGGCCATGGCG
CCGCTCTACTTCGCGCTGGGGCTCGGCTACGGGTCGGTGCGGTGGTGGAAGATGTTCACG
CCGGACCAGTGCGACGCCATAAACCGCCTCGTCTCCTACTTCGCCGTGCCCTTCTTCGCC
TTCGACTTCGCCTCGCGCATCGACCCTTTCTCGCTCAGCTACCGGGTCCTGGCCGCGGAC
GCGCTGTCCAAGCTCGCCGTCGCGCTCGCTCTCGCTGCCTGGGCCACCGCAGCCGCCGCC
GCCGCCGCCGCGCGCCCTGGCGGCGGCAAAGGCAAGGAC---------------------
AGGGCCTTGTCGTGGTGCATCACGGTTTTCTCGCTTGCCACGCTCAACAACACGCTCGTC
GTGGGCGTGCCGCTCCTGGACGCCATGTACGGC------------------------AAG
TGGGCGCGCGATCTCATCGTGCAGATCTCCGTGGTGCAGTTCATCGTCTACTTCCCGGCT
TTGCTGCTCGCGTTGGAGGCCAGGCGCGCCGGCAAGATGGCCGCC---------------
------------------------------------------------------------
---------------------------------------------------------GCC
GCCGCGGTGGAACCTGCAGGTGACGACGTTGACGAAAGCGGCGGCGGCGGATCGGGTGGC
GAGATCACGGCGGCTCATCAG---------------------------------------
------------------------------------------------------------
------------------------------------------------------------
------------------------------------------------------------
------------------------------------------------------------
------------------------------------------------------------
------------------------------------------------------------
------------------------------------------------------------
------------------------------------------------------------
------------------------------------------------------------
------------------------------------------------------------
------------------------------------------------------------
------------------------------------------------------------
------------------------------------------------------------
------------------------------------------------------------
------------------------------------------------------------
------------------------------------------------------------
------------------------------------------------------------
------------------------------------------------------------
------------------------------------------------------------
------------------------------------------------------------
------------------------------------------------------------
------------------------------------------------------------
------------------------------------------------------------
------------------------------------------------------------
------------------------------------------------------------
------------------------------------------------TCGTCGTCGTTC
TGGCCGCTGGTCAGAGCGGTCGGGACGAAGGTGGCGAGGAACCCGAACATCTACGCGGGC
ATTCTTGGCGTCTCGTGGGCTTGCGTCACCAACAGGTGGCACATCGAGACGCCGAGCATC
ATCGAGGGCTCCGTGCTCGTCATGTCC------------------AAGACCGGCGTTGGC
CTCGCCATGTTTAGCATGGGG---CTGTTCATGGCGCTGCAAGAGAAGATCATCGTCTGC
[truncated: 91,704 more chars]
