# Supplementary material for: A novel phylogeny and morphological reconstruction of the PIN genes and first phylogeny of the ACC-oxidases (ACOs)
Source: Front Plant Sci. 2014 Jun 24;5:296. doi: 10.3389/fpls.2014.00296 (PMC4071234; doi:10.3389/fpls.2014.00296)
Supplement: Supplementary file 1 [file Presentation1.ZIP › ACOs_nucleotides.fasta]

>AtACO1
------------------------------------------------------------
------------------------------------------------------------
------------------------------------ATGGTTTTGATC------------
------------------AAAGAGAGAGAGATGGAGATTCCAGTTATTGAT---------
------------------------TTTGCAGAGTTGGATGGA------GAGAAGAGAAGC
AAG------------------------------------------------ACCATGTCA
CTTCTTGATCATGCATGTGATAAGTGGGGATTCTTCATGGTTGATAATCATGGAATTGAT
AAAGAGTTG---ATGGAGAAAGTGAAGAAGATGATTAACTCTCACTATGAGGAGCATTTG
AAAGAGAAGTTTTACCAGTCAGAGATG---GTCAAGGCTTTGAGTGAAGGCAAA------
---------------------------------ACCTCAGATGCAGATTGGGAAAGCAGT
TTCTTCATCTCACATAAACCAACTTCAAATATCTGTCAGATCCCAAACATTTCAGAGGAA
CTCAGC------------------------------------------------------
------------------------------------------------------------
------------------------------------------------------AAGACG
ATGGATGAATATGTTTGTCAACTGCACAAGTTTGCAGAGAGACTCTCCAAGCTCATGTGT
GAGAATCTTGGTCTTGAT---CAGGAAGACATAATGAATGCCTTTTCTGGTCCAAAA---
GGT------------------CCAGCTTTTGGAACAAAAGTGGCTAAATACCCAGAATGC
CCA---------------------CGTCCTGAGCTTATGAGAGGGCTGAGAGAACATACG
GATGCTGGGGGAATCATATTACTCCTGCAGGATGATCAAGTGCCTGGTCTTGAGTTCTTT
AAAGATGGGAAG------------------TGGGTTCCTATACCGCCATCCAAGAACAAT
ACCATTTTTGTCAATACCGGTGATCAACTAGAGATACTGAGTAATGGGAGGTACAAGAGT
GTTGTTCACCGTGTAATGACAGTGAAGCATGGAAGT---AGACTGTCGATTGCTACGTTT
TACAATCCGGCTGGTGATGCCATAATATCTCCAGCTCCAAAGCTCTTG------------
------------------------------------------------------------
TATCCAAGTGGCTACCGTTTTCAAGACTACCTAAAG------CTTTATTCAACTACC---
------------------AAGTTTGGAGACAAAGGCCCCAGACTTGAGACCATGAAGAAA
ATGGGAAATGCGGATTCAGCCTAG------------------------------------
------------------------------------------------------------
------------------------------------------------------------
------------------------------------------------------------
------------------------------------------------------------
------------------------------------------------------------
---------------
>AtACO2
------------------------------------------------------------
------------------------------------------------------------
------------------------------------------------------------
------------------ATGGAGAAGAACATGAAGTTTCCAGTAGTAGAC---------
------------------------TTGTCCAAGCTCAATGGGGAA------GAGAGAGAC
------------------------------------------------CAAACCATGGCT
CTAATCAATGAAGCTTGTGAGAATTGGGGCTTCTTTGAGATAGTGAACCATGGATTACCA
CATGACTTA---ATGGACAAGATCGAGAAGATGACAAAGGACCATTACAAGACATGCCAA
GAACAAAAGTTCAATGACATGCTCAAG---TCCAAAGGTTTGGATAAT------------
---------------------CTTGAGACAGAAGTCGAAGATGTCGATTGGGAAAGCACT
TTCTACGTTCGTCACCTCCCTCAATCCAATCTCAATGACATTTCAGATGTGTCTGATGAA
TACAGG------------------------------------------------------
------------------------------------------------------------
------------------------------------------------------ACGGCC
ATGAAAGACTTTGGTAAGAGACTGGAGAATCTTGCTGAGGATTTGTTGGATCTACTGTGT
GAGAATCTAGGGTTAGAG---AAAGGGTATTTGAAGAAAGTGTTTCATGGA---ACAAAA
GGC------------------CCAACCTTTGGGACAAAGGTGAGCAATTATCCACCATGT
CCT---------------------AAACCAGAGATGATCAAAGGTCTTAGGGCCCACACT
GATGCAGGAGGCATCATCTTGTTGTTTCAAGACGACAAGGTCAGTGGTCTCCAGCTTCTT
AAAGATGGT------------------GACTGGATTGATGTTCCTCCTCTCAAC---CAC
TCTATTGTCATCAATCTTGGTGACCAACTTGAGGTGATAACCAACGGGAAGTATAAGAGT
GTGCTGCACCGTGTGGTGACTCAACAAGAAGGAAAC---AGGATGTCGGTTGCATCGTTT
TACAACCCGGGAAGCGATGCGGAGATCTCACCAGCTACTTCGCTTGTCGAGAAAGAT---
---------------------------------------------------------TCC
GAGTACCCGAGTTTCGTCTTTGATGACTACATGAAG------CTTTATGCAGGGGTC---
------------------AAGTTTCAGCCCAAGGAGCCACGGTTCGCAGCAATGAAGAAT
GCTTCTGCAGTTACAGAACTGAATCCTACAGCAGCCGTAGAGACTTTCTAA---------
------------------------------------------------------------
------------------------------------------------------------
------------------------------------------------------------
------------------------------------------------------------
------------------------------------------------------------
---------------
>AtACO3
------------------------------------------------------------
------------------------------------------------------------
------------------------------------------------------------
------------------ATGGAGATGAACATTAAGTTTCCAGTTATAGAC---------
------------------------TTGTCTAAGCTCAATGGTGAA------GAGAGAGAC
------------------------------------------------CAAACCATGGCT
TTGATCGACGATGCTTGTCAAAACTGGGGCTTCTTCGAGCTGGTGAACCATGGACTACCA
TATGATCTA---ATGGACAACATTGAGAGGATGACAAAGGAACACTACAAGAAACATATG
GAACAAAAGTTCAAAGAAATGCTTCGT---TCCAAAGGTTTAGATACC------------
---------------------CTCGAGACCGAAGTTGAAGATGTCGATTGGGAAAGCACT
TTCTACCTCCATCATCTCCCTCAATCTAACCTATACGACATCCCTGATATGTCAAATGAA
TACCGA------------------------------------------------------
------------------------------------------------------------
------------------------------------------------------TTGGCA
ATGAAGGATTTTGGGAAGAGGCTTGAGATTCTAGCTGAAGAGCTATTGGACTTGTTGTGT
GAGAATCTAGGGTTGGAG---AAAGGGTACTTGAAGAAGGTGTTTCATGGG---ACAACG
GGT------------------CCAACTTTTGCGACAAAGCTTAGCAACTATCCACCATGT
CCT---------------------AAACCAGAGATGATCAAAGGGCTTAGGGCTCACACA
GATGCAGGAGGCCTCATTTTGCTGTTTCAAGATGATAAGGTCAGTGGTCTCCAGCTTCTT
AAAGATGGT------------------GATTGGGTTGATGTTCCTCCTCTCAAG---CAT
TCCATTGTCATCAACCTTGGTGACCAACTTGAGGTGATAACAAACGGGAAGTACAAGAGT
GTAATGCACCGTGTGATGACCCAGAAAGAAGGAAAC---AGGATGTCTATCGCGTCGTTT
TACAACCCCGGAAGCGATGCTGAGATCTCTCCGGCAACATCTCTTGTGGATAAAGAC---
---------------------------------------------------------TCA
AAATACCCAAGCTTTGTGTTTGATGACTACATGAAA------CTCTATGCCGGACTC---
------------------AAGTTTCAGGCCAAGGAGCCACGGTTCGAGGCGATGAAAAAT
GCTGAAGCAGCTGCGGATTTGAATCCGGTGGCTGTGGTTGAGACATTCTAA---------
------------------------------------------------------------
------------------------------------------------------------
------------------------------------------------------------
------------------------------------------------------------
------------------------------------------------------------
---------------
>AtACO4
------------------------------------------------------------
------------------------------------------------------------
------------------------------------------------------------
---------------------------ATGGAGAGTTTCCCGATCATCAAT---------
------------------------CTCGAGAAGCTTAATGGAGAA------GAGAGAGCA
------------------------------------------------ATCACTATGGAG
AAGATCAAAGACGCTTGTGAAAACTGGGGCTTCTTTGAGTGTGTGAACCATGGGATTTCA
CTCGAGCTT---TTGGACAAAGTGGAGAAGATGACCAAGGAACATTACAAGAAGTGCATG
GAAGAGAGATTCAAGGAATCGATTAAG---AACAGAGGTCTTGACTCT------------
---------------------CTTCGCTCTGAAGTCAACGACGTTGACTGGGAATCCACT
TTCTACCTCAAGCACCTTCCCGTCTCTAATATCTCCGATGTCCCTGATCTCGACGACGAT
TACAGA------------------------------------------------------
------------------------------------------------------------
------------------------------------------------------ACGTTA
ATGAAAGACTTCGCCGGAAAGATAGAGAAGTTGTCGGAGGAGCTACTGGATCTGCTGTGC
GAGAATCTCGGTTTAGAG---AAGGGTTATTTAAAAAAGGTGTTTTACGGG---TCGAAA
AGA------------------CCGACTTTTGGAACCAAAGTCAGCAATTATCCACCTTGT
CCT---------------------AATCCGGACCTAGTCAAGGGTCTCCGAGCCCACACC
GACGCCGGCGGCATCATCCTCCTCTTCCAAGACGACAAAGTCAGTGGACTTCAGCTTCTT
AAAGACGGC------------------GAGTGGGTCGATGTTCCTCCGGTTAAG---CAT
TCAATCGTCGTTAATCTCGGCGATCAACTTGAGGTGATAACCAATGGGAAGTACAAGAGT
GTGGAACATAGAGTGCTATCTCAGACAGACGGAGAAGGAAGAATGTCGATCGCATCATTC
TATAATCCGGGAAGCGACTCTGTTATTTTTCCGGCGCCGGAGCTGATCGGAAAAGAAGCA
------------------------------------GAGAAGGAGAAGAAA------GAG
AACTATCCGAGATTTGTGTTTGAAGATTACATGAAA------CTCTACTCTGCTGTC---
------------------AAGTTTCAGGCCAAGGAACCAAGGTTTGAAGCCATGAAAGCT
ATGGAGACAACTGTGGCCAACAATGTTGGACCATTGGCCACTGCGTGA------------
------------------------------------------------------------
------------------------------------------------------------
------------------------------------------------------------
------------------------------------------------------------
------------------------------------------------------------
---------------
>AtACO5
------------------------------------------------------------
------------------------------------------------------------
------------------------------------------------------------
------------------------------ATGGCGATTCCTGTTATCGATTTCTCCAAA
---------------------------------CTCAAT------GGTGAAGAAAGAGAG
AAG------------------------------------------------ACACTGTCT
GAAATCGCTAGAGCTTGCGAAGAGTGGGGATTTTTTCAGCTGGTGAACCATGGTATTCCA
TTGGAGCTT---CTAAATAAGGTGAAGAAGCTGAGCTCAGATTGCTACAAAACAGAGAGA
GAAGAAGCATTCAAGACTTCTAATCCC---GTGAAGTTGCTCAACGAATTGGTTCAAAAG
AACTCTGGC---------------GAGAAG---CTAGAAAACGTGGACTGGGAAGATGTC
TTCACTCTCTTGGACCATAACCAA---------AACGAATGGCCATCCAAC---------
ATTAAA------------------------------------------------------
------------------------------------------------------------
------------------------------------------------------GAGACT
ATGGGAGAATACAGAGAAGAAGTGAGGAAGCTAGCGAGCAAGATGATGGAAGTGATGGAT
GAGAATTTGGGTTTGCCT---AAAGGTTACATAAAGAAAGCTTTCAATGAAGGAATGGAA
GATGGA------GAAGAGACAGCTTTCTTTGGGACTAAAGTCAGCCATTACCCTCCTTGT
CCT---------------------CATCCTGAGCTAGTCAATGGCCTTCGAGCTCATACT
GATGCAGGAGGTGTCGTTTTGCTTTTCCAAGACGATGAATATGATGGCCTTCAGGTCTTG
AAAGAC------------GGC------GAGTGGATCGATGTTCAGCCTCTACCT---AAT
GCCATTGTTATCAACACTGGTGATCAGATTGAAGTTCTTAGCAACGGAAGGTACAAGAGT
GCGTGGCACAGGGTGTTGGCGAGGGAGGAAGGAAAC---AGAAGGTCTATAGCTTCCTTC
TACAATCCGTCGTACAAGGCGGCGATAGGGCCAGCCGCGGTGGCGGAAGAGGAAGGAAGT
GAGAAG------------------------------------------------------
AAGTATCCAAAGTTTGTGTTTGGAGATTACATGGAT------GTTTATGCAAACCAG---
------------------AAGTTCATGCCTAAAGAGCCTCGTTTTCTAGCTGTAAAGTCT
CTCTAA------------------------------------------------------
------------------------------------------------------------
------------------------------------------------------------
------------------------------------------------------------
------------------------------------------------------------
------------------------------------------------------------
---------------
>AtACO6
------------------------------------------------------------
------------------------------------------------ATGGAGTCAACT
GATCGTTCAAGTCAAGCAAAAGCTTTCGACGAGGCCAAAATCGGTGTGAAAGGGCTTGTG
GATTCAGGAATCACAGAGATTCCGGCCCTGTTCCGTGCAACGCCGGCTACTCTTGCAAGC
CTGAAGTCG------CCACCACCTCCAAAGCATCTCACCATCCCTACCGTTGATCTCAAA
GGA------------------------------------------GCAAGCGTGGTGGAG
AAGATCGGAGAAGCTGCTGAGAAATGGGGATTATTCCATTTGGTGAATCACGGCATCCCG
GTGGAGGTTCTGGAGAGGATGATTCAAGGGATTCGCGGGTTTCACGAGCAAGAACCTGAA
GCCAAGAAACGCTTCTACTCTAGGGATCACACTAGAGACGTGCTTTACTTTAGCAAT---
------------------CATGATCTCCAAAACTCCGAGGCCGCCAGTTGGAGAGACACT
CTCGGTTGTTATACCGCACCC------GAGCCTCCCAGATTAGAGGATTTGCCCGCGGTT
TGCGGG------------------------------------------------------
------------------------------------------------------------
------------------------------------------------------GAGATT
ATGCTGGAGTACTCAAAGGAAATAATGAGTTTAGGTGAAAGGCTATTTGAGCTTCTATCA
GAGGCTTTGGGGTTGAAC---TCTCATCATCTCAAGGACATGGACTGTGCCAAGTCT---
---------------------------CAATATATGGTTGGCCAACACTACCCACCTTGC
CCT---------------------CAGCCTGACCTTACTATAGGCATAAACAAGCACACC
GATATT---TCCTTTCTCACCGTTCTTCTTCAAGACAATGTTGGAGGGCTTCAAGTTTTC
CAT------------------GAACAGTATTGGATTGATGTTACTCCTGTCCCT---GGG
GCTCTAGTCATTAACATTGGAGATTTTCTTCAGCTTATAACCAATGATAAGTTCATAAGC
GCGGAGCATAGGGTGATAGCCAATGGATCTTCTGAACCGCGGACTTCCGTGGCAATTGTT
TTCAGCACGTTCATGAGGGCGTAT---TCTCGAGTATATGGGCCAATCAAAGATCTCCTG
TCTGCA---------------------------------------------------GAA
AACCCTGCTAAGTATAGAGACTGCACCCTCACCGAATTTTCAACCATCTTCAGCTCAAAA
---------------------ACGCTCGAT---GCTCCTAAGTTACACCATTTCAAAATC
TAA---------------------------------------------------------
------------------------------------------------------------
------------------------------------------------------------
------------------------------------------------------------
------------------------------------------------------------
------------------------------------------------------------
---------------
>AtACO7
------------------------------------------------------------
---------------------------------------------ATGGCGGAAAACTAC
GACCGTGCCAGTGAGTTAAAAGCATTCGACGAGATGAAGATTGGCGTGAAAGGACTCGTC
GACGCCGGAGTCACAAAAGTCCCGCGCATTTTCCATAACCCGCATGTTAACGTAGCAAAC
CCTAAG------------CCTACATCGACGGTGGTGATGATTCCAACAATCGATCTAGGT
GGC---GTGTTCGAATCC---------------ACGGTCGTGCGAGAGAGTGTAGTTGCG
AAGGTTAAAGACGCAATGGAGAAGTTTGGATTTTTCCAGGCGATTAACCATGGGGTTCCA
CTTGATGTGATGGAGAAGATGATAAATGGTATTCGTCGGTTTCACGACCAAGATCCAGAA
GTGAGGAAAATGTTCTATACCCGAGACAAAACCAAAAAGCTTAAATATCACTCTAAT---
------------------GCTGATCTCTATGAGTCTCCTGCTGCGAGTTGGAGAGATACC
TTAAGTTGTGTCATGGCTCCT------GATGTTCCAAAAGCACAGGACTTACCTGAGGTT
TGTGGG------------------------------------------------------
------------------------------------------------------------
------------------------------------------------------GAGATC
ATGTTGGAGTACTCAAAGGAAGTGATGAAGTTAGCGGAGTTAATGTTTGAAATTTTATCA
GAAGCTTTAGGGTTGAGT---CCTAACCACCTCAAAGAAATGGATTGCGCAAAAGGT---
---------------------------TTATGGATGCTCTGTCATTGTTTTCCACCCTGT
CCT---------------------GAGCCAAACCGAACATTCGGCGGCGCTCAGCACACA
GACAGA---TCTTTCCTTACTATTCTTCTTAACGACAACAATGGAGGACTTCAAGTTCTC
TAC------------------GATGGATACTGGATCGATGTTCCTCCTAATCCC---GAA
GCACTTATCTTTAACGTAGGAGATTTCCTCCAGCTTATCTCGAATGACAAGTTTGTAAGC
ATGGAGCATAGAATTTTGGCAAATGGAGGTGAAGAGCCGCGCATTTCGGTCGCTTGTTTC
TTTGTGCATACTTTTACTTCACCAAGTTCGAGAGTATATGGACCCATTAAAGAGCTTCTG
TCTGAG---------------------------------------------------CTA
AACCCTCCAAAATACAGAGACACCACCTCG---GAATCCTCCAATCACTATGTGGCTAGA
---------------------AAACCTAATGGGAATTCTTCGTTGGACCATTTAAGGATC
TGA---------------------------------------------------------
------------------------------------------------------------
------------------------------------------------------------
------------------------------------------------------------
------------------------------------------------------------
------------------------------------------------------------
---------------
>AtACO8
------------------------------------------------------------
---------------------------------------------ATGGCGGGCAACTAT
GATCGTGCTGGTGAGGTAAAAGCATTCGACCAGATGAAGATCGGCGTGAAGGGTCTTGTC
GACGCCGGAATCACAAAAGTTCCTCGCATTTTCCATCACCAAGATGTGGCCGTTACAAAC
CCT---------------AAACCTTCCTCAACGTTAGAAATTCCAACAATCGATGTTGGA
GGTGGCGTGTTCGAGTCC---------------ACGGTCACGCGAAAGAGCGTGATCGCG
AAAGTGAGAGCTGCGGTTGAGAAGTTCGGGTTCTTTCAGGTGATTAACCATGGGATTCCA
CTCGAGGTGATGGAGAGTATGAAAGATGGGATTCGTGGGTTTCATGAGCAGGACTCAGAA
GTTAAGAAAACGTTCTATAGTCGTGACATCACTAAAAAGGTTAAGTATAACACTAAT---
------------------TTCGATCTCTATAGCTCTCAAGCTGCGAATTGGAGAGATACT
TTAACTATGGTTATGGCTCCT------GATGTTCCACAAGCAGGGGACTTACCCGTGATT
TGTCGA------------------------------------------------------
------------------------------------------------------------
------------------------------------------------------GAAATC
ATGTTGGAGTACTCCAAGCGAATGATGAAGTTAGGGGAGCTAATCTTTGAGCTTTTATCA
GAAGCTCTTGGTTTAAAA---CCTAACCACCTTAAAGAGCTAAATTGCGCAAAGAGT---
---------------------------TTGTCGTTGCTCTCCCATTACTACCCGCCTTGT
CCA---------------------GAGCCTGACCGAACCTTTGGTATCAGTTCACATACA
GATATC---TCTTTTATCACTATTCTTCTTCAAGACCACATTGGAGGACTTCAAGTTCTC
CAT------------------GATGGTTACTGGATCGATGTTCCTCCTAATCCC---GAA
GCTCTAATCGTTAACCTTGGAGATCTTTTACAGCTTATAACAAACGATAAGTTTGTAAGT
GTGGAGCACAGGGTTTTGGCAAATAGAGGCGAAGAACCTCGCATTTCAAGCGCATCTTTC
TTCATGCACACCATACCAAAT------GAGCAAGTATATGGACCTATGAAAGAGCTTCTA
TCTAAA---------------------------------------------------CAA
AACCCTCCCAAGTACAGAAACACAACCACGACCGAGATGGCGAGGCATTACTTGGCTAGA
---------------------GGACTCGATGGGACCTCACCGTTGCTCCATTTCAGGATC
TGA---------------------------------------------------------
------------------------------------------------------------
------------------------------------------------------------
------------------------------------------------------------
------------------------------------------------------------
------------------------------------------------------------
---------------
>AtACO9
------------------------------------------------------------
---------------------------------------------ATGGAAGCAACATAC
GATCGTGCTAGTGAGGTAAAAGCTTTTGACGAGTTGAAGATCGGCGTAAAAGGTCTCCTA
GACGCCGGAGTTACTCAGATCCCACGTATCTTCCATCATCCACATCTTAATTTAACCGAC
TCAAATCTA------CTTCTTTCCTCTACAACGATGGTTATACCAACAATCGATCTTAAA
GGAGGCGTGTTCGACGAGTAC------------ACAGTCACGCGAGAGAGCGTCATCGCG
ATGATCAGAGACGCGGTTGAGAGATTCGGGTTTTTCCAGGTGATTAACCATGGGATTAGT
AATGATGTTATGGAGAAGATGAAAGATGGGATTCGTGGGTTTCATGAGCAAGACTCAGAC
GTTAGGAAAAAGTTTTATACTCGTGACGTCACCAAAACAGTTAAGTATAACAGTAAT---
------------------TTTGATCTTTATAGCTCTCCTTCAGCGAACTGGAGAGATACC
TTGAGTTGCTTTATGGCTCCT------GATGTTCCAGAAACAGAGGACTTACCAGATATT
TGTGGG------------------------------------------------------
------------------------------------------------------------
------------------------------------------------------GAAATC
ATGTTGGAATATGCGAAACGAGTGATGAAACTAGGGGAACTAATCTTTGAGCTTTTATCA
GAAGCTTTAGGGCTGAAT---CCTAACCACTTGAAAGAAATGGATTGCACAAAAGGT---
---------------------------TTATTGATGCTTTCTCATTACTACCCGCCTTGT
CCT---------------------GAGCCTGGTTTAACTTTTGGCACAAGTCCGCATTCA
GACAGA---TCTTTTCTCACTATTCTTCTTCAAGATCACATTGGTGGGCTTCAAGTTCGT
CAG------------------AATGGTTATTGGGTTGATGTTCCTCCTGTTCCG---GGA
GCTCTTCTCGTTAACCTCGGAGATCTTTTACAGCTTATGACCAATGATCAGTTTGTGAGC
GTAGAGCATAGAGTTCTGGCTAATAAAGGTGAAAAGCCGCGGATCTCAGTAGCATCTTTC
TTTGTGCATCCTTTACCGAGT------TTACGAGTTTATGGACCGATAAAAGAACTTTTG
TCTGAG---------------------------------------------------CAA
AACCTTCCCAAGTATAGAGACACTACCGTCACTGAGTACACGAGTCATTACATGGCAAGA
---------------------GGACTTTATGGAAATTCTGTGTTGCTTGATTTCAAGATC
TGA---------------------------------------------------------
------------------------------------------------------------
------------------------------------------------------------
------------------------------------------------------------
------------------------------------------------------------
------------------------------------------------------------
---------------
>AtACO10
------------------------------------------------------------
------------------------------------------------------------
------------------------------------------------------------
------ATGAGCAACTCGGAGTCTTATCCACCAGAGTTTCGACCTCTAATGAGCGAAAAA
TCCACTGAAACGGGTCTAGACCGGAGCAAAGATATCGATATCCCGGTTATCGATATGGAG
CAT---------------------------------------------TTGGACATGGAG
AAACTGAGAGAAGCATGCAAAGACTGGGGGATCTTCCATTTGGAGAATACTGGGATACCC
TTAACGTTT---ATGTCACAGGTGAAAGAGATAACGGAGTCAGTGTTGAGTCTGCCGTTT
GAAGAGAAACGGACGTTGTTCGGCGTTAACTCTCCGTTATCGTATTACTGGGGAACACAT
ACGGTAAGTCCATCGGGAAAAGCCGTAACGAGAGCCCCACAAGAATCTAGTGGTCACTTG
TTCGAAGGCATCAATATTCCTCTTGCATCTCTCTCTCGGCTTCTTGCACTTTCTTGTACT
GATCCCAAGCTTGAGTCTTTCCGA------------------------------------
------------------------------------------------------------
------------------------------------------------------GTGGTG
ATGGAGGAATATGGGAAGCACGTAACTAGGATTATTGTGACCCTATTTGAAGCTATAATA
GAAACCTTGTCCCTTGAATTATCCGGTGACCAAAAAATGGGCTACTTATCAGAGTCAACA
GGT---------------------------GTGATACGTGTTCAACGGTATCCTCAGTGT
ACCGAA------------------------------TCCCCCGGACTCGAAGCTCATACG
GACAGT---TCGGTGATATCGATCATAAACCAAGACGATGTTGGTGGGCTAGAGTTCATG
AAAGATGGG------------------GAATGGTTCAATGTCAAACCTCTTGCC---AGT
TCTTTTGTCGTCGGTCTTGGGGATATGATGCAGGTGATAAGTGATGAGGAATACAAGAGT
GTGTTGCATAAAGTAGGAAAGAGGATGAGGAAGAAAGAGAGATACTCGATAGTTAACTTT
GTGTTCCCGGACAAAGACTGTATGTTTAACTCTACTCGCTATAAGCCATTCAAATTCTCG
------------------------------------------------------------
---------------GAGTTTGAAGCTCAAGTTAAGCTTGATGTTGAGACCCATGGT---
---------------------AGCAAAGTCGGCCTTTCTAGGTTCCTGAGCAACCCCTAG
------------------------------------------------------------
------------------------------------------------------------
------------------------------------------------------------
------------------------------------------------------------
------------------------------------------------------------
------------------------------------------------------------
---------------
>AtACO11
------------------------------------------------------------
---------------------------------ATGGATTCAACAGCCACCGTTGCAAGT
GATCGTCTTAGTCAACTAAACTCTTTCGAGGAGACTATGACAGGCGTGAAAGGCCTTGTT
GATTCCGGAATCAAAGAGGTTCCAGCTATGTTCCGTGAGCCTCCAGCTATTTTAGCAAGC
CGAAAA---------CCACCACTAGCTTTGCAGTTCACGATCCCAACCATCGATCTGAAC
GGAGGAGTAGTGTACTACAAGAAT---CAAGATTCAGTTACACGGAGAAGCATGGTTGAG
AAGATAGGAGATGCAGCGGAGAAATGGGGTTTCTTCCAGGTGGTTAACCACGGGATCCCG
CTCGACGTGCTGGAGAAGGTGAAAGAAGGGATTCGCGCGTTTCACGAGCAGGATGCTGAA
TTGAAGAAACGGTTCTACTCTCGTGATCACACTCGAAAAATGGTTTACTATAGTAAC---
------------------TTGGATCTCTTCACCGCTATGAAAGCGAGTTGGAGAGATACC
ATGTGTGCCTATATGGCCCCG------GATCCTCCCACATCGGAGGACTTGCCCGAGGTT
TGTGGG------------------------------------------------------
------------------------------------------------------------
------------------------------------------------------GAGATT
ATGATGGAGTATGCAAAGGAAATAATGAATTTAGGTGAATTGATCTTTGAGCTTCTATCA
GAGGCTCTAGGGTTGAATAATTCTAATCACCTCAAAGACATGGATTGCAGCAAGTCT---
---------------------------TTGGTCTTGTTCGGCCAGTACTATCCACCTTGT
CCG---------------------CAGCCTGACCATACTTTAGGCTTAAGCAAGCACACC
GATTTT---TCTTTTCTCACCATTGTTCTTCAGGGGAATCTCGGTGGGCTTCAAGTTCTC
CATGAT---------------AAACAATATTGGATCGATATTCCTCCCGTCCCT---GGG
GCTCTTGTCGTTAACCTCGGAGATCTTCTCCAGCTTATAAGCAATGGCAAGTTCATAAGC
GTGGAGCACAGGGTGATAGCAAATAGAGCGGCTGAACCGCGGATTTCAGTGCCATGTTTC
TTCAGCACCGTGATGAGGGAGAGC---CATCGAGTATATGGACCCATAAAAGAGCTTCTG
TCAGAA---------------------------------------------------CAA
AACCCTCCCAAGTATAGGGACACCACCATCTCCGAGTTCGCAAGCATGTACGCGTCTAAA
---------------------GAGATCAAT---ACCTCTGCGTTACTCCGTTTAGAGATC
TGA---------------------------------------------------------
------------------------------------------------------------
------------------------------------------------------------
------------------------------------------------------------
------------------------------------------------------------
------------------------------------------------------------
---------------
>AtACO12
------------------------------------------------------------
------------------------------------ATGACAGAAAAATCTGCAGAACTC
GTTCGTTTGAACGAACTCAAGGCTTTTGTATCGACAAAAGCAGGTGTGAAAGGACTTGTC
GATACCAAAATAACCGAAGTTCCTCGAATCTTCCATATCCCTTCTTCTTCAACTTTATCT
AACAACAAACCTTCTGATATCTTTGGCTTAAACCTCACTGTCCCAATCATTGACCTCGGA
GATGGTAACACATCTGCTGCA---------------------AGAAACGTCCTCGTTTCC
AAGATTAAAGAAGCAGCTGAGAATTGGGGATTTTTCCAAGTAATCAATCATGGTATTCCT
TTAACTGTTCTTAAAGATATCAAACAAGGTGTTCGAAGATTTCATGAGGAAGATCCAGAG
GTCAAGAAACAGTATTTTGCTACAGATTTCAATACAAGATTTGCTTACAACACCAAC---
------------------TTCGATATTCATTATTCTTCTCCTATGAATTGGAAAGACTCT
TTCACTTGCTACACTTGTCCTCAA---GATCCTCTAAAGCCAGAGGAAATCCCACTAGCT
TGCAGG------------------------------------------------------
------------------------------------------------------------
------------------------------------------------------GATGTT
GTGATTGAATACTCGAAGCATGTAATGGAATTAGGAGGTTTACTCTTCCAACTTCTCTCA
GAAGCTTTAGGTTTAGAC---TCTGAGATTCTTAAGAACATGGATTGTCTCAAGGGT---
---------------------------TTGCTTATGCTCTGCCATTATTATCCACCTTGT
CCA---------------------CAACCTGACCTAACTTTGGGCATAAGTAAACACACC
GACAAT---TCCTTCATAACAATTCTTCTTCAAGATCAAATCGGTGGTCTTCAAGTTCTT
CAT------------------CAAGATTCTTGGGTTGATGTAACTCCTGTTCCT---GGA
GCTCTTGTCATCAGTATCGGTGATTTCATGCAGCTGATCACAAACGATAAGTTCTTAAGT
ATGGAGCATAGGGTACGGGCAAACAGA---GATGGACCGCGGATTTCAGTTGCTTGCTTC
GTTAGCTCGGGAGTGTTTCCAAAT---TCCACTGTTTATGGACCGATAAAAGAGCTTCTT
TCTGAT---------------------------------------------------GAA
AACCCTGCAAAGTACAGAGACATCACTATACCAGAATACACTGTAGGATACCTAGCAAGC
---------------------ATCTTCGATGGAAAATCGCATTTGTCTAAGTTCCGGATA
TGA---------------------------------------------------------
------------------------------------------------------------
------------------------------------------------------------
------------------------------------------------------------
------------------------------------------------------------
------------------------------------------------------------
---------------
>AtACO13
------------------------------------------------------------
------------------------------------ATGACAGAGAATTCTGAAAAAATC
GATCGTTTAAACGATCTCACGACTTTTATCTCGACGAAGACAGGAGTGAAAGGACTCGTC
GATGCCGAAATAACCGAAGTTCCTAGCATGTTTCATGTCCCT---TCTTCTATTTTATCA
AACAACAGACCTTCTGATATCTCCGGCTTAAACCTCACCGTCCCAATCATCGACCTCGGA
GATCGTAACACATCTTCA------------------------AGAAACGTTGTCATTTCG
AAGATCAAAGACGCAGCTGAGAATTGGGGATTTTTCCAAGTGATCAATCATGATGTTCCT
TTAACTGTTCTTGAAGAGATCAAAGAGAGTGTTCGAAGGTTTCATGAACAAGATCCAGTT
GTCAAGAACCAATATCTTCCTACCGATAACAACAAGAGATTTGTTTATAACAATGAT---
------------------TTCGATCTCTATCATTCTTCTCCTTTGAATTGGAGAGACTCT
TTCACTTGTTATATTGCTCCA------GATCCTCCGAATCCAGAGGAAATCCCACTAGCT
TGCAGG------------------------------------------------------
------------------------------------------------------------
------------------------------------------------------AGTGCG
GTGATCGAATACACGAAGCATGTAATGGAATTAGGAGCTGTGCTCTTCCAACTTCTCTCA
GAAGCTTTAGGTTTAGAC---TCTGAGACACTTAAGAGGATTGATTGTCTTAAGGGT---
---------------------------TTGTTTATGCTCTGCCATTACTATCCACCTTGC
CCA---------------------CAACCTGACCTAACTTTAGGTATAAGTAAACACACC
GACAAC---TCTTTCCTCACGCTTCTTCTTCAAGACCAAATCGGTGGTCTTCAAGTTCTT
CAT------------------GAAGATTATTGGGTCGATGTCCCTCCTGTACCT---GGA
GCTCTTGTTGTCAACATTGGTGATTTCATGCAGCTGATAACGAACGATAAGTTCTTGAGC
GTGGAGCATAGGGTACGACCGAACAAA---GATAGACCGCGGATTTCAGTTGCGTGCTTC
TTTAGCTCGAGTCTTTCTCCAAAT---TCCACGGTTTATGGACCGATTAAAGATCTTTTG
TCTGAT---------------------------------------------------GAA
AACCCTGCTAAGTACAAAGATATCACCATACCAGAGTACACTGCAGGATTTCTTGCGAGC
---------------------ATTTTTGATGAAAAGTCGTATTTGACTAATTACATGATA
TGA---------------------------------------------------------
------------------------------------------------------------
------------------------------------------------------------
------------------------------------------------------------
------------------------------------------------------------
------------------------------------------------------------
---------------
>Sb04g034520
------------------------------------------------------------
------------------------------------------------------------
---------------------------------------------ATG------------
------------------GCAGCCACGGCTTCG---TTCCCGGTGGTGAAC---------
------------------------ATGGAGAAGCTGGAGACCGAG------GAGAAGGCC
------------------------------------------------ACGGCCATGGAG
ATCATCCGCGACGCCTGCGAGAACTGGGGCTTCTTCGAGCTGCTGAACCATGGCATCTCT
CACGAGCTG---ATGGACGAGGTGGAGCGGCTGACCAAGGCGCACTACGCCAACTTCCGG
GAGGCCAAGTTCCAGGAGTTCGCGGCG---CGGACGCTGGAGGCTGGC---GAC------
---------------------AAGGGTGCCGACGTCAAGGACGTGGACTGGGAGAGCACC
TTCTTCGTCCGCCACCTCCCGGCCTCCAACCTCGCCGACCTCCCCGACGTCGACGACCAC
TACAGG------------------------------------------------------
------------------------------------------------------------
------------------------------------------------------CAAGTG
ATGAAGCAATTCGCATCGGAGATCCAGAAGCTGTCGGAGAAGCTGCTGGACCTGCTGTGC
GAGAACCTGGGCCTGGAG---CCCGGCTACCTCAAGTCCGCCTTCGCTGGC---TCCAAC
GGC------------------CCCACGTTCGGCACCAAGGTGAGCGCGTACCCGCCGTGC
CCG---------------------CGCCCGGACCTCGTCGACGGCCTCCGCGCGCACACC
GACGCCGGCGGCATCATCCTGCTGTTCCAGGACGACCAGGTCAGCGGCCTGCAGCTGCTC
AAGGACGGC------------------GAGTGGGTGGACGTGCCGCCCATGCGC---CAC
GCCATCGTCGTCAACATCGGCGACCAGCTGGAGGTGATCACCAACGGCCGCTACAAGAGC
GTCATGCACCGCGTGCTCACCCGCCCCGACGGCAAC---CGCATGTCCATCGCCTCCTTC
TACAACCCGGGCGCCGACGCCGTCATCTTCCCGGCACCAGCGCTCGTCGGCGCCGCCGGC
---------------------------------GCCGAGGAGGAGCGCGCCGGCCAGGCC
ACGTACCCGAGGTTCGTGTTCGAGGACTACATGAAC------CTGTACGTGCGCCAC---
------------------AAGTTCGAGGCCAAGGAGCCACGGTTCGAGGCCATGAAGTCG
------------------------GCCATCGCCACCGCGTGA------------------
------------------------------------------------------------
------------------------------------------------------------
------------------------------------------------------------
------------------------------------------------------------
------------------------------------------------------------
---------------
>Sb10g022640
------------------------------------------------------------
------------------------------------------------------------
------------------------------------------------------------
------------------------------ATGGAGATTCCAGTGATAAAG---------
------------------------ATGGATCAGCTGCATGGC------GAGAAGAGGTCA
GAG------------------------------------------------ACACTTTCA
CTCCTCCATAATGCCTGTGCGCAATGGGGTTTCTTTTGGCTTGAGAATCATGGAGTCAAT
GAGGACCTC---ATGAATAAAATGAAGGATCTGGTGAACAAACACTATGAACAAGACATG
GAGAAGAACTTCTACAGTTCGGAGAAA---GCAAAAATCCTAGATTATGAAAAA------
------------------------------GCTTCATCAAATGTTGACTGGGAGTGCAGT
TTCATGTACCGTCATCAGCCAAAA---------TCAAACAGTCATGATATTCCTGAGCTG
CTTCGT------------------------------------------------------
------------------------------------------------------------
------------------------------------------------------GCAACA
GTGTTTGAGTATGCAGAAGAAGTAATCAAATTGGCTGAACAGCTTGCAGCAGTTATGAGT
GAAAATCTTGGGCTGGAC---AAGGATTATATCGAGCAGGCATTTTCTAAACCTTCT---
---------------------------GTAGGCATCAAGGTGGCAAAGTATCCAAGGTGC
AGT---------------------CATCCAGAGCTTGTGATGGGCCTCAGGGAACACACT
GATGCTGGAGGGATCATACTTCTATTTCAAGATGAGTTAGTCCCAGGTTTGGAGTTTCTG
AAAGATGGCAAG------------------TGGATCGCAATACCTCCAACAGAAGGTAAT
AGGATTTTTGTAAACCTTGGAGATCAGATTGAAGTGATGACCAATGGAATCTACAAGAGC
ATATGCCATCGGGTCCTTCCAAATAAGAATGGGAGC---CGCCTGTCTATTGCAACATTC
TATAACCCTGGTGCCGATGCCATAATCTACCCAGCTCCAAAGCTTACA------------
------------------------------------------------------------
TATCCTAGCCAATATCGTTTCCAAGACTACCTTAAT------TTCTATTCTACTACC---
------------------AAGTTTACTGATAAGGTATCAAGGTTCCAGACTACAAAGGCA
ATATTGAAGTGA------------------------------------------------
------------------------------------------------------------
------------------------------------------------------------
------------------------------------------------------------
------------------------------------------------------------
------------------------------------------------------------
---------------
>Sb09g003800
------------------------------------------------------------
------------------------------------------------------------
------------------------------------------------------------
------------------------------ATGGTGGTTCCCGTGATCGACTTCTCCAAG
---------------------------------CTGGAGCTGGACGGCGCCGAGAGGGCG
GAG------------------------------------------------ACACTGGCG
CAGATCGCCAATGGCTGCGAGGAGTGGGGCTTCTTCCAGCTCGTGAACCACGGCATCCCG
CTGGAGCTT---CTCGAGCGCGTCAAGAAGGTGTGCTCCGACTGCTACCGCCTC---CGT
GAGGCCGGCTTCAAGGCGTCGGAGCCG---GTGCGCACGCTGGAGGCGCTCCTCGACGCG
GAGCGGCGC------GGCGAGGAGGTGGCGCCCGTGGACGACCTGGACTGGGAGGACATC
TTCTACATCCACGACGGG---------------AGCCAGTGGCCGTCCGACCCGCCGGCG
TTCAAG------------------------------------------------------
------------------------------------------------------------
------------------------------------------------------GAGACC
ATGCGCGAGTACCGCGCCGAGCTGAGGAAGCTCGCCGAGCGCGTCATGGAGGCCATGGAC
GAGAACCTCGGCCTGGAC---CGGGGCACCATCAAGGCCGCCTTCTCCGGCGACGGCCGG
---------------CACGAGCCTTTCTTCGGCACCAAGGTCAGCCACTACCCGCCGTGC
CCG---------------------CGCCCGGACCTCATCACTGGCCTGCGCGCGCACACC
GACGCCGGCGGCGTCATCCTGCTGTTCCAGGACGACAAGGTCGGCGGCCTCGAGGTGCTC
AAGGAC------------GGC------CAGTGGACCGACGTGCAGCCGCTCGCG---GGC
GCCATCGTCGTCAACACCGGCGACCAGATCGAGGTGCTCAGCAACGGCCGGTACCGCAGC
GCCTGGCACCGCGTGCTGCCCATGCGCGACGGCAAC---CGCCGCTCCATCGCTTCCTTC
TACAACCCGGCCAGCGAGGCCACCATCTCGCCGGCGGCGGTGGCCACCAGC---GGCGGC
GAG---------------------------------------------------------
GCGTACCCCAAGTACATGTTCGGCGACTACATGGAC------GTGTACGTCAAGCAG---
------------------AAGTTCCAGGCCAAGGAGCCAAGGTTCGAAGCCGTCAAGGCG
GCGGCGCCAAAGTCATCTCCAGCGGCATAA------------------------------
------------------------------------------------------------
------------------------------------------------------------
------------------------------------------------------------
------------------------------------------------------------
------------------------------------------------------------
---------------
>Sb09g003790
------------------------------------------------------------
------------------------------------------------------------
------------------------------------------------------------
------------------------------ATGGTGGTTCCCGTGATCGACTTCTCCAAG
---------------------------------CTGGAGCTGGACGGCGCCGAGAGGGCG
GAG------------------------------------------------ACACTGGAG
CAGATCGCCAATGGCTGCGAGGCGTGGGGCTTCTTCCAGCTCGTGAACCACGGCATCCCG
CTGGAGCTC---CTCGAGCGCGTCAAGAAAGTGTGCTCCGACTGCTACCGCCTC---CGT
GAGGCCGGCTTCAAGGCGTCGGAGCCG---GTGCGCACGCTGGAGGCGCTCGTCGCCGCA
GAGCAACGC------GGCGAGGAGGTGGCGCCCGTGGACGACCTGGACTGGGAGGACATC
TTCTACATCCACGACGGC---------------TGCCAGTGGCCGTCCGACCCGCCGGCG
TTCAAG------------------------------------------------------
------------------------------------------------------------
------------------------------------------------------GAGACC
ATGCGCGAGTACCGCGCCGAGCTGAGGAAGCTCGCCGAGCGCGTCATGGAGGCCATGGAC
GAGAACCTCGGCCTGGAC---CGGGGCACCATCAAGGCCGCCTTCTCCGGCGACGGCCGG
---------------CGCGAGCCTTTCTTCGGCACCAAGGTCAGCCACTACCCGCCGTGC
CCG---------------------CGCCCGGACCTCATCACGGGCCTGCGCGCGCACACC
GACGCCGGCGGCGTCATCCTGCTGTTCCAGGACGACAGGGTCGGCGGCCTCGAGGTGCTC
AAGGAC------------GGC------CAGTGGACCGACGTGCAGCCGCTCGCG---GGT
GCCATCGTCGTCAACACTGGCGACCAGATCGAGGTGCTCAGCAACGGCCGGTACCGCAGC
GCCTGGCACCGCGTGCTGCCCATGCGCGACGGCAAC---CGCCGCTCCATTGCTTCCTTC
TACAACCCGGCCAACGAGGCCACCATTTCGCCGGCGGCGGTGGCCACCAGC---GGCGGC
GCG---------------------------------------------------------
GCGTACCCCAAGTACATGTTCGGCGACTACATGGAC------GTGTACGTCAAGCAG---
------------------AAGTTCCAGGCCAAGGAGCCAAGGTTCGAAGCCGTCAAGGCG
GCGGCGCCAAAGTCATCTCCGGCGGCTTAA------------------------------
------------------------------------------------------------
------------------------------------------------------------
------------------------------------------------------------
------------------------------------------------------------
------------------------------------------------------------
---------------
>Sb05g005710
------------------------------------------------------------
------------------------------------------------------------
------------------------------------------------------------
------------------------------ATGGCGATCCCGGTGATCGACTTCTCC---
------------------------------------AAGCTGGACGGCCCTGGGAGGGCT
GAG------------------------------------------------ACCATGGCG
GCCATCGCCGCCGGGTTCGAGCACGTGGGGTTCTTCCAGCTGGTGAACACCGGCATCCCC
GACGAGCTG---CTGGAGCGGGTGAAGAAGGTGTGCAGCGACTGCTACAAGCTG---CGG
GACGAGGCGTTCAAGGACTCCAACCCCACGGTGAAGGCGCTCGCCGAGCTCATCGACAAG
GAGAGCGAGGAC---GGCCTCCCCGCGAGGAAGATCGTGGACATGGACTGGGAGGACGTC
TTCACCCTCCATGACGAC---------------CTGCCATGGCCTTCCAACCCTCCCGCC
TTCAAG------------------------------------------------------
------------------------------------------------------------
------------------------------------------------------GAGACG
ATGATGGAGTACCGCAAGGAGCTGAAGAAGCTGGCCGAGAAGATGCTGGGCGTGATGGAG
GAGCTGCTGGGGATGGAG---GAGGGCCACATCAGGAAGGCCTTCACCAACGACGGCGAG
---------------TTCGAGCCCTTCTACGGTACCAAGGTCAGCCACTACCCGCCGTGC
CCG---------------------CGGCCGGACCTCGTCGACGGCCTGCGTGCGCACACC
GACGCCGGCGGCCTCATCCTGCTGTTCCAGGACGACCGCTTCGGCGGCCTGCAGGTGCAG
CTTCCC---------GACGGC------GCCTGGGTCGACGTCCAGCCCCTCGGG---AAC
GCCATCGTCATCAACACCGGCGACCAGATCGAGGTGCTGAGCAATGGCCGGTACAAGAGC
GCGTGGCACCGCATCCTGGCGACGCGCGACGGCAAC---CGCCGCTCCATTGCCTCCTTC
TACAACCCGGCGCGCCTCGCCTCCATGGCTCCGGCGATCCCCGCTGCGGATGCCGGTGAC
GAC---------------------------------------------------------
GACTACCCGAGCTTCGTGTTCGGAGACTACATGGAG------GTGTACTTCAAGCAG---
------------------AAGTTCGAGGCCAAGGCGCCCAGGTTCGCGGCCATGGCGGCG
GCGGGGGCGACGACGACCAAGTGA------------------------------------
------------------------------------------------------------
------------------------------------------------------------
------------------------------------------------------------
------------------------------------------------------------
------------------------------------------------------------
---------------
>Sb05g005720
------------------------------------------------------------
------------------------------------------------------------
------------------------------------------------------------
------------------------------ATGGCGATCCCGGTGATCGACTTCTCC---
------------------------------------AAGCTGGACGGCCCTGGGAGGGCT
GAG------------------------------------------------ACCATGGCG
GCCATCGCCGCCGGGTTCGAGCACGTGGGGTTCTTCCAGCTGGTGAACACCGGCATCCCC
GACGAGCTG---CTGGAGCGGGTGAAGAAGGTGTGCAGCGACTGCTACAAGCTG---CGG
GACGAGGCGTTCAAGGACTCCAACCCCACGGTGAAGGCGCTCGCCGAGCTCATCGACAAG
GAGAGCGAGGAC---GGCCTCCCCGCGAGGAAGATCGTGGACATGGACTGGGAGGACGTC
TTCACCCTCCATGACGAC---------------CTGCCATGGCCTTCCAACCCTCCCGCC
TTCAAG------------------------------------------------------
------------------------------------------------------------
------------------------------------------------------GAGACG
ATGATGGAGTACCGCAAGGAGCTGAAGAAGCTGGCGGAGAAGATGCTGGGAGTGATGGAG
GAGCTGCTGGGGCTGGAG---GAGGGCCACATCAGGAAGGCCTTCACCAACGACGGCGAG
---------------TTCGAGCCCTTCTACGGCACCAAGGTCAGCCACTACCCGCCGTGC
CCG---------------------CGGCCGGACCTCGTCGACGGCCTGCGTGCGCACACC
GACGCTGGCGGCCTCATCCTGCTGTTCCAGGACGATCGCTTCGGCGGCCTGCAGGCGCAG
CTTCCC---------GACGGC------ACCTGGGTCGACGTCCAGCCCCTCGAG---AAC
GCCATCGTCATCAACACCGGCGACCAGATCGAGGTGCTGAGCAATGGCCGGTACAAGAGC
GCGTGGCACCGCATCCTGGCGACGCGCGACGGCAAC---CGCCGCTCCATTGCCTCCTTC
TACAACCCGGCGCGCCTCGCCACCATCGCTCCGGCGATCCCCGCTGCGGATGCCGGTGGT
GAC---------------------------------------------------------
AACTACCCGAGCTTCGTGTTCGGCGACTACATGGAG------GTGTACGTCAAGCAA---
------------------AAGTTCCAGGCCAAGGCGCCCAGGTTCGCGGCCATGGCGGCG
GCGGCGGCGACGACGACCACCAAGTGA---------------------------------
------------------------------------------------------------
------------------------------------------------------------
------------------------------------------------------------
------------------------------------------------------------
------------------------------------------------------------
---------------
>Sb02g026280
------------------------------------------------------------
------------------------------------------------------------
---------------------------------------------ATG------------
------------------GCGCCTGCATTGTCA---TTCCCGATCATCGAC---------
------------------------ATGGGGCTGCTCGCCGGGGAG------GAGAGGCCG
------------------------------------------------GCGGCGATGGAG
CTGCTGCGCGATGCGTGCGAGAACTGGGGCTTCTTCGAGATTCTGAACCACGGCATCTCG
ACGGAGCTG---ATGGACGAGGTGGAGAAGCTGACCAAGGACCACTACAAGCGGGTGCGC
GAGCAGAGGTTCCTCGACTTCGCCAGC---AAGACGCTCGCGGAC---------------
------------------------GCCAAGGCGGCGGAGAACCTGGACTGGGAGAGCACC
TTCTTCGTCCGCCACCTCCCGGAATCCAACCTCGCCGAGATACCGGACCTCGACGACGGC
TACCGG------------------------------------------------------
------------------------------------------------------------
------------------------------------------------------CGCGTG
ATGAGGCGGTTCGCCGGCGAGCTGGAGGCGCTGGCGGAGCGGCTGCTGGACCTCCTCTGC
GAGAACCTCGGCCTCGAG---GGGGGCTACCTCGCGCGGGCGTTCCGCGGGCGCAGCACG
GGCGCC---------------CCGACGTTCGGCACCAAGGTGAGCAGCTACCCGCCGTGC
CCG---------------------CGCCCGGACCTCGTGAGCGGCCTGCGCGCGCACACC
GACGCCGGCGGCATCATCCTGCTGTTCCAGGACGACCGCGTCGGCGGGCTCCAGCTGCTC
AAGGGCGGC------------------GAGTGGGTGGACGTGCCGCCGCTGCGC---CAC
GCCATCGTCGTCAACCTGGGAGACCAGCTGGAGGTGGTCACCAACGGCGCGTACAAGAGC
GTGATGCACCGGGTGGTGGCGCAGCCCGACGGCAAC---AGGATGTCCATCGCCTCCTTC
TACAACCCGGGCAGCGACGCCGTCATCTTTCCCGCGCCGGCGCTGGTGAACAAGGCCCAG
GACCAG---------------------GAGGCCGCCGCGGGGAATGGGGATGGGGTCGGG
GTGTACCCCAGGTTCGTGTTCGAGGACTACATGAAG------CTGTACGTGCGGCAC---
------------------AAGTTCGAGGCCAAGGAGCCACGGTTCGAGGCCTTCAGGTCC
ATGGAGACGGACAGC---TCCAACTGCATAGCCATCGCGTAA------------------
------------------------------------------------------------
------------------------------------------------------------
------------------------------------------------------------
------------------------------------------------------------
------------------------------------------------------------
---------------
>Os06g37590
------------------------------------------------------------
------------------------------------------------------------
------------------------------------------------------------
------------------------------ATGGAAATCCCAGTGATAAAG---------
------------------------ATGGATGAGCTGCATGGA------GAGAAGAGGTCA
GAG------------------------------------------------ACACTTCAG
CTACTCCATGATGCCTGTGCTCAATGGGGTTTCTTTTGGCTTGAGAACCATGGGATCAAC
GAGGATCTC---ATGTACAAAATCAAGGGATTGGTGAACAAACACTATGAGCAAAGCATG
GAGAAGAACTTCTACAATTCTGAGACG---GCAAAGAACCTAGGTCCTGATAAT------
------------------------------GTTGTCTCAAATGTTGACTGGGAGTGCAGT
TTTATGTATCGTCACCAGCCAGAA---------TCGAACATTCATGATATTCCTGAGCTG
GTCCGT------------------------------------------------------
------------------------------------------------------------
------------------------------------------------------ACCACT
CTTCCTGAATATGCTGAAGAAGTAATCAAGTTGGCAGAGCGGCTAGCAGAAGTTATGAGT
GAGAACCTTGGGCTTGAC---AAGGATTACTTGAAGAAAGCGTTTTCTAATCCTTCC---
---------------------------GTAGGCATAAAGGCGGCCAAGTACCCTAGGTGC
AGT---------------------CATCCCGAATTTGTGATGGGGCTCCGCGGACACACT
GACGCTGGGGGAATCATACTTCTACTCCAAGATGACTTGGTCCCTGGTTTGGAGTTCTTG
AAAGATGGTAGA------------------TGGATGCCAATACCACCAACACAAGGCAAT
CAAATTTTCGTAAACCTTGGAGATCAGGTTGAAGTGATAAGCAATGGAATATATAAGAGC
ATTTGCCATCAGGTAGTACCCAATAAGAACGGGAGC---CGCCTATCTATCGCAACATTC
TACAACCCAGGTCCTGATGCTATAGTCTTCCCAGCTCAAAAGCTTACG------------
------------------------------------------------------------
TATCCTAGTCAATACCGTTTCAAAGACTACCTCGAA------TTTTACTCCACTACG---
------------------AAGTTCACTGACAAAGTATCAAGGTTCCAAACTACAAAGATG
ATATTTAAGTGA------------------------------------------------
------------------------------------------------------------
------------------------------------------------------------
------------------------------------------------------------
------------------------------------------------------------
------------------------------------------------------------
---------------
>Os02g53180
------------------------------------------------------------
------------------------------------------------------------
---------------------------------------------ATG------------
------------------GCTGGCGGCCTCACCTCTCCCCCCATCCGGCGGTCCTCTCCT
CGGTGGAGCCTCGAATCGGACAACGTCGACCAGATCGACACGACA------AGGAGGTTG
AGGCAGATGTGGATCGAGGCGGCC---TTC------------GTCGGGCCACCACTGCGG
ACGGGTCGAGGTGGCCGTCGTCGAGCTGCTACTGCACAGATGCTGAACCATGGCATCGCG
CACGAGCTG---ATGGACGAGGTGGAGCGGGTGAGCAAGGCGCACTACGCCAACTGCCGG
GAGGAGAAGTTCAAGGAGTTCGCGCGG---CGGATGCTGGAGGCCGGC---GAG------
---------------------AAGGGCGCCGACGTGAAGGGCATCGACTGGGAGAGCACC
TTCTTCGTCCGCCACCGCCCCGTCTCCAACCTCGCCGACCTCCCCGACGTCGACGACCAC
TACAGG------------------------------------------------------
------------------------------------------------------------
------------------------------------------------------CAGGTG
ATGAAGCAATTTGCGTCGGAGATCGAGAAGCTCTCGGAGAGGGTGCTGGACCTGCTGTGC
GAGAATCTGGGCCTGGAG---AAGGGTTACCTGAAGAAGGCCTTCGCCGGG---TCGAAC
GGC------------------CCAACGTTCGGCACCAAGGTGAGCAGCTACCCGCCGTGC
CCG---------------------CGCCCCGATCTCGTCGACGGCCTCCGCGCCCACACC
GACGCCGGTGGCATCATCCTGCTGTTCCAGGACGACCAGGTGAGCGGCCTCCAGCTGCTC
AAGGACGGG------------------GAGTGGGTGGACGTGCCGCCCATGCGC---CAC
GCCATCGTCGCCAACATCGGCGACCAGCTGGAGGTGATCACCAACGGCAGGTACAAGAGC
GTCATGCACCGCGTCCTCACGCGCCCCGACGGCAAC---CGCATGTCCATCGCCTCCTTC
TACAACCCCGGCGCCGACGCCGTCATCTTCCCGGCGCCCGCGCTCGCCGCCGCCGAC---
------------------------------------------------GCGGCGGCGGCC
GCCTACCCGAGGTTCGTGTTCGAGGACTACATGAAC------CTGTACGTGCGCCAC---
------------------AAGTTCGAGGCCAAGGAGCCACGCTTCGAGGCCATGAAGTCC
GCCGCCGAGGTCGTCCACGCGGCGCCCATCGCCACCGCTTGA------------------
------------------------------------------------------------
------------------------------------------------------------
------------------------------------------------------------
------------------------------------------------------------
------------------------------------------------------------
---------------
>Os09g27750
------------------------------------------------------------
------------------------------------------------------------
---------------------------------------------ATG------------
------------------GCGGCAGCATTGTCG---TTCCCGATCATCGAC---------
------------------------ATGAGTCTGCTCGACGGGGCA------GAGAGGCCC
------------------------------------------------GCGGCGATGGGG
CTGCTCCGCGACGCATGCGAGAGCTGGGGCTTCTTTGAGATCCTGAACCACGGCATCTCG
ACGGAGCTG---ATGGACGAGGTGGAGAAGATGACCAAGGACCACTACAAGCGTGTGCGC
GAGCAGAGGTTCCTCGAGTTCGCGAGC---AAGACGCTCAAGGAAGGCTGCGAC------
---------------------GACGTGAATAAGGCGGAGAAGCTGGACTGGGAGAGCACC
TTCTTCGTCCGCCACCTCCCGGAGTCCAACATCGCCGACATACCCGACCTCGACGACGAC
TACAGG------------------------------------------------------
------------------------------------------------------------
------------------------------------------------------CGCCTC
ATGAAGCGCTTCGCGGCGGAGCTGGAGACGCTGGCGGAGCGGCTACTGGACCTGCTCTGC
GAGAACCTCGGCCTCGAG---AAGGGCTACCTCACCAAGGCCTTCCGTGGC---CCCGCG
GGCGCA---------------CCCACCTTCGGCACCAAGGTCAGCAGCTACCCGCCGTGC
CCG---------------------CGCCCCGACCTCGTCAAGGGCCTCCGCGCCCACACC
GACGCCGGCGGCATCATCCTGCTCTTCCAGGACGACCGCGTCGGTGGCCTCCAGCTGCTC
AAGGACGGC------------------GAGTGGGTGGACGTGCCGCCCATGCGC---CAC
TCCATCGTCGTCAACCTCGGCGACCAGCTGGAGGTGATCACCAACGGCAGGTACAAGAGC
GTGATGCACCGGGTGGTGGCGCAGATCGACGGCAAC---AGGATGTCCATCGCGTCCTTC
TACAACCCTGGCAGCGACGCCGTCATCTCCCCGGCGCCGGCGCTGGTGAAGGAGGAG---
------------------------------------------------GAGGCCGGCGAG
ACGTATCCCAAGTTCGTGTTCGAGGACTACATGAAG------CTGTACGTGCGCCAC---
------------------AAGTTCGAGGCCAAGGAGCCCCGGTTCGAGGCGTTCAAGGCC
ATGGAGAACGAGACC---CCCAACCGCATTGCCATCGCTTGA------------------
------------------------------------------------------------
------------------------------------------------------------
------------------------------------------------------------
------------------------------------------------------------
------------------------------------------------------------
---------------
>Os09g27820
------------------------------------------------------------
------------------------------------------------------------
---------------------------------------------ATG------------
------------------GCACCGACTTCGACG---TTCCCGGTCATCAAC---------
------------------------ATGGAGTTGCTCGCCGGGGAG------GAGCGACCT
------------------------------------------------GCGGCGATGGAG
CAGCTGGATGATGCTTGCGAGAACTGGGGATTCTTCGAGATCCTGAACCACGGCATCTCG
ACGGAGCTG---ATGGACGAGGTGGAGAAGATGACCAAGGACCACTACAAGCGTGTGCGC
GAGCAGAGGTTCCTCGAGTTCGCGAGC---AAGACGCTCAAGGAAGGCTGCGAC------
---------------------GACGTGAATAAGGCGGAGAAGCTGGACTGGGAGAGCACC
TTCTTCGTCCGCCACCTCCCGGAGTCCAACATCGCCGACATACCCGACCTCGACGACGAC
TACAGG------------------------------------------------------
------------------------------------------------------------
------------------------------------------------------CGCCTC
ATGAAGCGCTTCGCGGCGGAGCTGGAGACGCTGGCGGAGCGGCTACTGGACCTGCTCTGC
GAGAACCTCGGCCTCGAG---AAGGGCTACCTCACCAAGGCCTTCCGTGGC---CCCGCG
GGCGCA---------------CCCACCTTCGGCACCAAGGTCAGCAGCTACCCGCCGTGC
CCG---------------------CGCCCCGACCTCGTCGAGGGCCTCCGCGCCCACACC
GACGCCGGCGGCATCATCCTGCTCTTCCAGGACGACCGCGTCGGTGGCCTCCAGCTGCTC
AAGGACGGC------------------GAGTGGGTGGACGTGCCGCCCATGCGC---CAC
TCCATCGTCGTCAACCTCGGCGACCAGCTGGAGGTGATCACCAACGGCAGGTACAAGAGC
GTGATCCACCGGGTGGTGGCGCAGACCGACGGCAAC---AGGATGTCCATCGCGTCGTTC
TACAACCCTGGCAGCGACGCCGTGATCTCCCCTGCGCCGGCGCTGGTGAAGGAGGAG---
------------------------------------------------GAGGCCGTCGTG
GCGTACCCCAAGTTCGTGTTCGAGGACTACATGAAG------CTGTACGTGCGCCAC---
------------------AAGTTCGAGGCCAAGGAGCCCAGGTTCGAGGCGTTCAAGTCC
ATGGAAACCGAGACC---TCCAACCGCATCGCCATCGCTTAG------------------
------------------------------------------------------------
------------------------------------------------------------
------------------------------------------------------------
------------------------------------------------------------
------------------------------------------------------------
---------------
>Os11g08380
------------------------------------------------------------
------------------------------------------------------------
------------------------------------------------------------
------------------------------ATGGCGATCCCGGTCATCGACTTCTCC---
------------------------------------AAGCTCGACGGCGATGAGAGCGAG
GCC------------------------------------------------ACCCTGGCG
GAGCTCGCTGCGGGGTTTGAGGAGTGGGGGTTCTTCCAGCTGGTGAACACTGGCATCCCT
GATGATCTG---CTGGAAAGGGTGAAGAAGGTGTGCAGTGACATCTACAAGCTG---CGC
GAGGATGGGTTCAAAGAATCCAACCCCGCAGTGAAGGCTCTCGCCCGCCTGGTAGACCAG
GAAGGCGAG------GGCCTCGCAATGAAGAAAATCGAGGACATGGACTGGGAGGACGTC
TTCACCCTCCAGGACGAC---------------CTGCCCTGGCCCTCCAACCCTCCATCC
TTCAAG------------------------------------------------------
------------------------------------------------------------
------------------------------------------------------GAGACG
ATGATGGAGTACAGGAGGGAGCTGAAGAAGCTGGCAGAGAAGCTGCTGGGAGTGATGGAG
GAGCTTCTTGGTCTGGAG---GAAGGGCACATCAGGAAGGCCTTCACCAACGACGGCGAC
---------------TTCGAGCCCTTCTACGGCACCAAGGTGAGCCACTACCCGCCGTGC
CCG---------------------CGGCCGGAGCTCGTCGACGGCCTCCGCGCCCACACC
GACGCCGGCGGCCTCATCCTCCTCTTCCAGGACGACCGCTTCGGCGGCCTCCAGATGATC
CCCAACCGCGGCGGCGACGGC------CGGTGGATCGACGTCCAGCCCGTCGAG---AAC
GCCATCGTCGTCAACACCGGGGACCAGATCGAGGTGCTTAGCAATGGCCGCTTCAAGAGC
GCATGGCACAGAATCCTGGCCACCCGGGACGGCAAT---CGCCGGAGCATCGCCTCCTTC
TACAACCCGGCGCGCATGGCCAACATTGCTCCGGCGATCCCCGCCGCCGCCGCC------
------------------------------------------------------------
GACTACCCGAGCTTCAAGTTCGGCGACTACATGGAG------GTGTACGTGAAGCAG---
------------------AAGTTCCAGGCCAAGGAGCCCAGGTTCGCAGCCCTGGCGAAC
AAGTGA------------------------------------------------------
------------------------------------------------------------
------------------------------------------------------------
------------------------------------------------------------
------------------------------------------------------------
------------------------------------------------------------
---------------
>Os05g05680
------------------------------------------------------------
------------------------------------------------------------
------------------------------------------------------------
------------------------------ATGGTTGTTCCGGTGATCGACTTCTCCAAG
---------------------------------CTCGACGGCACCGCCGCAGAGAGGGCT
GAG------------------------------------------------ACGATGGCG
CAGATCGACAATGGCTGCGAGGAGTGGGGATTCTTCCAGCTGGTGAACCATGGCGTCCCG
AAGGAGCTT---CTTGATCGGGTGAAGAAGGTGTGCTTGGAGAGCTACCGACTC---CGG
GAGGCGGCGTTCATGGAGTCGGAGCCG---GTGAGGACGCTGGAGGGGCTCATGGCGGCG
GAGCGGCGC------GGCGAGGCGGCGGCGCCGGTGGACGACATGGACTGGGAGGACATC
TTCTACCTCCACGACGAC---------------AACCAGTGGCCGTCGAACCCGCCGGAG
TTCAAG------------------------------------------------------
------------------------------------------------------------
------------------------------------------------------GAGACG
ATGCGCGAGTACCGCGCGGCGCTGCGGGGGCTCGCCGAGAGGGTGATGGAGGCCATGGAC
GAGAACCTCGGCCTCGAC---AAGGGGCGCATGAGGCGCGCCTTCACCGGCGACGGCCGC
---------------CACGCGCCGTTCTTCGGCACCAAGGTCAGCCACTACCCGCCGTGC
CCG---------------------CGCCCCGACCTCATCACCGGCCTCCGCGCCCACACC
GACGCCGGCGGCGTCATCCTGCTGTTCCAGGACGACCGCGTCGGCGGCCTCCAGGTGCTC
AGGGGC------------GGC------GAGTGGGTCGACGTGCAGCCGCTCGCC---GAC
GCCATCGTCGTCAACACCGGCGACCAGGTGGAGGTGCTCAGCAACGGCCGCTACCGCAGC
GCGTGGCACCGCGTCCTCCCCATGCGCGACGGAAAC---CGGCGCTCCGTCGCGTCGTTC
TACAACCCGGCGTTCGAGGCCACCATCTCGCCGGCGGTGGGCGCCGGCGGC---------
------------------------------------------------------------
GAGTACCCGGAGTACGTGTTCGGCGAGTACATGGAT------GTGTACGCCAAGCAG---
------------------AAGTTCGATGCGAAGGAGCCACGCTTCGAGGCCGTCAAGGCG
CCAAAATCTGCTTAA---------------------------------------------
------------------------------------------------------------
------------------------------------------------------------
------------------------------------------------------------
------------------------------------------------------------
------------------------------------------------------------
---------------
>Os05g05670
------------------------------------------------------------
------------------------------------------------------------
------------------------------------------------------------
------------------------------------------------------------
------------------------------------------------------------
------------------------------------------------------------
------------------------------------------------------------
------------------------------------------------------------
---------------------------------------------------ATGGCGGCG
GAGCGGCGC------GGCGAGGCGGCGGCGCCGGTGGACGACATGGACTGGGAGGACATC
TTCTACCTCCACGACGAC---------------AACCAGTGGCCGTCGAAACCGCCGGAG
TTCAAG------------------------------------------------------
------------------------------------------------------------
------------------------------------------------------GAGACG
ATGCGGGAGTACCGCGCGGCGCTGCGGGGGCTCGCCGAGAGGGTGATGGAGGCCATGGAC
GAGAACCTCGGCCTCGAC---AAGGGGCGCATGAGGCGCGCCTTCACCGGCGACGGCCGC
---------------CACGCGCCGTTCTTCGGCACCAAGGTCAGCCACTACCCGCCGTGC
CCG---------------------CGCCCCGACCTCATCACCGGCCTCCGCGCCCACACC
GACGCCGGCGGCGTCATCCTGCTGTTCCAGGACGACCGCGTCGGCGGCCTCCAGGTGCTC
AGGGGC------------GGC------GAGTGGGTCGACGTGCAGCCGCTCGCC---GAC
GCCATCGTCGTCAACACCGGCAACCAGGTGGAGGTGCTCAGCAACGGCCGCTAA------
------------------------------------------------------------
------------------------------------------------------------
------------------------------------------------------------
------------------------------------------------------------
------------------------------------------------------------
------------------------------------------------------------
------------------------------------------------------------
------------------------------------------------------------
------------------------------------------------------------
------------------------------------------------------------
------------------------------------------------------------
---------------
>Os01g39860
------------------------------------------------------------
------------------------------------------------------------
------------------------------------------------------------
------------------------------ATGGAGATTCCAGTGATTGAT---------
------------------------CTCAAGGGGCTCGCCGGCGGCGACGAAGAAAGGGAG
CGC------------------------------------------------ACCATGGCC
CAGCTCCACGAGGCCTGTAAGGACTGGGGCTTCTTCTGGGTGGAAAACCATGGCGTGGAG
GCGGCGTTA---ATGGAGGAGGTGAAGAGCTTCGTGTACCGCCATTACGACGAGCACCTG
GAGAAGAAATTCTACGCCTCCGACCTC---GCCAAGAACCTCCACCTGAACAAGGACGAC
GGCGACGTCCTC---GTCGACGGCGGCGACCTCGCCGACCAGGCCGACTGGGAGGCCACC
TACTTCATCCAGCACCGCCCCAAGAACACCGCCGCCGACTTCCCGGACATCCCGCCGGCG
GCGAGG------------------------------------------------------
------------------------------------------------------------
------------------------------------------------------GAGTCC
CTGGACGCGTACATCGCGCAGGCGGTGTCCCTCGCCGAGCTGCTCGCCGGCTGCATCAGC
ACCAACCTGGGCCTCGCCGGCGCCGCCGGCGTCGTGGACGCCTTCGCGCCGCCGTTC---
---------------------------GTCGGCACCAAGTTCGCCATGTACCCACCGTGC
CCG---------------------CGCCCGGACCTCGTCTGGGGCCTCCGCGCCCACACC
GACGCCGGCGGCATCATCCTGCTCCTCCAGGACGACGCCGTCGGCGGGCTCGAGTTCCAC
CGCGGCGGCCGC---------GAG------TGGGTCCCCGTCGGCCCGACCCGGCGCGGC
CGGCTGTTCGTCAACATCGGCGACCAGGTGGAGGTGCTCAGCGGCGGCGCCTACAAGAGC
GTCGTGCACCGCGTCGCCGCCGGCGCCGAGGGCCGC---CGCCTGTCCGTCGCCACGTTC
TACAACCCCGGGCCCGACGCCGTGATCGCGCCGGCGACGGCGGCGGCGCCG---------
------------------------------------------------------------
TACCCCGGGCCGTACAGGTACGGCGACTACCTGGAC------TACTACCAGGGCACC---
------------------AAGTTCGGCGACAAGACCGCTAGGTTCCAGGCCGTCAAGAAG
CTCTTCAGCTGA------------------------------------------------
------------------------------------------------------------
------------------------------------------------------------
------------------------------------------------------------
------------------------------------------------------------
------------------------------------------------------------
---------------
>MdACO1
------------------------------------------------------------
------------------------------------------------------------
------------------------------------------------------------
---------------------------ATGGCGACTTTCCCAGTTGTTGAC---------
------------------------TTGAGCCTTGTCAATGGTGAA------GAGAGAGCA
------------------------------------------------GCAACCTTGGAG
AAGATCAATGATGCTTGTGAGAACTGGGGTTTCTTTGAG?TGGTGAACCATGGGATGTCT
ACTGAGCTT---TTGGACACTGTGGAGAAGATGACCAAGGATCACTACAAGAAGACCATG
GAGCAAAGGTTTAAGGAAATGGTGGCA---GCCAAAGGCCTCGACGAT------------
---------------------GTCCAGTCCGAAATCCACGACTTGGACTGGGAAAGCACC
TTCTTCTTGCGCCACCTTCCTTCCTCAAACATTTCCGAAATCCCTGATCTCGAGGAAGAG
TACAGG------------------------------------------------------
------------------------------------------------------------
------------------------------------------------------AAGACC
ATGAAGGAATTTGCAGTGGAACTGGAGAAGCTAGCTGAGAAGCTTTTGGACTTGCTGTGT
GAGAATCTTGGACTCGAG---AAGGGTTATCTGAAGAAGGTTTTCTATGGA---TCCAAG
GGT------------------CCGAATTTTGGGACCAAGGTCAGCAACTACCCTCCATGC
CCC---------------------AAGCCAGACCTGATCAAGGGACTCCGGGCCCACAGC
GACGCCGGTGGCATCATCCTGCTTTTCCAGGATGACAAGGTCAGCGGCCTCCAGCTTCTC
AAGGATGGT------------------GAATGGGTGGATGTCCCCCCAATGCAC---CAC
TCCATTGTCATAAACTTAGGTGACCAGATTGAGGTCACCAAT---GGGAAGTACAAAAGT
GTGATGCACCGGGTGATAGCTCAGTCGGATGGGACC---AGAATGTCGATAGCCTCGTTC
TACAACCCAGGCAACGACTCATTCATCAGCCCAGCACCGGCAGTGCTTGAGAAGAAA---
------------------------------------ACTGAGGACGCCCCA---------
ACTTATCCCAAGTTTGTGTTTGATGACTACATGAAG------CTGTATTCTGGCCTG---
------------------AAATTCCAAGCCAAGGAGCCAAGATTTGAAGCTATGAAGGCC
AAGGAATCCACCCCTGTTGCAACTGCCTGA------------------------------
------------------------------------------------------------
------------------------------------------------------------
------------------------------------------------------------
------------------------------------------------------------
------------------------------------------------------------
---------------
>MdACO2
------------------------------------------------------------
------------------------------------------------------------
------------------------------------------------------------
---------------------------ATGGCAACTTTCCCAGTTGTTGAC---------
------------------------ATGGACCTTATCAATGGTGAA------GAGAGAGCA
------------------------------------------------GCAACCTTGGAG
AAGATCAATGATGCATGTGAGAACTGGGGTTTCTTTGAGTTGGTGAACCATGGGATATCA
ACTGAGCTT---TTGGACACTGTGGAGAAGATGAACAAGGATCACTACAAGAAGACCATG
GAGCAAAGGTTCAAGGAAATGGTGGCA---GCCAAAGGCCTCGAAGCT------------
---------------------GTCCAGTCCGAAATCCACGACTTGGACTGGGAAAGCACC
TTCTTCTTGCGCCACCTTCCTTCCTCAAACATTTCCGAAATCCCTGATCTCGAGGAAGAT
TACAGG------------------------------------------------------
------------------------------------------------------------
------------------------------------------------------AAGACC
ATGAAGGAATTTGCAGTGGAATTGGAGAAGCTAGCTGAGAAGCTTTTGGACTTGCTGTGT
GAGAATCTTGGACTTGAG---AAGGGCTATCTGAAGAAGGCTTTCTATGGA---TCCAAG
GGT------------------CCGAATTTTGGGACCAAGGTCAGCAACTACCCTCCATGT
CCC---------------------AAGCCAGACCTGATCAAGGGACTCCGGGCCCACACC
GACGCTGGTGGTATCATCCTGCTTTTCCAGGATGACAAGGTCAGCGGCCTCCAGCTCCTC
AAGGATGGT------------------GAATGGATGGATGTCCCCCCAGTGCAC---CAC
TCCATTGTCATCAACTTAGGTGACCAGATTGAGGTGATCACCAATGGGAAGTACAAGAGT
ATAATGCACCGGGTGATAGCTCAGTCGGACGGAACC---AGAATGTCGATAGCCTCGTTC
TACAACCCGGGCGACGATGCGTTTATCAGCCCGGCACCGGCATTGCTGGAGAAGAAA---
------------------------------------TCTGAGGAAACCCCA---------
ACTTATCCCAAATTTTTGTTTGATGATTACATGAAG------CTGTATTCTGGCCTC---
------------------AAATTCCAAGCCAAGGAGCCAAGATTTGAAGCTATGAAGGCC
AGGGAAACCACCCCTGTTGAAACTGCCCGAGGTCTGAGAGCCGTCCGATGGAACACGACA
AAAAGAAATCAAAATTAG------------------------------------------
------------------------------------------------------------
------------------------------------------------------------
------------------------------------------------------------
------------------------------------------------------------
---------------
>MdACO3
------------------------------------------------------------
------------------------------------------------------------
------------------------------------------------------------
---------------------------ATGGAGAACTTCCCAGTTATCAAC---------
------------------------TTGGAGAGCCTCAATGGTGAG------GGAAGAAAA
------------------------------------------------GCTACAATGGAA
AAGATCAAAGATGCCTGTGAGAACTGGGGTTTCTTTGAGCTGGTGAGTCATGGGATTCCA
ACTGAGTTT---CTGGACACAGTGGAGAGGCTGACAAAAGAGCACTACAAGCAGTGTTTG
GAGCAAAGGTTCAAGGAGCTGGTGGCC---AGCAAAGGCCTTGAGGGT------------
---------------------GTTCAGACAGAAGTCAAAGATATGGATTGGGAAAGCACT
TTCCACTTGCGCCATCTTCCTCAATCGAACATCTCTGAAGTACCAGATCTCAAGGATGAG
TACA?G------------------------------------------------------
------------------------------------------------------------
------------------------------------------------------AATGTG
ATGAAGGAGTTTGCATTGAAATTGGAAAAATTAGCAGAGCAGCTGCTGGACTTGTTGTGT
GAGAATCTTGGACTGGAA---CAAGGGTACCTTAAGAAGGCATTTTATGGA---ACAAAG
GGA------------------CCAACTTTTGGCACCAAGGTGAGCAACTACCCTCCATGT
CCC---------------------AACCCAGACCTGATCAAGGGTCTCCGGGCCCACACC
GATGCCGGCGGCCTCATCTTGCTCTTCCAGGATGACAAGGTCAGTGGCCTCCAGCTCCTC
AAGGACGGA------------------GAGTGGGTTGATGTGCCTCCCATGCGC---CAC
TCCATTGTTATCAATCTTGGTGACCAACTTGAGGTGATCACCAACGGAAAGTACAAGAGT
GTGGAACACAGGGTGATTGCCCAAACAGATGGCACC---AGAATGTCAATAGCTTCATTC
TACAACCCAGGCAGTGATGCGGTGATCTACCCAGCACCAACCCTAGTGGAGAAAGAAGCA
------------------------------------GAGGAGAAG---------AATCAA
GTGTACCCGAAATTCGTGTTCGAAGACTACATGAAG------CTCTATGCTGGGGTC---
------------------AAGTTCGAGGCCAAGGAACCAAGATTTGAAGCCATGAAAGCA
GTGGAAATTAAGGCCAGTTTTGGTTTGGGTCCAGTTATAAGTACTGCTTGA---------
------------------------------------------------------------
------------------------------------------------------------
------------------------------------------------------------
------------------------------------------------------------
------------------------------------------------------------
---------------
>MdACO4
------------------------------------------------------------
------------------------------------------------------------
------------------------------------------------------------
---------------------------ATGGAGAACTTCCCAGTTATCAAC---------
------------------------TTGGAGAGCCTCAATGGTGAG------GGAAGAAAA
------------------------------------------------GCTACAATGGAG
AAAATCAAAGATGCCTGTGAGAACTGGGGTTTCTTTGAGCTGGTGAGTCATGGGATTCCA
ACTGAGTTT---TTGGACACAGTGGAGAGGCTGACAAAAGAGCACTACCGGCAGTGTATG
GAGCAAAGGTTCAAGGAGTTGGTGGCC---AGCAAAGGCCTTGATGCC------------
---------------------GTTCAGACAGAAGTCAACGATATGGATTGGGAAAGCACT
TTCTACTTGCGCCATCTTCCTCAATCCAACATCTCTGAAGTCCCAGATCTCAAGGATGAG
TACAGG------------------------------------------------------
------------------------------------------------------------
------------------------------------------------------AATGTG
ATGAAGGAGTTTGCATTGAAACTGGAGAAATTAGCAGAGCAGCTGCTGGGCTTGTTGTGT
GAGAATCTTGGACTGGAA---CAAGGGTACCTTACGAAGGCATTTTATGGA---ACAAAT
GGA------------------CCAACTTTTGGCACCAAGGTTAG?AACTACCCTCCATGT
CCC---------------------AACAATGACAAGATCAAGGGTCTCCGGGCCCACACC
GATGCCGGCGGCCTCATCTTGCTCTTCCAGGATGACAAGGTCAGTGGCCTCCAGCTCCTC
AAGGACGGA------------------GAGTGGGTTGATGTGCCTCCCATGCGC---CAC
TCCCTTGTTATCAACCTTGGTGACCAACTTGAGGTGATCACCAATGGAAAGTACAAGAGT
GTGGAGCACAGAGTGATTGCCCAAACAGATGGAACC---AGAATGTCAATAGCTTCATTC
TACAACCCAAGCAGTGATGCAGTGATCTACCCAGCACCAACCCTAGTGGAGAAAAAGGCA
------------------------------------GTGGAGAAG---------AATCAA
GTGTACCCGAAATTCGTGTTTGAAGACTACATGAAG------CACTATGTTGGTGTC---
------------------AAGTTCCAGGCCAAGGAACCCAGATTTGAAGCTATGAAAGCA
GTGGAAGTTAAGGCCAGTTTTGGTTTGAGTCCAGTTAAAACTACTGCTTGA---------
------------------------------------------------------------
------------------------------------------------------------
------------------------------------------------------------
------------------------------------------------------------
------------------------------------------------------------
---------------
>MdACO5
------------------------------------------------------------
------------------------------------------------------------
------------------------------------------------------------
---------------------------ATGGAGAACTTCCCAGTTATCAAC---------
------------------------TTGGAGAGCCTCAATGGTGAG------GGAAGAAAA
------------------------------------------------GCTACAATGGAA
AAGATCAAAGATGCCTGTGAGAACTGGGGTTTCTTTGAGCTGGTGAGTCATGGGATTCCA
ACTGAGTTT---CTGGACACAGTGGAGAGGCTGACAAAAGAGCACTACAAGCAGTGTTTG
GAGCAAAGGTTCAAGGAGCTGGTGGCC---AGCAAAGGCCTTGAGGGT------------
---------------------GTTCAGACAGAAGTCAAAGATATGGATTGGGAAAGCACT
TTCCACTTGCGCCATCTTCCTCAATCGAACATCTCTGAAGTACCAGATCTCAAGGATGAG
TACA?G------------------------------------------------------
------------------------------------------------------------
------------------------------------------------------AATGTG
ATGAAGGAGTTTGCATTGAAATTGGAAAAATTAGCAGAGCAGCTGCTGGACTTGTTGTGT
GAGAATCTTGGACTGGAA---CAAGGGTACCTTAAGAAGGCATTTTATGGA---ACAAAG
GGA------------------CCAACTTTTGGCACCAAGGTGAGCAACTACCCTCCATGT
CCC---------------------AACCCAGACCTGATCAAGGGTCTCCGGGCCCACACC
GATGCCGGCGGCCTCATCTTGCTCTTCCAGGATGACAAGGTCAGTGGCCTCCAGCTCCTC
AAGGACGGA------------------GAGTGGGTTGATGTGCCTCCCATGCGC---CAC
TCCATTGTTATCAATCTTGGTGACCAACTTGAGGTGATCACCAACGGAAAGTACAAGAGT
GTGGAACACAGGGTGATTGCCCAAACAGATGGCACC---AGAATGTCAATAGCTTCATTC
TACAACCCAGGCAGTGATGCGGTGATCTACCCAGCACCAACCCTAGTGGAGAAAGAAGCA
------------------------------------GAGGAGAAG---------AATCAA
GTGTACCCGAAATTCGTGTTCGAAGACTACATGAAG------CTCTATGCTGGGGTC---
------------------AAGTTCGAGGCCAAGGAACCAAGATTTGAAGCCATGAAAGCA
GTGGAAATTAAGGCCAGTTTTGGTTTGGGTCCAGTTATAAGTACTGCTTGA---------
------------------------------------------------------------
------------------------------------------------------------
------------------------------------------------------------
------------------------------------------------------------
------------------------------------------------------------
---------------
>MdACO6
------------------------------------------------------------
------------------------------------------------------------
------------------------------------------------------------
------------------------------ATGGCAATCCCAGTTATTGATTTCTCAAAA
---------------------------------CTTGAT------GGTGAAGAAAGGGCC
AAA------------------------------------------------ACATTGGCT
GAAGTTGCTAATGGATGTGAGGACTGGGGATTCTTCCAGCTGGTGAACCATGGAATATCG
GAGGAGCTT---CTCGAGAGGGTGAAGAAGGTGACCGGTGACTTCTTTAGGATGGAAAGA
GAGGAGAACTTTAAGAATTCCACACTA---ATGAAGGCGGTAAATGAA------------
------------------------AACAAAAAATTGGAGAATGTGGACTGGGAGGATGTC
TT??????????????????????????????????????????????????????????
??????------------------------------------------------------
------------------------------------------------------------
------------------------------------------------------???ACC
ATGGAAGAATACAGAAGAGAACTGAAGAAACTTGCTGAGAGGGTCATGGAAGTGATGGAT
GAGAACTTAGGGTTGCCA---AAGGGATACATGAAGAAAGCCTTCAACGGTGGCGAAGAA
---------------GACAATGCCTTTTTCGGCACCAAGGTGAGCCACTACCCACCATGC
CCT---------------------AAGCCAGAGCTGGTGACTGGTCTCCGAGCTCACACT
GATGCAGGCGGTGTAATATTGCTCTTCCAAGATGACAAAGTTGGAGGCCTCCAAATCCTG
AAAGAT------------GGG------CAGTGGATAGAAGTGCAACCATTGCGC---AAC
TCGATTGTCATCAACACTGGGGACCAGATTGAGGTCCTGAGCAATGGCCGCTACAAGAGT
GTTTGGCACAGGGTTTTGGCTACCCCAACTGGGAAT---CGGAGGTCAATTGCTTCGTTT
TATAACCCATCAATGAAGGCCACAATAGCTCCTGCGCCGGAATTGAACCAAGAAGTGGGT
CAG---------------------------------------------------------
ACTTATCCCAAGTTTGTGTTTGGTGACTACCTCTCT------GTATATGCTGAGCAG---
------------------AAGTTCCTCCCCAAGGAACCAAGGTTCCAGTCTGTGAGGGCC
GTG---------------------------------------------------------
------------------------------------------------------------
------------------------------------------------------------
------------------------------------------------------------
------------------------------------------------------------
------------------------------------------------------------
---------------
>MdACO7
---------------------------------------------------ATGAAAATT
ATTCACAATTTGGCGAATGGATTCTCCTCCAAGGATTGGATTTCGAGCGTGGAACGTCCA
AACGGTTTGCCACTTCTCATCTGCAAGAGCTACAACAAGGATCAGAGA------------
------------------AAGATAAGCGAGATGGAAATACCTGTGATAGAC---------
------------------------TTTAATGAGCTCAACGGG------GAAGCAAGGAGC
AAA------------------------------------------------ACGATGGCT
CTTCTGGACCAAGCTTGTGAGAAATGGGGCTTCTTCCAAGTTGAGAACCACGGAATTGAT
AAGAAGTTG---ATGGACAAAGTGAAGCAATTGATAAATGAATACTATGAGGAAAATTTG
AGAGCGAGCTTTTATAAGTCAGAGATA---GCTAAAAGCTTA---GATCAAGAA------
------------------------------GTTACCTCGAAAGTAGACTGGGAAAGCTCA
TTTTTCATTTGGCATCGCCCCACATCAAATATTGAAGGGATTCCAAACTTCTCAGAGGAT
CATT?G------------------------------------------------------
------------------------------------------------------------
------------------------------------------------------AAAACA
ATGAATGAGTACATCGCTCAGCTGATTAAGATGGCAGAGAAACTTTCTGAGCTCATGTGT
GAGAATCTCGGTTTGGAG---AAGGGTCACATAAAGGATGCATTCTCTGGTGGAAAG---
GGT------------------CCTTCTGTGGGAACAAAAGTTGCAAAATACCCACAATGT
CCT---------------------CAGCCAGAGCTTGTGAGAGGACTTCGAGAGCACACT
GATGCTGGTGGGATCATACTCCTGCTCCAAGATGACCAAGTTCCAGGCCTCGAATTCTTG
AAAGATGGAGAA------------------TGGTTTGCAATTCCACCATCCAAGAACAAC
ACCATGTTTGTGAACATAGGTGACCAAGTGGAAGTGCTGAGTAATGGAAGGTACAAAAGT
GTTTTGCACCGTGTCCTGGCAGACAAGAATGGAAGC---CGACTATCCATTGCTACCTTC
TACAATCCTGCTGGCGATGCCATCATCTCTCCCGCTCCCAAGCTCTTA------------
------------------------------------------------------------
TACCCCAATCACCTCCGTTTTCAAGATTACCTGAAG------CATTATGCCACCACA---
------------------AAGTTCTCAGACAAGGGCCTCAGATTCGAAACAATGAAACAA
ATGCCGATGGCCATAACGGGTTCCTTTCCTAA----------------------------
------------------------------------------------------------
------------------------------------------------------------
------------------------------------------------------------
------------------------------------------------------------
------------------------------------------------------------
---------------
>PtdaACO1
------------------------------------------------------------
------------------------------------------------------------
------------------------------------------------------------
------------------------------ATGGCAGTCCCCGTGATTGACATGAAG---
------------------------------------AAGATGTTGAATGGAGAAGAGAGG
GAA---------------------------------------------GTGACGATGGCT
AAGATACAAAATGCCTGCCAAGAATGGGGCTTCTTTCAGCTTCTGAACCACGGAATACCT
CACGCTCTT---CTCGACCGAGTGAAGGAGCTGTTCAAGGAACATTACAAAAATTCCATG
GACGCAGAATTTCAGAAGTCTGAGATTGTAGGGATGCTTGAAAGTGCTGTCTCCCAAGGC
AAGAATTTCGGT---------------ACTACGAAGATAGATGACGACTGGGAAACGGGC
TTCTTCCTCCAGGATGAAACTTATGACACA------GTGTCACCTCCTTTGCCT------
---AGCAAT---------------------------------------------------
------------------------------------------------------------
------------------------------------------------CTCAAACAGACG
ATGAAAGAATTTAGTGAGGAAGTAAAGATACTCGCGGAAAGAATATTAGATATAATCTGC
GAAAATCTGGGACTGGAG---AAAGGGTATCTGAAAGAAGCCATAGCAGGGGGCAATGGC
GACGGC---------AAAGCCCCTTTCTTTGGCATAAAAATGGCTCACTACCCGCCATGC
CCA---------------------AGGCCAGAACTCGTCGATGGCCTGCGCCCCCACTTG
GACGCTGGCGGAGTCATTCTGCTACTGCAAGATGATGAAGTGGGTGGCCTTCAAGTTCTG
AAGGACGGC------------------ACTTGGTTCGACGTCGAACCCATTCGA---CAC
GCAATCGTTATCGACATTGGCGATCAGCTGGAGGTGATGACCAATGGTAAATGCAAGAGC
ATGTGGCATCGCGTGCTTTCTAAAAAGGACGCGAAT---CGAATGTCGGTCGCAGCGTTT
TATAACCCATCGACCAATGCGGAGGTGTTTCCAGCTCCACAGCTGATCATGAAGGCGACA
GAGCAGAATGGCAATGAAAATGACAATAATAATATGAATGCCCAAAGTGGCTATAGTTAT
CCG------AAGTTCGTCTCAAAAGATTATATGAAA------GTCTATGGTGAGCAG---
------------------AAGTTTCTCGAGAGAGAGCCGCGATTCGAGGCTATGAGAGCA
CTCTGTTCCCTGAAGTAA------------------------------------------
------------------------------------------------------------
------------------------------------------------------------
------------------------------------------------------------
------------------------------------------------------------
------------------------------------------------------------
---------------
>PtdaACO2
------------------------------------------------------------
------------------------------------------------------------
------------------------------------------------------------
------------------------------ATGGCAGTCCCCGTGATTGACATGAAG---
------------------------------------AAGATGTTGAATGGAGAAGAGAGG
GAA---------------------------------------------GTGACAATGGCC
AAGATACAAAATGCCTGCCAAGAATGGGGCTTCTTTCAGCTTCTGAACCACGGAATACCT
CACGCTCTT---CTCGACCGAGTGAAGGAGCTGTTCAAGGAACATTACAAAAATTCCATG
GGCGCAGAATTTCAGAAGTCTGAGATTGTAGGGATGCTTGAAAGTGCTGTCTCCCAAGGC
AAGAATTTCGGT---------------ACTACGAAGATAGATGACGACTGGGAAACGGGC
TTCTTCCTCCAGGATGAAACTTATGACACA------GTGTCACCTCCTTTGCCT------
---ACCAAT---------------------------------------------------
------------------------------------------------------------
------------------------------------------------CTCAAACAGACG
ATGAAAGAATTTAGTGAGGAAGTAAAGATACTCGCGGAAAGAATATTAGATATAATCTGC
GAAAATCTGGGACTGGAG---AAAGGGTATCTGAAAGAAGCCATAGCAGGGGGCAATGGC
GACGGC---------AAAGCCCCTTTCTTTGGCATAAAAATGGCTCACTACCCGCCATGC
CCA---------------------AGGCCAGAACTCGTCGATGGCCTGCGCCCCCACTTG
GATGCTGGCGGAGTCATTCTGCTACTGCAAGATGATGAAGTGGGCGGCCTTCAAGTTCTG
AAGGATGGC------------------ACTTGGTTCGACGTCGAACCCATTCGA---CAC
GCAATCGTTATCGACATTGGCGATCAGCTGGAGGTGATGACCAATGGGAAATGCAAGAGC
ATGTGGCATCGCGTGCTTTCTAAAAAGGACGCGAAT---CGAATGTCGGTCGCAGCGTTT
TACAACCCATCGACCAATGCGGAGGTGTTTCCAGCTCCACAGCTGATCATGAAGGCGACA
GAGCAGAATGGCAATGAAAATGACAATAATAATATGAATGCCCAAAGTGGCTATAGTTAT
CCG------AAGTTCGTCTCAAAAGATTATATGAAA------GTCTATGGTGAGCAG---
------------------AAGTTTCTCGAGAGAGAGCCGCGATTCGAGGCTATGAGAGCA
CTCTGTTCCCTGAAGTAA------------------------------------------
------------------------------------------------------------
------------------------------------------------------------
------------------------------------------------------------
------------------------------------------------------------
------------------------------------------------------------
---------------
>PtdaACO3
------------------------------------------------------------
------------------------------------------------------------
------------------------------------------------------------
------------------------------ATGGCAATTCCAGTCATTGAGATGGGT---
------------------------------------AGTCTGATTGGAAATGACAAAGAG
AGA------------------------------------------------TTCATGGCA
GAGATGGGAAAGGCATGTGAGGAAGTGGGCTTTTTCCAGCTTAAAGGCCATGGCATACCA
GTTGAGCTC---ATGGAGCGCGTTAAGAAAGTGTGTTCCGAGCATTATAACCATGTCAGA
GAGCCCAAATTTAAGACCGAGTCGGTGCCAGTAAAGTTGCTTAACAAGTCCCTCATGGAA
GCAGAGCTTTCT---TCTAGCGAGCCAAAGAAGGTAGAAAATGTGGACTGGGAAGATTGC
ATTGTCCTCCAATACGCCCAAGAAGAC------TATCCATGGCCCTCTGACCCAAGCGAG
TTCAAG------------------------------------------------------
------------------------------------------------------------
------------------------------------------------------GAAACA
ATGATGGAATTTGGCAAAGAGATCACCAAATTGGCTGAGAGCCTGCTAGAATTACTAAGT
GAGATTTTGGGTTTGGAG---AAAGGGTATCTCAAGAGAACCCTGGCAGGAGGTGATGGC
CCTGAT---------GACAAGGCTTTTTTTGGCACCAAAATCAGCCACTATCCACCATGT
CCA---------------------AGAACAGACCTCGTGGAAGGTCTGCGCGCACACACT
GATGCAGGTGGCCTCATTCTGCTGTTCCAAGATGACGAGGTGGGAGGTCTCCAGGTTCTT
GACAAC---------ACTGGT------CGTTGGATCGATGCACCACCAATGAAA---GAC
ACGTTGGTTATTGACATTGGTGATCAATTGGAAGCCATCAGCAACGGGAGATACAGGAGC
GCATGGCATCGTGTGTTGGCTACTGACAGTGGCAAT---AGAATGTCAGTGGCATCGTTT
TACAATCCATCGCTTGATGCAGTCATTTCCCCAGCTCCCCAGCTCCTTTCGCAGCCCAAG
GAAGGC---------------------TCG---------------GAGCTATCA------
CTGTACCCAAAGTTTATGTTCGGGGATTACATGAAT------GTTTATGCTCAGCAG---
------------------AAATTTCTTCCCAAAGAGCCACGATTCCAAGCTGTGGCAGCC
TTGCAGTACTGA------------------------------------------------
------------------------------------------------------------
------------------------------------------------------------
------------------------------------------------------------
------------------------------------------------------------
------------------------------------------------------------
---------------
>CpACO1
------------------------------------------------------------
------------------------------------------------------------
------------------------------------------------------------
---------------------------ATGGAGAACTTCCCAGTCATCAAC---------
------------------------ATGGAGGGTCTCAACGGTGAG------GAGAGAGCT
------------------------------------------------GCTACCATGAAG
AAGATTGAAGATGCTTGTGAGAACTGGGGTTTCTTTGAGCTGGTGAATCATGGGATCCCA
ATTGAGCTG---CTGGACACTGTCGAAAGATTGACAAAAGGGCACTACAGAAAATGCATG
GAGCAGAGATTCAAGGAAATAATGGCG---AGCAAGGGCTTAGATGGT------------
---------------------ATCCAAACAGAGGTCACTGATATGGACTGGGAAAGCACC
TTTTTCATACGCCATCTCCCTGAGCCTAACATAGCTGAGATTCCAGATCTCGACGATGAA
TACAGG------------------------------------------------------
------------------------------------------------------------
------------------------------------------------------AAAGTG
ATGAAAGAATTTGCTCTGAAACTGGAGAAAATAGCAGAGGAGCTTCTTGATTTGTTATGC
GAGAATCTCGGGCTGGAA---AAAGGGTATTTGAAAAAAGCATTTTACGGG---TCAAGA
GGT------------------CCAACTTTCGGCACCAAAGTCAGCAACTACCCTCCATGC
CCT---------------------AAACCAAACTTGATCAAAGGGCTCCGGGCACACACC
GACGCCGGCGGCATCATCTTGCTCTTCCAGGACGACAAAGTCAGCGGCCTCCAACTCCTC
AAAGACGGC------------------AAATGGGTTGATGTTCCACCAATGCGC---CAC
TCCATTGTCGTCAACCTCGGCGACCAACTCGAGGTGATTACCAACGGGAAATACAAGAGC
GTGGAGCACAGAGTGGTGGCACAAACCGACGGGACG---AGGATGTCGATAGCTTCTTTC
TACAACCCCGGAAGCGACGCCGTGATTTATCCGGCGCCGATATTGGTGGAGAAAGAAACA
------------------------------------GAGGAGAAG---------AAAACA
GCGTACCCGAAATTCGTGTTCGAGGATTACATGAAG------CTGTATGCTGGGTTG---
------------------AAGTTTCAGGCCAAGGAGCCGAGATTTGATGCCATGAAAGCG
GCCGCAAAAGCTTAA---------------------------------------------
------------------------------------------------------------
------------------------------------------------------------
------------------------------------------------------------
------------------------------------------------------------
------------------------------------------------------------
---------------
>CpACO2
------------------------------------------------------------
------------------------------------------------------------
------------------------------------------------------------
------------------------------ATGGCGATTCCTGTGATTGATTTCTCTAAG
---------------------------------ATCAAT------GGCCAGGAGAGGGCC
ATC------------------------------------------------ACATTGGCT
GAAATTGCTCGTGCTTGCAGGGAATGGGGATTCTTTCAGTTGGTGAACCATGGGATCCCA
GAGGAACTG---CTGGAGAGGGTGAGGAAAGTATGCTCAGACTGCTACAAGCTGGAAAGA
GAAGAAGGATTCAAGGCATCAAAGCCC---GTCAACATACTAAATGATTTGTTGGAGAAG
AAGAGTGGT---------------GCGGAGAGTTTGGAGAATGTAGACTGGGAAGATGTT
TTCCTTCTAACTGACAAC---------------AACGAGTGGCCTGAAAAAACACCTGGA
TTCAAG------------------------------------------------------
------------------------------------------------------------
------------------------------------------------------GAAACC
ATGGCTGAATACCGGAGAGAATTGAAGAAACTGGCGGTGAAAGTAATGGAAGTGATGGAT
GAAAACTTGGGTCTACCA---AAGGGTTATATCAAGAGGGCATTCAATAGTGGAGAAGAC
AAG------------GATACTGCTTTTTTTGGAACCAAAGTGAGCCATTACCCACCATGT
TCT---------------------CACCCAGAGATGGTGAATGGTCTCCGAGCCCACACA
GATGCCGGTGGTGTGATCTTACTCTTTCAAGATGACAAGGTGGGTGGTTTGCAAATCCTG
AAAGAC------------GGT------CAGTGGATTGATGTTCAACCATTGCCA---AAC
ACCATTGTCATCAACACTGGAGATCAGATTGAGGTGCTCAGCAATGGACAGTACAAGAGT
GTTTGGCACCGGGTTCTGGCAAAACCAGATGGGAAT---AGACGATCCATTGCCTCCTTC
TACAATCCATCTCTTGAGGCCACTATAGCTCCTGCACCGCAACTGGTGGAAAAAGCTGGC
CAAGAG---------------------GTG---------------GAAAAA---------
ACATACCCTAAGTTTGTGTTTGGAGATTACATGGAT------GTTTATGCTGAGCAG---
------------------AAGTTCCTTCCTAAAGAGCCCAGGTTCCGATCTGTTAGGGCT
ACGTAA------------------------------------------------------
------------------------------------------------------------
------------------------------------------------------------
------------------------------------------------------------
------------------------------------------------------------
------------------------------------------------------------
---------------
>PtACO1
------------------------------------------------------------
------------------------------------------------------------
------------------------------------------------------------
------------------------------ATGGAGTTCCCAGTGATTAAC---------
------------------------ATGGAGAAGCTTAATGGTGAG------GAGAGAGCT
------------------------------------------------GCCACCATGGAA
AAGATCAGAGATGCCTGCGAGAACTGGGGCTTCTTTGAGCTGTTGAACCATGGCATAGCC
CATGAATTC---TTGGACACTGTGGAGAGAATGGCAAAAGAACACTACAAGAAAGGCATG
GAGCAAAGGTTCAAGGAATTGGTGGCA---AGCAAAGCCCTTGTGGGT------------
---------------------GTCCAAACAGAGATCAAAGATATGGACTGGGAGAGCACC
TTCCACTTGCGACATCTCCCCATGTCTAACATTGCTGAGATCCCCGATCTCGATGATGAG
TACAGG------------------------------------------------------
------------------------------------------------------------
------------------------------------------------------AAGGTG
ATGAAAGAATTCGCATTGAAGCTGGAGAAACTGGCAGAGGAGCTTCTGGACTTGTTATGT
GAGAACCTTGGACTTGAA---AAGGGGTACCTCAAAAGGGCTTTCTGTGGA---TCTAGC
GGTAGT---------------CCAAACTTTGGGACCAAGGTTAGCAATTATCCACCGTGC
CCC---------------------AAGCCAGACCTGGTCAAGGGTCTCAGGGCCCACACA
GATGCTGGTGGCATCATCTTGCTTTTCCAGGATGACAAGGTCAGCGGTCTGCAGCTTCTG
AAGGATGGC------------------CAGTGGATTGATGTGCCTCCAATGCGC---CAC
TCCATTGTCGTCAACCTTGGTGACCAGCTTGAGGTGATCACCAATGGCAAGTATAAGAGC
GTGGAGCACAGAGTGATTGCTCAAACAGACGGCACT---AGGATGTCGATAGCTTCTTTC
TACAACCCTGGAAACGATGCAGTTATCTATCCAGCACCAGCTTTGGTGGAGAAAGAAGCA
------------------------------------GAGGAGAAG---------AAACAT
CTGTACCCGAAATTTGTATTTGATGACTATATGAAG------CTGTATGCTGGGCTC---
------------------AAATTCCAAGCCAAGGAGCCAAGATTTGAAGCCATGAAAGCT
GTAGAAACTAACGTCTAA------------------------------------------
------------------------------------------------------------
------------------------------------------------------------
------------------------------------------------------------
------------------------------------------------------------
------------------------------------------------------------
---------------
>PtACO2
------------------------------------------------------------
------------------------------------------------------------
------------------------------------------------------------
---------------------------ATGGAGACCTTCCCAGTTATTGAC---------
------------------------TTGTCAAAGCTTAATGGTGAA------GAGAGGAAG
------------------------------------------------CCAACCATGGAG
GTGATCAATGATGCCTGTGAGAACTGGGGTTTCTTTGAGTTGGTGAACCATGGGATATCT
CATGATCTC---TTGGATGCTGTGGAGAGACTCACAAAAGAGCACTATAGGAAATGCATG
GAGCAAAGGTTTAAGGAGATGGTGGCT---AGCAAGGGTCTTGAGGCT------------
---------------------GTTCAATCTGAAATCGATGACCTTGACTGGGAAAGCACT
TTCTTCTTGCGCCACCTTCCTGAATCCAACTTGGCTGAAATCCCTGATCTTGGAGAAGAT
TACAGG------------------------------------------------------
------------------------------------------------------------
------------------------------------------------------AAGACA
ATGAAGGAGTTTGCACTGGAATTGGAAGGACTCGCCGAGCAACTTTTAGACTTGCTGTGT
GAGAATCTTGGGTTGGAA---AAGGGGTACCTGAGAAAAGTCTTTTGTGGC---TCCAAG
GGA------------------CCGACTTTTGGAACCAAGGTCAGCAACTACCCTCCATGC
CCT---------------------AAACCAGACCTGATCAAAGGTCTGAGGGCCCACACT
GATGCTGGGGGCATCATTTTACTGTTCCAAGATGACAAGGTCAGTGGCCTCCAGCTGCTC
AAGGATGGC------------------CAATGGATCGATGTTCCGCCCATGAAA---CAC
TCCATTGTTATCAACTTAGGTGACCAACTTGAGGTAATTACCAATGGGAAATACAAGAGT
GTGTTGCACCGTGTGTTAGCTCAAACAGATGGTACC---AGGATGTCCATAGCATCATTC
TACAACCCGGGAAGTGATGCTGTCATCTACCCAGCACCAGAACTGGTTGAGAAAGAA---
------------------------------------GAAAAGGAAAGCCAA---------
ATCTACCCGAAATTTGTGTTTGAGGACTATATGAAG------CTCTATGCAGGCCTC---
------------------AAGTTCCAAGCCAAGGAGCCAAGGTTTGAAGCTATGAAGGCT
GTA---GAATCCACAATCAACATGGGTCCAATTGCAACTGCTTAG---------------
------------------------------------------------------------
------------------------------------------------------------
------------------------------------------------------------
------------------------------------------------------------
------------------------------------------------------------
---------------
>PtACO3
------------------------------------------------------------
------------------------------------------------------------
------------------------------------------------------------
---------------------------ATGGAGAGCTTCCCAGTTATTGAC---------
------------------------TTGTCAAAGCTTAATGGTGAA------GAGAGGAAA
------------------------------------------------CCAACCATGGAG
AAGATTGAAGATGCCTGTGAGAACTGGGGTTTCTTTGAGTTGGTGAACCATGGGATATCT
CATGATCTC---TTGGACACTGTGGAGAGACGCACAAAGGAGCACTATAGGAAATGCATG
GAGCAAAGGTTCAAGGAAATGGTGGCC---AGCAAAGGTCTTGAGGGT------------
---------------------GTTCAATCTGAAATCAGTGACTTGGACTGGGAAAGCACT
TTCTTCTTGCGCCACCTTCCTGAGTCTAATATGGCTGAAATCCCTGATCTTGAAGAAGAT
TACAGG------------------------------------------------------
------------------------------------------------------------
------------------------------------------------------AAGGTA
ATGAAGGAGTTTGCACTGGAAGTGGAGAAACTTGCTGAGCAACTTCTAGACTTGCTGTGT
GAGAATCTTGGGTTAGAA---AAGGGCTACCTGAAGAAAGCCTTTTATGGG---TCCAAG
GGA------------------CCGAATTTTGGTACCAAGGTCAGCAACTACCCTCCATGC
CCT---------------------AAACCAGACCTGATCAAGGGCCTCAGGGCTCACACT
GATGCTGGTGGCATCATTTTACTGTTCCAAGATGACAAGGTCAGTGGCCTCCAGCTTTTC
AAGGATGGC------------------CAATGGATTGATGTTCCACCCATGAAA---CAC
TCCATTGTTATCAACTTAGGTGACCAACTTGAGGTAATTACCAATGGCAAATACAAGAGT
GTATTGCACCGTGTCATAGCTCAAACAGATGGTACC---AGGATGTCAATAGCATCATTC
TACAACCCAGGCAGTGATGCTGTCATGTATCCAGCACCGGAATTGGTAGAGAAGGAA---
------------------------------------GCAGAGGAAAGCCAA---------
ATCTACCCAAAATTTGTGTTTGAGGACTATATGAAG------CTCTATGCAGGCCTC---
------------------AAATTCCAAGCCAAGAAGCCAAGATTTGAAGCCATGAAGGCC
ATG---GAATCTACAGTCAATATGGATCCAATTGCGACTGCTTGA---------------
------------------------------------------------------------
------------------------------------------------------------
------------------------------------------------------------
------------------------------------------------------------
------------------------------------------------------------
---------------
>PtACO4
------------------------------------------------------------
------------------------------------------------------------
------------------------------------------------------------
------------------------------ATGGAGTTCCCAGTGATTAGC---------
------------------------ATGGAGAAGCTAAATGGCGAG------GAGAGAGCA
------------------------------------------------GCCACCATGGAA
AAGATCAAGGATGCCTGTGAGAACTGGGGCTTCTTTGAGCTATTGAACCATGGCATATCC
CATGAGTTC---TTGGACACCGTAGAGAGGATGACAAAGGAGCACTACAAGAAATGCATG
GAGCAAAGGTTCAAGGAATTGGTGGCA---AGCAAAGCCCTTGACGGT------------
---------------------GTCCAAACAGAGATCAAAGACTTGGATTGGGAGAGCACC
TTCCAGTTACGCCATCTCCCTAAGTCAAACATTGCTGAGATCCCCGATCTCGATGATGAA
TACAGG------------------------------------------------------
------------------------------------------------------------
------------------------------------------------------AAGGTG
ATGAAAGAATTTGCATTGAAGTTGGAGAAACTGGCAGAGGAGCTCCTGGACTTGTTATGT
GAGAATCTTGGACTTGAA---AAGGGGTACCTCAAAAGGGCTTTCTATGGA---TCAAAC
GGTAGT---------------CCAACCTTTGGCACCAAGGTCAGCAATTATCCACCATGC
CCC---------------------AAACCAGACCTGGTGAAGGGTCTCAGGGCCCACACC
GACGCTGGTGGCATCATCTTGCTATTCCAGGATGACAAAGTCAGCGGCCTCCAGCTTCTC
AAGGATGGC------------------CAGTGGATTGATGTGCCCCCGATGCGC---CAC
TCCATTGTTGTCAACCTTGGTGACCAACTCGAGGTAATCACCAATGGCAAGTATAAGAGT
GTGGAGCACAGAGTGATTGCTCAAACGGATGGCACT---AGGATGTCAGTAGCTTCTTTC
TATAACCCTGGAAGTGAAGCAGTTATCTATCCAGCACCAGCTTTGGTGGAGAAGGAAGCA
------------------------------------GAAGAGAAG---------AAAAAC
GTGTACCCAAAATTTGTATTTGATGACTACATGAAG------CTGTATGCTGGCCTC---
------------------AAATTCCAGGCCAAGGAGCCAAGATTTGAAGCCATGAAAGCT
GTAGAAACCACTGTCAATCTGGGTCCAATTGCAACTGCTTAA------------------
------------------------------------------------------------
------------------------------------------------------------
------------------------------------------------------------
------------------------------------------------------------
------------------------------------------------------------
---------------
>PtACO5
------------------------------------------------------------
------------------------------------------------------------
------------------------------------------------------------
------------------------------ATGGCAATTCCAGTGATTGATTTCTCTAAG
---------------------------------GTAAATGGCACCGGTGAAGAGAGGGCC
AAG------------------------------------------------ACAATGGCT
CAGATTGCCAATGGATGCGAGGAGTGGGGATTCTTCCAGCTGATGAACCATGGAATTCCA
GAGGAGCTC---CTAGAGAAAGTGAAGAAGGTTTGCTCTGAATATTTTAAACTGGAAAGA
GAGGAAATTTTCAAGAACTCAACGGTA---GCAAACACTTTGAATGCTTTAGCTGAGAAG
AATAGCGGT---------------GAGAAA---TTGGAGAATGTGGACTGGGAAGATGTC
ATCACTCTCCTTGATGAT---------------AACGAGTGGCCATCAAAAACCTCTGGA
TTCAAG------------------------------------------------------
------------------------------------------------------------
------------------------------------------------------GAAACC
ATGACTGAATATCGTGCTGAGCTCAAGAAATTGGCTGAGAAGGTCATGGAAGTGATGGAT
GAGAACTTGAGCTTGCCA---AAAGGATACATCAAGAAAGCATTCAATGATGGAGAAGGA
---------------CACAGTGCCTTCTTTGGTACCAAGGTTAGCCACTACCCACCATGT
CCT---------------------CATCCTGAGCTAGTCAATGGCCTCCGAGCCCACACC
GATGCTGGGGGTGTCATCTTACTCTTCCAAGATGATGTGGTAGGCGGCCTTCAAATCCTC
AAAGAT------------GGG------CAATGGATTGATGTCCAGCCAATGAAG---AAC
ACTATTGTCATCAATACTGGCGATCAGATTGAGGTCCTTAGCAATGGTCGATACAAGAGT
ACCTGGCACCGTGTTTTGGCCACCCCAGACGGGAAC---AGAAGATCGATTGCTTCGTTC
TATAATCCATCACTTAAGGCCACCATTGCCCCTGCACCAGGATTGGTGGAAAAAGATGAC
GAAGAG---------------------ATC---------------AATCAA---------
ACTTACCCCAAGTTTTTGTTCGGTGATTACATGTCT------GTTTATGCTAAGCAG---
------------------AAGTTCCTTCCTAAAGAGCCAAGGTTCGAAGCTGTAAGGGCC
TTGTAA------------------------------------------------------
------------------------------------------------------------
------------------------------------------------------------
------------------------------------------------------------
------------------------------------------------------------
------------------------------------------------------------
---------------
>PtACO6
------------------------------------------------------------
------------------------------------------------------------
------------------------------------------------------------
------------------------------ATGGCAATTCCAGTGATTGATTTCTCTAAG
---------------------------------GTCAATGGCACAGGCGAAGAGAGGGCC
AAG------------------------------------------------ACAATGGCT
CAGATTGCCAATGGATGCGAGGAGTGGGGTTTCTTCCAGCTGATGAACCATGGAATCCCA
GAGGAGCTC---CTAGAGAGGGTGAAGAAGGTTAGCTCAGAATACTTTAAGCTGGAAAGA
GAGGAAACCTTCAAGAACTCAACAGTA---GCAAAGACTTTGAATGACTTAGCTGGGAAG
AAGAGCGGT---------------GAGAAA---TTGGAGAGTGTGGACTGGGAAGATGTT
ATCACTCTCCTAGATAAC---------------AACGAGTGGCCATCTAAAACCCCCGGA
TTCAAG------------------------------------------------------
------------------------------------------------------------
------------------------------------------------------GAAACC
ATGACTGAATACCGTGCTGAGCTGAAGAAATTGGCCGAGAAGGTCATGGAAGTGATGGAT
GAGAACTTGGACTTACCA---AAAGGATACATCAAGAAGGCATTCAATGATGGAGAAGGA
---------------GACGGTGCCTTCTTTGGTACCAAGGTTAGCCACTACCCACCATGT
CCT---------------------CATCCTGAGCTAGTCAATGGCCTCCGAGCCCACACC
GATGCTGGGGGTGTCATCTTACTCTTCCAAGATGATGAGGTAGGCGGCCTTCAAATTCTC
AAAGAT------------GGG------CAATGGATTGATGTCCAGCCAATGAAG---AAC
ACTATTGTCATCAATACCGGTGATCAGATTGAGGTCCTTAGCAATGGCCGATATAAGAGT
ACGTGGCACCGTGTTTTGGCCTCCCCGGACGGGAAC---AGAAGGTCGATTGCTTCTTTC
TATAATCCATCGCTTAAGGCCACTGTAGCTCCTGCACCAGCATTGGTGGAGAAAGATAGC
GAAAAG---------------------ATC---------------AATCAA---------
ACTTACCCCAAGTTTTTGTTTGGTGATTACATGTCT------GTTTATGCTGAGCAG---
------------------AAGTTCCTTCCGAAAGAGCCCAGGTTCCAAGCTGCAACGGCC
ATGTAA------------------------------------------------------
------------------------------------------------------------
------------------------------------------------------------
------------------------------------------------------------
------------------------------------------------------------
------------------------------------------------------------
---------------
>PtACO7
------------------------------------------------------------
------------------------------------------------------------
------------------------------------------------------------
------------------------------ATGGAGATTCCTGTGATAGAT---------
------------------------TTGAGCCAACTCGAGGGC------GAGAACAGAAGC
AAAACT------------------------------------------ATAACTATGGCT
CTTCTGCACCAAGCTTGTGAGAAATGGGGCTTCTTTCAGGTTGAGAACCATGGACTCGAG
AAGAAGCTG---ATGGACAAGGTAAAGCAATTGGTGAATGCACACTACGAGGAAAACTTG
AAAGAAAGCTTTTACGAGTCAGAGATA---GCTAAAGGCTTG---ATGAATAAA------
------------------------------GGTGAT------GTCGACTGGGAAAGCAGT
TTCTTTATTTGGCATCGCCCAACATCCAACATCAATGAAATCCACAACCTCTCGGAGAAT
CTTCGC------------------------------------------------------
------------------------------------------------------------
------------------------------------------------------CAAATA
ATGGATGAGTACATCGCCCAACTGATTCAGTTAGCAGAGAAGCTTTCTCAACTCATGTCT
GAGAATCTTGGACTGGAC---AAGGATTACATAAAGGAATCGTTTTCAGGAGCTAAA---
GGT------------------CCTTCTGTGGGAACAAAGGTGGCAAAATACCCTGAATGT
CCT---------------------CGGCCAGAGCTTGTGAGAGGACTTCGAGAGCACACC
GACGCCGGCGGAATCATACTCTTGCTCCAAGATGAACATGTCCCAGGTCTTGAATTCTCA
AACGATGGAGGA------------------TGGATAAAGATCCCCCCATCCAAGAACAAT
ACTATATTTGTCAACACAGGTGATCAAGTGGAAGTGTTGAGTAATGGAAGGTACAAAAGT
ACTCTGCACCGTGTCATGGCTGGCAAGGATGGGAGC---AGACTCTCCATTGCCACATTC
TACAACCCAGCTGGTGATGCCATTATCTCCCCAGCTCCCAAACTCTCA------------
------------------------------------------------------------
TACCCCCATAATTATACATTTCAAGATTACTTGAAG------CTTTATGCCACCACA---
------------------AAGTTCTCAGATAAGGGTCCCAGATTTGAAGCCATGAAGAAA
ATAGCCAATGGACACAGCAGTCATGGTGTCTGA---------------------------
------------------------------------------------------------
------------------------------------------------------------
------------------------------------------------------------
------------------------------------------------------------
------------------------------------------------------------
---------------
>GrACO1
------------------------------------------------------------
------------------------------------------------------------
---------------------------ATGGAGTTAGTGAAAGAGAAA------------
------------------ACAAAAATGGAGGTAGCTTTCCCTGTTATTGAC---------
------------------------TTGTCCAAAATCAATGGTGAG------GAGAGAGGA
------------------------------------------------GCCACCATGGAC
ATGATCAAAGATGCTTGTGAGAATTGGGGTTTCTTTGAGCTGATGAACCATGGAATATCT
CATGAACTG---ATGGACACTGTGGAGAGACTAACAAAGGAGCACTACAAAAAGTGCATG
GAGGAAAGGTTCAAAGAAATGGTGACA---AGTAAAGGTCTTGAAGTT------------
---------------------GTTCAATCTGAGATCACCGACATGGACTGGGAAAGCACT
TTCTCCTTGTGCCACTTGCCTAAATCAAACCTTTATGAAATTCCTGATCTTGAAGATGAT
TACAGG------------------------------------------------------
------------------------------------------------------------
------------------------------------------------------AAGGTG
ATGAAGCAATTTGCAGTGGAGTTAAAGAAGCTGGCTGAGAAACTTTTGGACATACTGTGT
GAGAATCTTGGGTTGGAA---CAGGGTTACCTGAAGAAAGTGTTTTATGGT---TCCAAA
GGG------------------CCAACTTTTGGTACCAAAGTTAGCAACTACCCTCCATGC
CCT---------------------AAACCAGACCTAATCAAGGGGCTAAGGGCTCACACT
GATGCTGGTGGAATCATATTACTCTTCCAAGATGACAAGGTCAGTGGGCTTCAACTCCTC
AAGGATGAC------------------CAATGGATTGATGTCCCTCCATTAAAA---CAC
TTCATTGTCATCAACCTTGGTGACCAACTTGAGGTGATCAGCAATGGCAAGTACAAGAGT
GTGATGCACCGTGTGCTGGCTCAAACAGATGGGACC---CGAATGTCCATTGCTTCCTTT
TACAATCCTGGAAGTGATGCTGTTATATATCCAGCACCTGCTTTGGTGGACAAAGAA---
------------------------------------GCTAAGAAACCCATT---------
GCGTACCCAAAATTCATGTTCGAGGACTACATGAAG------GTTTACCCCTCCTTG---
------------------AAGTTCGAAGACAAGGAGCCGAGGTTCGAAGCCATGAAGACC
ATG---GAATCCGCCGTTAGCTTGGGTCCTATTGCAACTGTTTGA---------------
------------------------------------------------------------
------------------------------------------------------------
------------------------------------------------------------
------------------------------------------------------------
------------------------------------------------------------
---------------
>GrACO2
------------------------------------------------------------
------------------------------------------------------------
------------------------------------------------------------
------------------------ATGGAGCTCACTTTCCCTGTAATCGAC---------
------------------------TTCTCCAAACTCAATGGTGAG------GAGAGAGCA
------------------------------------------------GCCGCCATGGAA
ATGATCAAAGATGCCTGTGAGAATTGGGGTTTCTTTGAGTTGGTGAACCATGGAATATCT
CATGAGCTG---ATGGACACTGTGGAGAGGCTGACAAAGGAGCACTACAGAAAGTGCATG
GAGCAAAGGTTCAAAGAAATGGTGGCC---AGTAAGGGTCTTGAGGCT------------
---------------------GTTCAATCTGAGATCAATGACATGGATTGGGAAAGCACC
TTCTTTTTGCGCCACTTGCCTGAATCTAACATGTCTGAAATTCCTGATCTTGAAGAAGAT
TACAGA------------------------------------------------------
------------------------------------------------------------
------------------------------------------------------AAGGTG
ATGAAGGAATTTGCAGTGGAGTTGGAGAAGCTTGCAGAGCAACTTTTGGACCTGTTGTGT
GAGAATCTGGGGTTGGAG---CCTGGTTACCTGAAAAAAGTGTTTTATGGG---TCCAAA
GGG------------------CCAACCTTTGGTACCAAGGTTAGCAACTATCCTCCATGC
CCC---------------------AAACCTGACCTAATCAAGGGACTCAGGGCTCACACT
GATGCTGGTGGAATCATCTTACTCTTCCAAGATGACAAGGTCAGCGGCCTTCAGCTTCTC
AAGGATGGT------------------CAGTGGATTGATGTTCCTCCTATGAAA---CAC
TCTATTGTCATCAACCTTGGTGACCAACTTGAGGTAATCACAAATGGTAAATATAAGAGT
GTGATGCACCGTGTGATTGCTCAAACAGATGGGACC---AGAATGTCCATTGCTTCCTTC
TACAACCCGGGCAGTGATGCTGTTATATATCCAGCACCAGCTTTGCTAGAGAAAGAA---
------------------------------------GCTGACAAATCTCAA---------
GTGTACCCCAAATTTGTGTTTGAGGACTACATGAAG------CTCTATGCTGGCCTC---
------------------AAGTTCCAAGCCAAGGAGCCAAGGTTCGAAGCCATGAAGACC
GTG---GAGTCTGCAGTTAACTTGGGTCCTATTGCAACTGTTTGA---------------
------------------------------------------------------------
------------------------------------------------------------
------------------------------------------------------------
------------------------------------------------------------
------------------------------------------------------------
---------------
>GrACO3
------------------------------------------------------------
------------------------------------------------------------
------------------------------------------------------------
---------------------------ATGGCTACTTTCCCAGTGATCAAC---------
------------------------TTAGAGAAGCTTAATGGTGAT------GAGAGATCA
------------------------------------------------AGAATCATGGAG
CAAATCAAGGATGCCTGTGAAAACTGGGGATTTTTTGAGGTGATGAACCATGGGATTCCA
CATGATTTT---ATGGACTCTGTTGAGAGGTTAACGAAAGAACATTACAAGAAATGTATG
GAACAAAGGTTTAAAGAACTGGTAGCA---AGCAAGGCTCTTGAAGGA------------
---------------------CTTGAGGCTGAAGTTACGGATATGGATTGGGAAAGTACA
TTTCACTTGTGCCATCTCCCTGAATCAAACATGGCTGAAATCCCAGATCTCAGCGATGAA
TATAGG------------------------------------------------------
------------------------------------------------------------
------------------------------------------------------AAAGTG
ATGAAGGAATTTGCAGTGAAATTGGAGAAACTAGCAGAGGAGTTGTTGGATTTGTTTTGT
GAGAATATTGGATTAGAG---AAAGGGTATTTGAAAAAGGCGTTTTATGGG---GCAAAA
GGT------------------CCAACCTTTGGCACCAAAGTTAGCAACTATCCACCATGT
CCG---------------------ACCCCAGACAAAATCAAGGGACTCAGAGCCCATACT
GATGCAGGTGGCATCATCTTGCTGTTCCAAGACCCCGTCGTCGGCGGCCTTCAGCTTCTT
AAAGACGGC------------------GAGTGGGTCGATGTTCCACCGCTCCGC---CAC
TCCATCGTCATCAACCTCGGTGATCAGCTCGAGGTGATCACCAATGGCAAGTACAAGAGT
GTGGAGCACCGAGTCATAGCCCAAACCGATGGAACT---CGGATGTCTTTAGCTTCATTC
TACAACCCCGGCAGCGACGCTGTCATCTATCCGGCGCCGGCGTTGGTGGAGAAAGAAGCT
------------------------------------GAGGAAAAG------AACAAACAG
GTTTACCCCAAATTTGTGTTTGAAGAGTACATGAAA------CTGTATGCAGGACTG---
------------------AAATTCCAGGCCAAGGAACCAAGGTTTGAAGCCATGAAAGCG
ATGGAAGCTACTGCTCCCATTGCAACAGCTTAA---------------------------
------------------------------------------------------------
------------------------------------------------------------
------------------------------------------------------------
------------------------------------------------------------
------------------------------------------------------------
---------------
>GraCO4
------------------------------------------------------------
------------------------------------------------------------
------------------------------------------------------------
---------------------------ATGGCAACTTTCCCTGTGATCAAC---------
------------------------TTGGAGAAGCTCAATGGTGCT------GAGCGATCA
------------------------------------------------ACAACCATGGAC
AAAATCAATGATGCCTGTGAAAACTGGGGCTTCTTTCAGGTGCTGAACCATGGAATACCC
CATGATTTT---CTGGATACTGTGGAAAGGTTGACAAAAGAGCATTACAAGAAGTGCATG
GAGCAGAGGTTCAAGGAACTGGTAGCA---AGCAAGGCCCTTGAGGGT------------
---------------------CTCCAAGCTGAGGTCACTGATATGGACTGGGAGAGCACA
TTTTACATACGCCATCTCCCTCAATCCAACGTGGCTGAAATCCCAGATCTCACCGATGAA
TACAGG------------------------------------------------------
------------------------------------------------------------
------------------------------------------------------AACGTG
ATGAAAGAATTTGCAGTGAAATTGGAGAACCTAGCCGAGGAACTACTAGACTTGTTCTGC
GAGAATCTTGGACTAGAG---AAGGGATACCTGAAAATGGCCTTCAATGGT---TCAAAG
GGT------------------CCAACCTTTGGCACCAAAGTTAGCAACTATCCACCATGC
CCC---------------------ACACCAGACAAAATCAAGGGACTCCGCGCTCATACA
GATGCTGGTGGCATAATCTTACTCTTCCAAGACCCCATTGTGGGCGGCCTCCAGATTCTT
AAAAACGGG------------------GAATGGGTGGATGTTCCCCCTATGCGT---CAC
TCCTTTGTCATCAACCTCGGGGATCAGCTCGAGGTGATCAGCAATGGCAGATACAGGAGT
GTGGAGCACCGTGTGATGACCCAAACCCAAGGGTCT---CGCATGTCGATAGCTTCGTTT
TACAACCCAGGGAGTGACGCCATTATCTACCCAGCACCAGCTCTGGTGGAGAATGAAGCA
------------------------------------GAAGAGAAG---------AAGGAA
TGGTACCCCAAATTTGTGTTCGAAGATTATATGAAG------CTATATGCTGGAATG---
------------------AAATTCCAGGCCAAAGAACCAAGGTTTGAAGCCATGAAAGCC
ACTGCAACTGCTTAA---------------------------------------------
------------------------------------------------------------
------------------------------------------------------------
------------------------------------------------------------
------------------------------------------------------------
------------------------------------------------------------
---------------
>GrACO5
------------------------------------------------------------
------------------------------------------------------------
------------------------------------------------------------
---------------------------ATGGGAAAATTCCCAGTGATCAAC---------
------------------------TTGGAGAAACTGAATGGT---------GAGAGAGCA
------------------------------------------------GCAACCATGGAT
CTAATCAAAGATGCCTGTGAGAATTGGGGCTTCTTTGAGGTGTTGAACCATGGGATTCCC
TATGAATTT---ATGGACAGAGTGGAAAGCTTGACGAAGGAGCATTACAAGAAATGCATG
GAGCAAAGGTTTAAGGAACTGGTGGCA---AGCAAGGCCCTTGAGGGT------------
---------------------CTCCAGGCTGAGGTTACTGATATGGACTGGGAAAGTACC
TTCTATTTGCGCCATCTCCCTGAATCCAACATGGCTGAAATCCCAGATCTAACCGATGAA
TACAGG------------------------------------------------------
------------------------------------------------------------
------------------------------------------------------AAGGTG
ATGAAAGAATTTGCATTGAAATTGGAGAAACTAGCAGAGGAGCTGCTGGACCTGTTCTGT
GAGAACCTTGGTCTAGAA---AAAGGATATCTGAAAAAGGCTTTCTATGGG---GCAAAA
GGT------------------CCCACCTTTGGCACCAAAGTTAGCAACTACCCACCATGT
CCC---------------------ACCCCAGACAAAATCAAGGGACTCAGAGCCCACACG
GACGCCGGTGGCATCATCTTGCTGTTCCAAGACCCCCAAGTGGGCGGCCTTCAGCTTCTT
AAAGACGGG------------------GAATGGGTGGATGTTCCCCCCTTGCGC---CAC
TCCATCGTGATCAACCTGGGAGACCAGCTGGAGGTGATCACCAACGGCAAATACAAGAGC
GTGGAGCACAGGGTGATTGCCCAAACCGACGGGGCT---CGCATGTCGATAGCTTCGTTT
TACAACCCCGGCAGCGACGCCGTTATCTACCCGGCGCCAGCCCTGGTGGAGAAAGAAGAA
------------------------------------GAAGAAGAAGAAGAGAAGAAAGGA
TTGTACCCAAAATTTGTGTTCGAAGATTACATGAAG------CTTTACGGTGTGCTT---
------------------AAATTCCAGGCCAAGGAGCCGAGGTTTGAAGCCATGAAAGCC
AGGGAAGCAACAGCTTAA------------------------------------------
------------------------------------------------------------
------------------------------------------------------------
------------------------------------------------------------
------------------------------------------------------------
------------------------------------------------------------
---------------
>GrACO6
------------------------------------------------------------
------------------------------------------------------------
------------------------------------------------------------
---------------------------ATGGGAAAATTCCCAGTGATCAAC---------
------------------------TTGGAGAAACTGAATGGT---------GAGAGAGCA
------------------------------------------------GCAACCATGGAT
CTAATCAAAGATGCCTGTGAGAATTGGGGCTTCTTTGAGGTGTTGAACCATGGGATTCCC
TATGAATTT---ATGGACAGAGTGGAAAGCTTGACGAAGGAGCATTACAAGAAATGCATG
GAGCAAAGGTTTAAGGAACTGGTGGCA---AGCAAGGCCCTTGAGGGT------------
---------------------CTCCAGGCTGAGGTTACTGATATGGACTGGGAAAGTACC
TTCTATTTGCGCCATCTCCCTGAATCCAACATGGCTGAAATCCCAGATCTAACCGATGAA
TACAGG------------------------------------------------------
------------------------------------------------------------
------------------------------------------------------AAGGTG
ATGAAAGAATTTGCATTGAAATTGGAGAAACTAGCAGAGGAGCTGCTGGACCTGTTCTGT
GAGAACCTTGGTCTAGAA---AAAGGATATCTGAAAAAGGCTTTCTATGGG---GCAAAA
GGT------------------CCCACCTTTGGCACCAAAGTTAGCAACTACCCACCATGT
CCC---------------------ACCCCAGACAAAATCAAGGGACTCAGAGCCCACACG
GACGCCGGTGGCATCATCTTGCTGTTCCAAGACCCCCAAGTGGGCGGCCTTCAGCTTCTT
AAAGACGGG------------------GAATGGGTGGATGTTCCCCCCTTGCGC---CAC
TCCATCGTGATCAACCTGGGAGACCAGCTGGAGGTGATCACCAACGGCAAATACAAGAGC
GTGGAGCACAGGGTGATTGCTCAAACCGACGGGGCT---CGCATGTCGATAGCTTCGTTT
TACAACCCCGGCAGCGACGCCGTTATCTACCCGGCGCCAGCCCTGGTGGAGAAAGAAGAA
------------------------------------GAAGAAGAAGAAGAGAAGAAAGGA
TTGTACCCAAAATTTGTGTTCGAAGATTACATGAAG------CTTTACGGTGTGCTT---
------------------AAATTCCAGGCCAAGGAGCCGAGGTTTGAAGCCATGAAAGCC
AGGGAAGCAACAGCTTAA------------------------------------------
------------------------------------------------------------
------------------------------------------------------------
------------------------------------------------------------
------------------------------------------------------------
------------------------------------------------------------
---------------
>GrACO7
------------------------------------------------------------
------------------------------------------------------------
------------------------------------------------------------
------------------------------ATGGCAATTCCAGTGATAGAT---------
------------------------CTTGCTGAGCTCCATGGT------GACAGAAGGAGC
AAA------------------------------------------------ACAATGACT
TCTCTTCATGAAGCTTGTGAGAAATGGGGCTTCTTTCAGGTTGATAACCATGGAGTTGAT
AAGAAGTTA---ATGGAGAAAGTGAAAGAGATGGTGAATGGTTACTATGATGAGAATTTG
AAGGAAAAGTTTTATGAATCAGAGATG---ACTAAAAGTTTGAACAAGAATGAG------
------------------------------AAAATCTCCGACATGGATTGGGAAAGTACT
TTCTTCATTTGGCACCGTCCAAATTCTAACATCAATCAAATCCCAAACATAACTAAGCAA
CTATGT------------------------------------------------------
------------------------------------------------------------
------------------------------------------------------GAAACA
ATGGAGGAATACATAGCACAATTGATTAAACTAGCTGAAACCCTATCGGAGCTGATATGC
GAAAATCTAGGACTAGAC---CAAAACCACATAAAGCAAACATTCTGCGGCACCAAA---
GGC------------------CCCTCCATCGGCACCAAAGTGGCTATATACCCACAATGT
CCT---------------------AACCCAGACCTCGTCCGAGGTCTCCGAGAGCACACC
GACGCCGGTGGCATAATCTTACTTCTCCAAGACGACCAAGTCCCGGGCCTCGAATTCCTC
AAAGACGGTCAA------------------TGGTTTAGAATCCCACCGTCGAAAAACAAC
ACCATATTCGTCAACACCGGCGACCAAATCGAAGTGATTAGCAATGGGAAGTACAAGAGT
GTGTTGCATCGTGTAATGGCTGAGAAACAAGGGAAT---AGGCTTTCCATTGCTACGTTT
TATAACCCTGGTAGTGATGCTGTGATTTCGCCGGCACCGGAATTGTTG------------
------------------------------------------------------------
TACCCGGGCAATTACCAGTTTGGGGATTACTTGAAA------CTATATTCGACTACA---
------------------AAGTTTTTGGAGAAAGGACCAAGGTTTGAATCGATGAAGACG
ACGATGGTTAATGGTCACCATGGTTGA---------------------------------
------------------------------------------------------------
------------------------------------------------------------
------------------------------------------------------------
------------------------------------------------------------
------------------------------------------------------------
---------------
>GrACO8
------------------------------------------------------------
------------------------------------------------------------
------------------------------------------------------------
------------------------------ATGGCAATTCCGGTGGTTGATTTCTCTAAG
---------------------------------CTCAAT------GGTGAGGATAGGGCC
AAA------------------------------------------------ACAATGGCT
CAGATTGCAAATGCATGCCAAGAATGGGGTTTTTTTCAGCTGGTGAACCATGGCATCCCA
GTGGAGTTG---CTGGAGAGGGTGAAGAAGGTCTCATCAGAGTTTTATAAGGGAGAGAGG
GAGGAGAATTTCAACAAGTCAAAGGAG---GTAGACTTATTGGATGAGAGTAGTGAAAAG
---------------------------------TTGGAGAATGTGGATTGGGAAGATGTT
ATCACTCTCTTGGATGAT---------------AATGAATGGCCATCCAAAACACCTGGC
TTCCAG------------------------------------------------------
------------------------------------------------------------
------------------------------------------------------GAAACC
ATGAAGGAATACAGGTTTGAGTTGAAGAAATTGGCAGAAAAGGTGATGCAAGTTATGGAT
GAAAACTTGGGATTACCG---AAGGGATACATAAGGAAGGCACTCAATGATGGAGATGGT
---------------GATAATGCCTTCTTTGGCACCAAGGTTAGCCACTACCCACCATGT
CCT---------------------CACCCTGAGAGGGTGAAGGGTCTTCGAGCCCACACA
GACGCTGGTGGCGTCATTTTACTCTTCCAAGACGACAAGGTGGGGGGACTTCAAGTCTTG
AAAGAT------------GGA------GAATGGATTGATGTCCAGCCCTTGCCT---AAC
ACCATTGTCATCAACACAGGTGATCAGATTGAGGTCCTCAGCAATGGCCGCTACAAGAGT
GCTTGGCACCGAGTCCTGAGCCCTGTCCATGGGATC---AGGAGATCCATTGCTTCATTT
TACAATCCAAGTCTGAAAACCACCATTGCTCCTGCACCACAGTTGGTGGAAAAAACAAAC
CAACAA---------------------GTG---------------GAACAA---------
ACTTATCCCAAGTTTGTTTTTGGGGATTATATGTCT------GTTTATGTTCAGCAG---
------------------AAGTTCCTTCCCAAGGAACCAAGGTTCCAAGCTGTAAGGGCA
GTGTAA------------------------------------------------------
------------------------------------------------------------
------------------------------------------------------------
------------------------------------------------------------
------------------------------------------------------------
------------------------------------------------------------
---------------
>PsACO1
------------------------------------------------------------
------------------------------------------------------------
---------------ATAACTCAATATTGAAAGTGAGAGAATACAAAG------------
------------------AAACAAAAAATGGAAAACTTTCCAATTGTTGAC---------
------------------------ATGGGGAAGCTTAACACAGAA------GACAGAAAA
------------------------------------------------TCAACCATGGAG
TTGATCAAAGATGCCTGTGAGAACTGGGGTTTCTTTGAGTGTGTGAATCATGGTATATCT
ATTGAGATG---ATGGATACGGTTGAGAAGCTGACAAAGGAACACTACAAGAAGTGTATG
GAACAAAGGTTCAAAGAAATGGTTGCA---ACCAAAGGTTTGGAGTGT------------
---------------------GTTCAGTCAGAGATAGATGATTTGGATTGGGAAAGCACT
TTCTTTTTGCGCCATCTTCCTGTTTCCAGTATCTCAGAGATCCCAGATCTTGATGATGAT
TACAGG------------------------------------------------------
------------------------------------------------------------
------------------------------------------------------AAGGTG
ATGAAGGAATTTGCGTTGAAATTGGAAGAACTTGCGGAGGAACTTCTTGACTTGTTGTGT
GAGAATCTTGGGCTTGAG---AAAGGGTATTTGAAGAAGGCTTTTTATGGA---TCAAAG
GGT------------------CCAAATTTTGGGACGAAAGTTAGTAACTACCCTCCTTGT
CCT---------------------AAACCGGCACTCATCAAGGCACTTAGAGCTCACACA
GATGCCGGCGGAATCATTCTTCTCTTCCAAGATGACAAAGTCAGTGGACTTCAGCTCCTC
AAAGATGAG------------------CAATGGATTGATGTTCCTCCAATGCGT---CAC
TCTATTGTYATCAATCTTGGTGATCCACTCGAAGTGATAACAAATGGAAAGTACAAGAGT
GTGATGCATAGAGTAATAGCACAAACAGATGGTGCT---AGAATGTCCATACCATCCTTC
TACAATCAAGGCGGTGATGCTGTGATTTCACCAGCTTCAACCCTTCTGAAGGAA------
------------------------------------CATGAACCAAGTGAA---------
GTTCATCCAAAGTTCGTGTTTGATGCTTACATGAAA------ATCTCAATGGGACTC---
------------------AAGTTCCAAGCTACAGAGCCTAGGTTTGAGCTAGCTGAAATC
ATG------TCAATCGTTAAAGTGGGCCCGGTGGTACGCCTATGGATATGTGTGTGGTTA
TCTTAATTAGGTCTAATAATGTTTGGTGGGGTTTTAAATTTCCCGGTTTAAAGTTTAATT
TAAACAAATAAGTTCGCCTTCAGTTTGAGTTC----------------------------
------------------------------------------------------------
------------------------------------------------------------
------------------------------------------------------------
---------------
>SlACO1
------------------------------------------------------------
------------------------------------------------------------
------------------------------------------------------------
---------------------------ATGACTACTATTCCGGTTATTGATTTTTCAAAA
---------------------------------CTTTAT------GGAGAGGAAAGAGCC
CAA------------------------------------------------ACTTTGGCT
CAAATTTCCAAAGGTTGTGAAGAATGGGGATTCTTTCAGTTGGTGAATCATGGGATACCA
GTGGAGTTA---TTAGAAAGGGTGAAGAAAGTTGGTGAAGAATGCTTTAAGTTGGAAAGA
GAAGAAGTGTTCAACAAGTCAAGAGTA---GTGAATTTGCTTAATGAATTTGTGGAAAGC
AATAAAAAT---------------GGCAAA---GTTGAAAATGTGGATTGGGAAGATGTA
TTCCTTCTAACTGATGATAATTGT---------AATCAATGGCCCTCCAAAACTCCTCAA
TTCAAG------------------------------------------------------
------------------------------------------------------------
------------------------------------------------------GAAACA
ATGAAAGAGTATAGATCAGAGGTGAAAAAGCTAGCAGAAAGAGTGATGGAAGTAATGGAT
GAAAATTTAGGTTTATCA---AAAGGTTACATCAAGAAAGCCTTCAATAACAACAATAAT
---------------AATGATGCATTTTTTGGTACAAAAGTGAGTCATTACCCACCATGT
CCA---------------------CATCCAGAAAAGGTGAATGGTCTAAGAGCTCACACT
GATGCTGGTGGTGTCATTTTGCTCTTTCAAGATGATCAAGTTGATGGTCTTCAAATCCTC
AAAAAT------------GGA------CAATGGATCGATGTACCTCCTATCCCT---AAC
GCCATCGTGATCAACACAGGTGATCAAATCGAAGTGCTTAGCAATGGGAAATACAAGAGC
GTTTGGCACCGTGTCTTGTCAAAACCAGATGGTAAT---AGGAGATCAATTGCTTCATTC
TATAATCCTTCATTGAAAGCCACCATTTCTCCAGCACCAGAGCTGCTAATTTTGGAAGAA
AAAAAA---------------------GTG---------------GATCAATTAATTGCT
ACTTATCCAACTTTTGTGTTTGGGAATTACATGAAT------GTTTATAATGAGCAA---
------------------AAGTTCCTTCCTAAAGAACCAAGGTTCCAAGCTGTGGCTGCA
ATCTAG------------------------------------------------------
------------------------------------------------------------
------------------------------------------------------------
------------------------------------------------------------
------------------------------------------------------------
------------------------------------------------------------
---------------
>SlACO2
------------------------------------------------------------
------------------------------------------------------------
------------------------------------------------------------
---------------------------ATGGAGAATTTCCCAATTATCAAC---------
------------------------TTGGAAAAACTCAATGGTGCT------GAGAGAGTA
------------------------------------------------GCCACAATGGAA
AAGATTAATGATGCTTGTGAAAATTGGGGCTTCTTTGAGTTGGTGAACCATGGAATTCCA
CATGAAGTG---ATGGACACTGTGGAGAAATTAACAAAGGGACATTACAAGAAGTGTATG
GAACAAAGATTTAAAGAATTGGTTGCT---AAGAAAGGACTTGAAGGT------------
---------------------GTTGAAGTTGAGGTTACTGATATGGATTGGGAAAGTACT
TTTTTCTTGAGGCATCTCCCTTCTTCTAATATCTCTCAACTACCTGATCTTGATGATGTA
TATAGG------------------------------------------------------
------------------------------------------------------------
------------------------------------------------------GAAGTT
ATGAGGGATTTTGCTAAAAGATTAGAGAAGTTAGCAGAAGAACTCTTGGATTTGCTTTGT
GAAAACCTTGGACTAGAA---AAAAGTTACTTGAAAAATACATTTTATGGC---TCAAAA
GGT------------------CCAAATTTTGGGACTAAAGTAAGTAACTATCCACCATGT
CCA---------------------AAACCTGATCTAATAAAGGGGTTGCGTGCACATACT
GATGCTGGTGGCATAATACTTCTCTTCCAAGATGACAAGGTGAGTGGCCTACAACTCCTC
AAAGACGGT------------------CGATGGATCGATGTTCCTCCCATGCGC---CAC
TCCATCGTGGTTAACCTAGGTGACCAACTCGAGGTAATCACGAACGGGAAGTACAAGAGT
GTGATGCATAGAGTGATCGCACAAAAAGACGGGACT---CGGATGTCATTAGCATCCTTC
TACAATCCAGGAAATGATGCATTGATCTATCCAGCACCAGCTCTAGTTGATAAAGAGGCA
------------------------------------GAGGAACATAAC------AAACAA
GTTTACCCTAAATTTATGTTTGATGATTACATGAAA------TTATATGCTAATCTC---
------------------AAATTTCAAGCCAAAGAGCCAAGATTTGAAGCCATGAAAGCT
ATGGAAAGT---------------GATCCAATTGCAATTGCTTAG---------------
------------------------------------------------------------
------------------------------------------------------------
------------------------------------------------------------
------------------------------------------------------------
------------------------------------------------------------
---------------
>SlACO3
------------------------------------------------------------
------------------------------------------------------------
------------------------------------------------------------
---------------------------ATGGAGAACTTCCCAATTATCAAC---------
------------------------TTGGAAAATCTTAATGGAGAT------GAGAGAGCC
------------------------------------------------AAAACCATGGAA
ATGATCAAAGATGCATGTGAGAATTGGGGCTTCTTTGAGTTGGTGAACCATGGGATTCCA
CATGAAGTA---ATGGACACTGTGGAGAAATTGACAAAGGGACATTACAAGAAGTGCATG
GAACAGAGGTTTAAGGAATTGGTAGCA---AGTAAGGGACTTGAAGCT------------
---------------------GTGCAAGCTGAGGTTACTGATTTAGATTGGGAAAGCACT
TTCTTCTTGCGCCATCTTCCTACTTCTAATATCTCTCAAGTACCCGATCTTGACGAAGAA
TACAGA------------------------------------------------------
------------------------------------------------------------
------------------------------------------------------GAGGTG
ATGAGAGATTTTGCTAAAAGATTGGAGAAGTTGGCTGAGGAGTTACTTGACTTACTCTGT
GAAAATCTTGGACTTGAA---AAAGGTTATTTGAAAAATGCCTTTTATGGA---TCAAAA
GGT------------------CCCAATTTCGGTACTAAAGTTAGCAACTATCCACCATGT
CCT---------------------AAGCCCGATTTGATCAAGGGACTCCGCGCTCATACA
GACGCAGGAGGCATCATACTTCTGTTCCAAGATGACAAAGTGAGTGGCCTTCAACTCCTC
AAAGACGAG------------------CAATGGATCGATGTTCCTCCCATGCGC---CAC
TCTATTGTGGTTAACCTTGGTGACCAGCTTGAGGTGATTACCAACGGGAAGTACAAGAGC
GTGATGCACAGAGTGATTGCACAAACAGATGGGACT---CGGATGTCACTAGCATCATTT
TATAATCCAGGAAATGACGCGGTGATCTATCCAGCACCATCTCTAATTGAG---------
------------------------------------------GAAAGC------AAGCAA
GTTTATCCGAAATTCGTGTTTGATGATTACATGAAG------TTATATGCTGGACTA---
------------------AAGTTTCAGCCAAAAGAGCCAAGATTTGAAGCAATGAAGGCT
ATGGAAGCTAATGTGGAATTAGTTGATCAAATTGCAAGTGCTTAA---------------
------------------------------------------------------------
------------------------------------------------------------
------------------------------------------------------------
------------------------------------------------------------
------------------------------------------------------------
---------------
>SlACO4
------------------------------------------------------------
------------------------------------------------------------
------------------------------------------------------------
------------------------------ATGGAGATGCCGGTTATCGAC---------
------------------------TTCAGTAAGCTAGAAGGT------GAGGAAAGATGT
GCA------------------------------------------------ACCATGTCA
CTTCTCCATCAGGCTTGTGAGAAATGGGGCTTTTTTATGATAGAGAATCATGGAATTGAC
AGTTACTTG---ATGGACAATGTGAAGCAGTTCGTGAATCAACACTACGAAGCCAACATG
AAGAAGCGATTCTATGAATCAGAGCTA---CCTATGAGCTTAGAAAAGAATGGA------
------------------------------AACATCAGCAACACAGACTGGGAAAGCACA
TTCTTTGTTTGGCATCGTCCAGCTTCCAATATCTATGAGATTCAAGGTCTCTCGAAGGAA
CTTTGC------------------------------------------------------
------------------------------------------------------------
------------------------------------------------------AAAGCA
GTAGATGACTATATTGATCAGCTGATCAAACTTGCAGAAAATCTTTCAGAACTAATGTGT
GAGAACCTTGGCCTAGCG---AAGAGTTACATCAAAGAAGCATTTTCAGGCAGCAAG---
GGT------------------CCTTCTGTTGGAACAAAAGTAGCGATATATCCTCAATGT
CCC---------------------CGCCCAGATTTGGTCAGGGGATTGCGCGAGCACACA
GATGCTGGTGGTATCATTCTCTTACTCCAAGACGAACAAGTTCCAGGTCTGGAATTCTTC
AAAGATGGGCAT------------------TGGGTGAACATTCCACCTTCAAAGAACAAC
AGACTTTTTGTAAACATAGGTGATCAAATCGAAATTTTGACCAATGGGATGTATAAGAGT
ATTCGACACCGAGTGATGGCTGAAAAGGATGGGAAT---AGACTTTCCATTGCCACCTTT
TACAACCCTGCTGGTGAGGCCATCATTTCTCCAGCATCAAAGCTCTTG------------
------------------------------------------------------------
TATCCCTGTCACCTCCGCTTTCAGGATTATCTGAAT------CTCTATTCCAAAACC---
------------------AAATTTGCTGAAAAAGGCCCTAGATTTGAGTCTGCCAAAAGA
TTGGCCAATGGGCATTGA------------------------------------------
------------------------------------------------------------
------------------------------------------------------------
------------------------------------------------------------
------------------------------------------------------------
------------------------------------------------------------
---------------
>SlACO5
------------------------------------------------------------
------------------------------------------------------------
------------------------------------------------------------
---------------------------ATGGAGAACTTCCCAATTATTAAC---------
------------------------TTGGAAAAGCTCAATGGAGAT------GAGAGAGCC
------------------------------------------------AACACCATGGAA
ATGATCAAAGATGCTTGTGAGAATTGGGGCTTCTTTGAGTTGGTGAACCATGGAATTCCA
CATGAAGTA---ATGGACACAGTAGAGAAAATGACAAAGGGACATTACAAGAAGTGCATG
GAACAGAGGTTTAAGGAACTAGTGGCA---AGTAAGGGACTTGAGGCT------------
---------------------GTTCAAGCTGAGGTTACTGATTTAGATTGGGAAAGCACT
TTCTTCTTGCGCCATCTTCCTACTTCTAATATCTCTCAAGTACCCGATCTTGACGAAGAA
TACAGA------------------------------------------------------
------------------------------------------------------------
------------------------------------------------------GAGGTG
ATGAGAGATTTTGCTAAAAGATTGGAGAAATTGGCTGAGGAGTTACTTGACTTACTCTGT
GAAAATCTTGGACTTGAA---AAAGGTTACTTGAAAAATGCCTTTTATGGA---TCAAAA
GGT------------------CCCAACTTTGGTACTAAAGTTAGCAACTATCCACCATGT
CCT---------------------AAGCCCGATTTGATCAAGGGACTCCGCGCTCATACA
GACGCAGGAGGCATCATACTTCTGTTCCAAGATGACAAAGTGAGTGGCCTTCAACTCCTC
AAAGACGAG------------------CAATGGATCGATGTTCCTCCCATGCGC---CAC
TCTATTGTGGTTAACCTTGGTGACCAACTTGAGGTGATCACTAACGGGAAGTACAAGAGT
GTGCTGCACAGAGTAATTGCACAAACAGACGGGACA---CGAATGTCATTAGCCTCATTT
TACAATCCAGGAAGTGATGCAGTAATATATCCAGCAAAAACTTTGGTTGAAAAAGAG---
------------------------------------GCAGAGGAAAGT------ACACAA
GTGTATCCAAAGTTTGTGTTTGATGATTACATGAAG------TTATATGCTGGACTC---
------------------AAGTTTCAAGCCAAAGAGCCAAGATTTGAAGCAATGAAGGCA
ATGGAAAGT---------------GATCCAATTGCAAGTGCTTAG---------------
------------------------------------------------------------
------------------------------------------------------------
------------------------------------------------------------
------------------------------------------------------------
------------------------------------------------------------
---------------
>SlACO6
------------------------------------------------------------
------------------------------------------------------------
------------------------------------------------------------
------------------------ATGGAGAGTAATTTCCCAGTTGTGGAT---------
------------------------ATGGGGTTGCTTCAAACTGAG------AAAAGGCCT
------------------------------------------------GAAGCAATGGAC
AAAATCAAAGATGCATGTGAAAACTGGGGTTTCTTTGAGCTTGTGAATCATGGGATTTCT
CATGAATTG---CTGGACACAGTGGAGAATTTAACTAAGGGACATTACAAAAAGTGCATG
GAACAAAGGTTTAAAGAAATGGTGGCA---AGTAAAGGACTTGAAGCT------------
---------------------GTCCAAACTGAAATTGATGATCTTGATTGGGAGAGCACT
TTCTTCTTGAAACATCTTCCTGTTTCCAATGTGTATGAAGTTCCTGACCTGGATGATGAA
TACAGG------------------------------------------------------
------------------------------------------------------------
------------------------------------------------------AAAGTT
ATGAAAGATTTTGCACTGAAGCTAGAGAAACTAGCTGAAAATCTTTTGGATTTGCTATGT
GAGAATCTTGGACTAGAG---AAAGGTTATTTGAAAAAAGCATTTTATGGC---TCAAAG
GGT------------------CCAACTTTTGGTACCAAAGTTAGCAACTATCCTCCTTGT
CCC---------------------AAGCCAGACTTGATCAAAGGCCTTCGCGCTCACACG
GATGCTGGTGGCATCATCCTTCTATTCCAAGATGACAAAGTCAGTGGTCTCCAATTGCTA
AAAGATGGC------------------AATTGGATTGATGTACCTCCTATGAAA---CAC
TCTATTGTCATCAACCTCGGCGATCAGCTAGAGGTGATTACTAATGGAAGATACAAGAGT
ATTGAGCACAGAGTGATTGCTCAACAAGATGGCACT---AGGATGTCAATAGCTTCCTTT
TATAATCCAGGAAGTGATGCTGTCATATTTCCAGCACCAGAGTTGATTGAGAAGACAGAA
------------------------------------GAGGACAACAAATTG---------
AAGTATCCAAAATTTGTGTTTGAAGATTATATGAAG------TTGTATGCAGGTCTC---
------------------AAATTCCAGGCTAAGGAGCCTAGGTTTGAAGCAATGAAGGCT
GTG---GAGACTACTGTCAACTTAGGTCCAATAGAAACTGTTTGA---------------
------------------------------------------------------------
------------------------------------------------------------
------------------------------------------------------------
------------------------------------------------------------
------------------------------------------------------------
---------------
>SlACO7
------------------------------------------------------------
------------------------------------------------------------
------------------------------------------------------------
------------------------ATGGAGACT---TTCCCAGTAGTTAAC---------
------------------------ATGGAGATGCTTAACACTGAA------AAAAGGGCT
------------------------------------------------GCAGCATTGGAG
AAAATAAAAGATGCTTGTGAGAACTGGGGATTCTTTGAGGTGATTAATCATGGGATCTCT
CATGAGCTT---CTGGACACAGTAGAGAAGTTCACAAAGGAACATTACAAGAAGTGTATG
GAACAAAGGTTCAAGGAAATGGTGGCA---AGTAAAGGCCTTGAAGGT------------
---------------------GTTCAGACTGAAATTGATGATTTGGACTGGGAAAGTACT
TTCTTCTTGAAACATCTTCCTGTTTCAAACATTTCAGAAGTTCCTGATCTTGAAGATGAT
TATAGG------------------------------------------------------
------------------------------------------------------------
------------------------------------------------------AAAATC
ATGAAGGAGTTTGCTGATAAACTGGAGAAACTAGCAGAGCAACTGTTGGATTTGCTGTGT
GAAAATCTAGGACTAGAG---CAAGGTTACTTGAAGAAAGTGTTTTATGGC---TCAAAG
GGT------------------CCTACTTTTGGCACCAAAGTTAGCAACTACCCACCATGT
CCT---------------------AAGCCTGATCTCATTAAAGGGCTGAGGGCTCACACA
GATGCTGGTGGCATCATCCTTCTATTCCAAGATGACAAAGTCAGTGGTCTCCAACTACTC
AAAGATGAC------------------AAATGGATTGATGTTCCACCGATGCGC---CAC
TCCATTGTCATCAACCTCGGTGACCAACTCGAGGTGATTACTAATGGAAAATACAAGAGT
GTGGAGCACAGGGTGATTGCTCAGCCTGATGGAAAC---AGAATGTCCTTGGCTTCGTTC
TACAATCCGGGGAGTGATGCTGTCATCTATCCAGCACCAGAATTGCTGGAGAAGGAAGAA
------------------------------------AAAGAGAACACAATA---------
ATGTATCCCAAATTTGTTTTTGAGGATTATATGAAA------TTATATGCAGGTCTC---
------------------AAATTCCAAGCTAAAGAGCCAAGGTTTGAAGCAATGAAGGCT
GTG---GAAACTGCTGTCAACTTGGGCCCAATAGCAACTGTTTGA---------------
------------------------------------------------------------
------------------------------------------------------------
------------------------------------------------------------
------------------------------------------------------------
------------------------------------------------------------
---------------
>EgK00750
------------------------------------------------------------
------------------------------------------------------------
------------------------------------------------------------
---------------------------ATGGAGAGCTTCCCAGTGATCAAC---------
------------------------ATGGAGAACTTGAATGGTGAG------AAGAGAGCA
------------------------------------------------ATCACCATGGAC
AAGATCAAAGATGCCTGTGAGAACTGGGGCTTTTTTGAGCTGGTGAATCATGGAATTCCA
CCCGAGCTG---ATGGACACGGTGGAGAGAATGACAAAGGAACACTACAAGAAGTGCATG
GAGCAAAGGTTCAGAGAGCTGGTGGCG---AGCAAGGGGCTTGAGTAT------------
---------------------GTCCAGACGGAGGTCCACGACTTGGACTGGGAAAGCACC
TTCCACTTGAAACACCTCCCCGTCTCCAACATCTCCCAAATCCCAGATCTCGATGATGAT
TATAGG------------------------------------------------------
------------------------------------------------------------
------------------------------------------------------AAAGTC
ATGAAGGAGTTTGCAGTGAAATTGGAGAAGCTGGCGGAGGAGCTCATGGACATGCTGTGT
GAGAACCTGGGCCTGGAG---AAAGGTTACTTGAAGAAGGTCTTATACGGG---TCCAAC
GGG------------------CCAAACTTCGGTACCAAGGTCAGCAACTACCCTCCGTGC
CCG---------------------AAGCCCGACCTCATCAAGGGGCTCCGGGCCCACACC
GACGCCGGTGGCATCATCTTGCTCTTCCAGGATGACAAGGTCAGCGGCCTGCAGCTCCTC
AAGGATGGC------------------CAGTGGGTCGACGTCCCCCCGATGCGC---CAC
TCCATTGTCGTCAACCTTGGCGACCAAATCGAGGTGATAACTAATGGGAAGTACAAGAGC
GTGCTGCACAGGGTGGTGGCCCAAACGGATGGCAAC---AGGATGTCCATAGCTTCATTC
TACAACCCGGGCAGCGACTCCATGATCTATCCGGCACCGACGCTTGTGGAGAGCGAGGCA
------------------------------------GAAGTGGCCGGC------AAAGCA
GCTTACCCGAAGTTTGTGTTCGAGGACTACATGAAA------TTGTATGCTGCTCTG---
------------------AAGTTCCAAGCCAAAGAGCCAAGATTCCAAGCTATGAAAGCC
GCGGAGTCGAGCCCCAAT---TTGGGCCCAATTGCAACCGCTTGA---------------
------------------------------------------------------------
------------------------------------------------------------
------------------------------------------------------------
------------------------------------------------------------
------------------------------------------------------------
---------------
>EgK00746
------------------------------------------------------------
------------------------------------------------------------
------------------------------------------------------------
---------------------------ATGGAGAGCTTCCCAGTGATCAAC---------
------------------------ATGGAGAACCTGAATGGTGAG------AAGAGAGCA
------------------------------------------------ATCACCATGGAC
AAGATCAAAGATGCCTGTGAGAACTGGGGCTTCTTTGAGCTTGTGAATCATGGGATTCCG
CCCGAGTTC---ATGGACACGGTCGAGAGAATGACCAAGGGGCACTACAGGAAGTGCATG
GACCAGAGGTTCAGAGAGCTGGTGGCG---AGCAAGGGGCTCGAGAAT------------
---------------------GTCCAGACGGAGGTCCATGACTTGGATTGGGAAAGCACC
TTCCACTTGAAGCACCTCCCCCTATCCAACATCTCCCAAGTCCCTGATCTCGAAGATGAC
TACAGG------------------------------------------------------
------------------------------------------------------------
------------------------------------------------------AAAGTC
ATGAAGGAGTTTGCAGTGAAGTTGGAGAAGCTAGCGGAGGAGCTCATGGACTTGCTGTGT
GAGAACCTGGGCCTGGAG---AAAGGTTACTTGAAGAAGGCCTTCCACGGG---TCCAAC
GGG------------------CCGAACTTCGGCACCAAGGTCAGCAACTACCCGCCGTGC
CCC---------------------AAGCCCGAACTGATCAAGGGGCTTCGGGCCCACACC
GACGCTGGCGGCGTCATCCTGCTATTCCAGGATGACAAGGTCAGCGGCCTACAGCTCCTC
AAGGACGGC------------------CAGTGGGTTGACGTACCCCCGATGCGC---CAC
TCCATCGTAGTCAACCTCGGCGACCAAATCGAGGTGATAACCAATGGGAAGTACAAGAGC
GTGCTGCATAGGGTGGTGGCCCAAACTGACGGGAAC---AGGATGTCCATAGCTTCATTT
TACAACCCGGGCAGCGACGCCGTGATCTATCCGGCACCAGCACTCATGGAGAGCAAGGCA
------------------------------------GAGAAGGCCGGC------GAAGCA
GCTTATCCAAAGTTTGTGTTCGAGGACTACATGAAA------CTGTATGCTGCCCTG---
------------------AAGTTCCAAGCCAAAGAGCCAAGATTCCAAGCCATGAAAGCC
ACGGAGTCGAGCCCCAAT---TTGGAGCCTATTGCAACCGCTTG----------------
------------------------------------------------------------
------------------------------------------------------------
------------------------------------------------------------
------------------------------------------------------------
------------------------------------------------------------
---------------
>EgK00749
------------------------------------------------------------
------------------------------------------------------------
------------------------------------------------------------
---------------------------ATGGAGAGCTTCCCAGTGATCAAC---------
------------------------ATGGAGAACCTGAATGGTGAG------AAGAGAGCA
------------------------------------------------ATCACCATGGAC
AAGATCAACGATGTCTGTGAGAACTGGGGCTTCTTTGAGCTTGTGAATCATGGGATTCCG
CCCGAGTTC---ATGGACACGGTCGAGAGAATGACCAAGGGGCACTACAGGAAGTGCATG
GACCAGAGGTTCAGAGAGCTGGTGGCG---AGCAAGGGGCTCGAGAAT------------
---------------------GTCCAGACGGAGGTCCATGACTTGGACTGGGAAAGCACC
TTCCACTTGAAGCACCTCCCCCTATCCAACATCTCCCAAGTCCCTGATCTCGAAGATGAC
TACAGG------------------------------------------------------
------------------------------------------------------------
------------------------------------------------------AAAGTC
ATGAAGGAGTTTGCGGTGAAGTTGGAGAAGCTAGCGGAGGAGCTCATGGACTTGCTGTGT
GAGAACCTGGGCCTGGAG---AAAGGTTACTTGAAGAAGGCCTTCCACGGG---TCCAAC
GGG------------------CCGAACTTCGGCACCAAGGTCAGCAACTACCCGCCGTGC
CCC---------------------AAGCCCGAACTGATCAAGGGGCTTCGGGCCCACACC
GACGCTGGCGGCGTCATCCTGCTCTTCCAGGATGACAAGGTCAGCGGCCTACAGCTCCTC
AAGGACGGC------------------CAGTGGGTTGACGTCCCCCCGATGCGC---CAC
TCCATCGTAGTCAACCTCGGCGACCAAATCGAGGTGATAACCAATGGGAAGTACAAAAGC
GTGCTGCATAGGGTGGTGGCCCAAACTGACGGGAAC---AGGATGTCCATAGCTTCATTT
TACAACCCGGGCAGCGACGCCGCGATATATCCAGCACCGGCACTCATGGAGAGCAAGGCA
------------------------------------GAGGAGGCCAGC------AAAGCA
GCTTATCCAAAGTTTGTGTTCGAGGACTACATGAAA------CTGTATGCTGCCCTG---
------------------AAGTTCCAAGCCAAAGAGCCAAGATTCCAAGCCATGAAAGCC
ATGGAGTCGAGCCCCAAT---TTGGAGCCTATTGCAACCGCTTGA---------------
------------------------------------------------------------
------------------------------------------------------------
------------------------------------------------------------
------------------------------------------------------------
------------------------------------------------------------
---------------
>EgK00747
------------------------------------------------------------
------------------------------------------------------------
------------------------------------------------------------
---------------------------ATGGAGAGCTTCCCAGTGATCAAC---------
------------------------ATGGAGAACCTGAATGGTGAG------AAGAGAGCA
------------------------------------------------ATCACCATGGAC
AAGATCAAAGATGCCTGTGAGAACTGGGGCTTCTTTGAGCTTGTGAATCATGGGATTCCG
CCCGAGTTC---ATGGACACGGTCGAGAGAATGACCAAGGGGCACTACAGGAAGTGCATG
GACCAGAGGTTCAGAGAGCTGGTGGCG---AGCAAGGGGCTCGAGAAT------------
---------------------GTCCAGACGGAGGTCCATGACTTGGACTGGGAAAGCACC
TTCCACTTGAAGCACCTCCCCCTATCCAACATCTCCCAAGTCCCTGATCTCGAAGATGAC
TACAGG------------------------------------------------------
------------------------------------------------------------
------------------------------------------------------AAAGTC
ATGAAGGAGTTTGCAGTGAAGTTGGAGAAGCTAGCGGAGGAGCTCATGGACTTGCTGTGT
GAGAACCTGGGCCTGGAG---AAAGGTTACTTGAAGAAGGCCTTCCACGGG---TCCAAC
GGG------------------CCGAACTTTGGCACCAAGGTCAGCAACTACCCGCCGTGC
CCC---------------------AAGCCCGAACTGATCAAGGGGCTTCGGGCCCACACC
GACGCTGGCGGCGTCATCCTGCTCTTCCAGGATGACAAGGTCAGCGGCCTACAGCTCCTC
AAGGACGGC------------------CAGTGGGTTGACGTCCCCCCGATGCGC---CAC
TCCATCGTAGTCAACCTCGGCGACCAAATCGAGGTGATAACCAATGGGAAGTACAAGAGC
GTGCTGCATAGGGTGGTGGCCCAAACTGACGGGAAC---AGGATGTCCATAGCTTCATTT
TACAACCCGGGCAGCGACGCCGCGATATATCCAGCACCGGCACTCATGGAGAGCAAGGCA
------------------------------------GAGGAGGCCAGC------AAAGCA
GCTTATCCAAAGTTTGTGTTCGAGGACTACATGAAA------CTGTATGCTGCCCTC---
------------------AAGTTCCAGGCCAAAGAGCCAAGATTCCAAGCCATGAAAGCC
ATGGAGTCGAGCCCCAAT---TTGGAGCCTATTGCAACCGCTTGA---------------
------------------------------------------------------------
------------------------------------------------------------
------------------------------------------------------------
------------------------------------------------------------
------------------------------------------------------------
---------------
>EgK00740
------------------------------------------------------------
------------------------------------------------------------
------------------------------------------------------------
---------------------------ATGGAGAGCTTCCCAGTGATCAAC---------
------------------------ATTGAGAACCTGAATGGTGAG------GAGAGAGCA
------------------------------------------------ATCACCATGGAC
AAGATCAAAGATGCCTGTGAGAACTGGGGCTTCTTTGAGCTGGTGAATCATGGGATTCCA
CCAGAGCTA---ATGGACACGGTCGAGAGAATGACAAAGGGACACTACAAGAAGTGCATG
GAGCAGAGGTTCAGAGAGCTGGTGGCG---AGCAAGGGGCTCGAGTAT------------
---------------------GTCGAGACAGAGGTCCATGACTTGGACTGGGAAAGCACC
TTCCACTTGAAGCACCTCCCCGTATCCAACATCTACCAAATCCCAGATCTCGATGATGAC
TACAGG------------------------------------------------------
------------------------------------------------------------
------------------------------------------------------AAAGTC
ATGAAGGAGTTTGCGGTGAAGTTGGAGAAGCTGGCGGAGGAGCTCATGGACCTGCTGTGT
GAGAACCTGGGCTTGGAG---AAAGGTTACTTGAAGAAGGCCTTCCACGGG---TCCAAA
GGG------------------CCGAATTTCGGCACCAAGGTCAGCAACTACCCGCCGTGC
CCG---------------------AAGCCGGACCTGATCAAGGGGCTCCGAGCCCACACT
GATGCCGGCGGCATTGTCCTGCTCTTCCAGGACGACAAGGTCAGCGGCTTGCAGCTCCTC
AAGGACAGC------------------CAGTGGGTCGACGTCCCCCCGATGCGC---CAC
TCCATCGTCGTCAACCTCGGCGACCAAATCGAGGTGATAACCAATGGGAAGTACAAGAGC
GTGTTGCATAGGGTAGTGGCTCAGACCGATGGGAAC---AGGATGTCCATAGCTTCATTC
TACAACCCGGGCAGCGACGCCATGATCCATCCAGCACCAGCACTCGTGGAGAGCAAGCCA
------------------------------------AAGGAGGCCGGC------GAAGCA
GCTTATCCAAAGTTTGTATTCGAGGACTATATGAAA------CTGTATGCTGCTCTC---
------------------AAGTTCCAAGCCAAAGAGCCAAGATTCCAAGCCATGAAAGCT
ATGGAGTCGAGCCCCAGT---CTGGAGTTAATTGCAACCGCTTGA---------------
------------------------------------------------------------
------------------------------------------------------------
------------------------------------------------------------
------------------------------------------------------------
------------------------------------------------------------
---------------
>EgC00906
------------------------------------------------------------
------------------------------------------------------------
------------------------------------------------------------
------------------------------ATGGAAGTCCCTGTGATTGAC---------
------------------------TTTAGCCAGCTCGATGGA------GAGAAGAGGAGC
AAG------------------------------------------------ACCATGGCA
CTCCTTCACGATGCTTGCGAGAAATTTGGCTTCTTTAAGATTGAGAACCATGGAGTAGAC
AAAAAGTTG---ATGGAGAAGGTGAAGCATTTTGTCGATTCCCACTATGAGCAAAATTTG
AAGGAAACTTTCTATGATTCAGAAGCA---GCTAAAAGGTTGGAAAATGGA---------
------------------------------CATACTAGAGACATAGATTGGGAGAGCAGC
TTCTTCATCTCACATCGTCCAAAATCCAACATTAATGAATTTCCAAACCTTTCTGAAGAT
CTTCGC------------------------------------------------------
------------------------------------------------------------
------------------------------------------------------AAGGCA
ATGGATGACTACATAGATCAACTAATTATGCTAGCCGAGAAGCTCTCAGAGCTCATGTGT
GAGAATCTTGGCTTGGAT---AAAGATCACATAAAGAAAGTTTTCTCTGGAGAAAAA---
GGT------------------CCTTCTGTGGGAACAAAGGTGGCGAGATACCCACAATGC
CCC---------------------CATCCTGACCGTGTAATGGGACTCAGAGAGCACACT
GATGCTGGTGGGATCATACTCTTGCTCCAAGATGACCAAGTCCCAGGACTTGAATTCCTC
AAAGAAGGAAAC------------------TGGATACAGATTCCACCATCTAAGAACAAT
GCCATCTTTGTGAATACAGGTGATCAAGTGGAGGTGTTGAGTAATGGAAGATATAAAAGT
GCATTGCACAGGGTCATGGCCAAGAAAAATGGAAGC---AGACTCTCCATTGCAACCTTC
TATAATCCTGCTACTGATGCCATCATTTCTCCAGCTCCTAAACTACTA------------
------------------------------------------------------------
TACCCGAACCATTTTAGTTTTGGAGATTATTTAAAA------CTTTATGCCACGACA---
------------------AAGTTTCTAGACAAGGAGCCCCGATTCGAATCCTTAAAGAAA
AGGACCAATAGCCCTTGTGGTCTGCTTGTCTAA---------------------------
------------------------------------------------------------
------------------------------------------------------------
------------------------------------------------------------
------------------------------------------------------------
------------------------------------------------------------
---------------
>EgC03886
------------------------------------------------------------
------------------------------------------------------------
------------------------------------------------------------
------------------------------ATGGAGATTCCTATGATAGAT---------
------------------------TTGAGTGAGCTTGATGGT------GAGAACAGGAGC
AAA------------------------------------------------ACAATGGCA
CTGCTTCACCATTCTTGTGAGAAATGGGGCTGCTTCAAGATTAAGAACCATGGGGTTGAC
CCAGAACTG---ATGGAGAAAGTGAAGCATTTTGTCAACACGCACTATGAGGAGAATTTG
AAGGCAAGTTTCTATGAGTCAGAGACT---GCCAAATGCTTGGAAAATGCCAATGGT---
------------------------------GCCACATCTGATCTAGACTGGGAATGCACC
TTCTTTATCTGGCACCGCCCGAAGTCAAACATCGAGGACTTCCCGAACCTCTCGAATGAT
CTTCGG------------------------------------------------------
------------------------------------------------------------
------------------------------------------------------AAGACA
ATGGATGAGTACATTGCTCAGCTGGTTAAACTAGCAGAGAAGCTCTCAGAGCTCATGTGT
GAGAATCTTGGCCTAGGC---AAGGACCACATAAAGAGGGCATTCTCAGGGAAAGAC---
GGG------------------CCCTCTGTGGGGACGAAGGTGGCGAAATACCCGGAATGC
CCC---------------------TATCCGGAAAAGGTAAGAGGACTCAGAGAGCACACT
GATGCAGGTGGTATCATACTGCTGCTTCAGGATGACCAAGTCCCAGGACTTCAATTCCTC
CATGATGGCCAG------------------TGGGTTCCAATCCCACCATCCACAAACGAC
ACCATCTTCGTCAACACCGGAGACCAACTTGAGGTGCTGAGCAACGGCCGGTACAAGAGC
GTCTGGCACCGTGTCATGGCTGTGGAGAGCGGGAGC---CGGCTCTCTGTGGCCACGTTC
TACAATCCCGCCGGCGATGCGGTCATCTCGCCTGCGCCGAAGCTCCTG------------
------------------------------------------------------------
TACCCTGAGAAATACACTTTTGGGGAGTACCTGAAG------CTTTATGCTACTACC---
------------------AAATTTCAAGAAAAAGAGCCCAGGTTTGAGTCGATGAAGAGT
GTGATGAGCAATGGAAACAATGGAGTTGTCTAA---------------------------
------------------------------------------------------------
------------------------------------------------------------
------------------------------------------------------------
------------------------------------------------------------
------------------------------------------------------------
---------------
>EgF03839
------------------------------------------------------------
------------------------------------------------------------
------------------------------------------------------------
------------------------------ATGGCGATTCCGGTGATTGATTTCTCGAAG
---------------------------------CTCAGC------GGCGAGGAGAGGGCC
AAG------------------------------------------------ACGATGGCT
CAGATTGCCAATGGCTGTGAGGAATGGGGTTTCTTCCAGCTGGAGAACCATGGGATACCA
GAGGAGCTG---CTGGAGAGAGTGAAGAGAGTGTGTAATGAGTTCTACAAGTTGGAGAGG
GAAGAGAACTTCAAAAAGTCAACCCCT---GTGAAGCTGTTGAACGAGAGTGACGGTGGA
AAA------------------------------ATAGAGAACGTGGACTGGGAGGATGTT
ATCACTCTCCTTGATGAC---------------AATGAATGGCCTTCCAACACTCCCGAT
TTCAAG------------------------------------------------------
------------------------------------------------------------
------------------------------------------------------GAAACC
ATGGCTGAATACCGCGCAGAAGTGAAGAAGCTCGCAGAGAAGGTCATGGAAGTCATGGAT
GAGAACTTGGGCTTGCCA---AAGGGCTATATCAAAAGCGCCTTCAACAGTAGCAACAAG
GATGACGGCGACAACAGCAAGGCCTTCTTCGGGACTAAAGTGAGCCACTACCCACCCTGC
CCG---------------------CAACCCGAGCGGGTCAACGCCCTCCGGGCCCACACC
GATGCAGGCGGCGTGGTCCTACTCTTCCAGGACGATGTCGTCGGGGGCCTCCAGATACTC
AAGGGC------------AGT------GAGTGGGTCGATGTGCAGCCGCTCCCC---AAC
ACCATCGTTATCAACACGGGGGACCAGATCGAGGTCCTTAGCAACGGCAAGTACAAGAGT
GTTTGGCACCGCGTCCTCGCCACCCCGGATGGCAAC---CGGCGCTCCATCGCCTCGTTC
TACAACCCATCCCTCGCTGCCACCATTGCCCCCGCACCGCAGCTGGTGGAGCAAGCTGGT
------------------------------------------------------------
GCTTACCCCAAGTTTGTGTTTGGGGACTACATGTCG------GTCTACGCGGAGCAG---
------------------AAGTTCCGCCCCAAAGAGCCCAGGTTCCAAGCTGTGAAGTCC
ATGTAA------------------------------------------------------
------------------------------------------------------------
------------------------------------------------------------
------------------------------------------------------------
------------------------------------------------------------
------------------------------------------------------------
---------------
>PpACO1
------------------------------------------------------------
------------------------------------------------------------
------------------------------------------------------ATGTTT
GATTCAATTCCTATTATAGATGTTGGACCGCTA---------------------------
------------GTTCGGAAGAAGGGTGATGAGGACTTTAGAGAGGATCCAGAGGTGAGG
AAT------------------------------------------------GTAGTGCAC
CAGCTTGATCTTGCCTGCCGCAACGTTGGGTTTTTCTACGTGAGCGGGCATGGAATTCCT
CTGGAGTTG---TGTCAAGCTGTACTTGACGTGGGCCATGAGTTTTTTTCTCAACCGGAG
TCCCAGAAGCTGCGCATCGCCATGTCCAGCAGCACAGGTTTCAGAGGATACCAGAAGCTG
GGAGAGAACGTCACAAAGGGTCTTCCAGATCAGCATGAAGCTATTGATTATTTCAAGGAG
TTTGAATCCACAAAAGTTGCATTGAGATCAGAGAACCCTCTTGTGGGTCTGAATCAGTGG
CCT------GATTCTGTGAGCAAG------------------------------------
------------------------------------------------------------
------------------------------------------------TTTCGACCGCTC
GTGCAAGAGTACTTAGAAATGCTGATAGAACTGGCAAGGACAATTATGCGAGGTATAGCC
TTAGCACTTGGGGGACCAAAAGATTTGTTTGAAGGCGAA---AGAGCAGGAGACCCGTTT
TGGATA---------------------------CTTAGAGTGATTGGGTATCCACCAATA
AGCAACCTCAGCTGTCTCAGTAATCCAAATGGCGAGGAAGTTGGATGTGGCGATCACACT
GACTATGGCCTGCTAACTCTCGTGAATCAAGAC---CTAGACATAACTGCACTTCAGGTG
AAGACCCAGGACGGAAAA------------TATATTTGGGTGGATCCAATACCA---GGG
ACTTTTGTGGTGAACATTGGCGACATGCTCACGGTACAG---------------------
---TTAATGTATTCTTTGTCC---AGCATGTGA---------------------------
------------------------------------------------------------
------------------------------------------------------------
------------------------------------------------------------
------------------------------------------------------------
------------------------------------------------------------
------------------------------------------------------------
------------------------------------------------------------
------------------------------------------------------------
------------------------------------------------------------
------------------------------------------------------------
---------------
>PpACO2
------------------------------------------------------------
------------------------------------------------------------
------------------------------------------------------------
---------ATGGGGGTTGATGGAAGTGAT------------------------------
------------GGTGGATATCCTTTGGAGTGCATCAACATGGCCTCGCCCGACAAACAC
GAA------------------------------------------------ACTGCAGCT
CGAGTTCGGGAGGCGTGTGTGACCTCTGGATTCTTCTATCTCGTGAACCACGGCGTAGAC
TCGGCATTG---CTCGATGAAGTCTTTGTACAGAGCAAGAAATTCTTCGCTCTTCCATTG
GAGGAGAAAATGAAAGTTATTCACGACAAGAACCATCGCGGTTACACGCCCTTTGAGGAG
GAAGTGCTGGACCCTGGTACTCAATCCAGAGGTGATTCGAAAGAGGGATACTACATAGGG
TTTTCAGTTCCAGAGAGTGATCCTCGCTCCAAGAAACCTATGCATGGGCCGAATCAGTAC
CCCTCTCCAGATTTGTTACCGGGG------------------------------------
------------------------------------------------------------
------------------------------------------------TGGGAGGAGACC
ATGACCCTTTATCATAGTGAGCTCGTTAAACTTTCGAAAAGGGTGTCTCGGTTGCTTGCA
TTAGCACTGGACCTGGAGGAAACGTTTTTTGACAAGCCGGGCATCACTGATGATCCTGTA
GCTACT---------------------------CTACGACTTCTTCATTATTCTGCGGAG
AAA---------------TCGAATGTTGAACTTGGAATATTTGGCACTGGTGCTCACTCT
GATTATGGCTTGTTGACTCTTCTTGCGACGGAC---GACGTGCCTGGTCTGCAGATTTGT
AAGTATAAAGATGCCCAGCCT---CAGGTTTGGGAGGACGTTCCACCAATGAAA---GGA
GCTTACATTGTGAATCTGGGCGACATGCTTGAGCGGTGGAGCAACGGTCTCTTCCGATCG
ACTCTTCATCGAGTCGTAAGC---CGGGGAATTGAAAGA---TACTCGATACCTTTCTTC
TTTGAACCCAATTTTGACTGTTTGGTCGAGTGTCTGCCAACGTGCTGTTCAGAGGATAAC
------------------------------------------------------CCTCCT
AGATATCCACCCTTGACGGTTGGTGAGCATCTTGTGAACAAGTACAAAGAG---------
------------------------------ACGCACAAAGGGTTTGTGTCCGATCAGAAG
AGCTTGAATTATAGTCTATTTGAAGGACAATAA---------------------------
------------------------------------------------------------
------------------------------------------------------------
------------------------------------------------------------
------------------------------------------------------------
------------------------------------------------------------
---------------
>PpACO3
------------------------------------------------------------
------------------------------------------------------------
------------------------------------------------------------
---------ATGGGGGTTGATGGAAGTGAT------------------------------
------------GGTGGATATCCTTTGGAGTGCATCAACATGGCCTCGCCCGACAAACAC
GAA------------------------------------------------ACTGCAGCT
CGAGTTCGGGAGGCGTGTGTGACCTCTGGATTCTTCTATCTCGTGAACCACGGCGTAGAC
TCGGCATTG---CTCGATGAAGTCTTTGTACAGAGCAAGAAATTCTTCGCTCTTCCATTG
GAGGAGAAAATGAAAGTTATTCACGACAAGAACCATCGCGGTTACACGCCCTTTGAGGAG
GAAGTGCTGGACCCTGGTACTCAATCCAGAGGTGATTCGAAAGAGGGATACTACATAGGG
TTTTCAGTTCCAGAGAGTGATCCTCGCTCCAAGAAACCTATGCATGGGCCGAATCAGTAC
CCCTCTCCAGATTTGTTACCGGGG------------------------------------
------------------------------------------------------------
------------------------------------------------TGGGAGGAGACC
ATGACCCTTTATCATAGTGAGCTCGTTAAACTTTCGAAAAGGGTGTCTCGGTTGCTTGCA
TTAGCACTGGACCTGGAGGAAACGTTTTTTGACAAGCCGGGCATCACTGATGATCCTGTA
GCTACT---------------------------CTACGACTTCTTCATTATTCTGCGGAG
AAA---------------TCGAATGTTGAACTTGGAATATTTGGCACTGGTGCTCACTCT
GATTATGGCTTGTTGACTCTTCTTGCGACGGAC---GACGTGCCTGGTCTGCAGATTTGT
AAGTATAAAGATGCCCAGCCT---CAGGTTTGGGAGGACGTTCCACCAATGAAA---GGA
GCTTACATTGTGAATCTGGGCGACATGCTTGAGCGGTGGAGCAACGGTCTCTTCCGATCG
ACTCTTCATCGAGTCGTAAGC---CGGGGAATTGAAAGA---TACTCGATACCTTTCTTC
TTTGAACCCAATTTTGACTGTTTGGTCGAGTGTCTGCCAACGTGCTGTTCAGAGGATAAC
------------------------------------------------------CCTCCT
AGATATCCACCCTTGACGGTTGGTGAGCATCTTGTGAACAAGTACAAAGAG---------
------------------------------ACGCACAAAGGGTTTGTGTCCGATCAGAAG
AGCTTGAATTATAGTCTATTTGAAGGACAATAA---------------------------
------------------------------------------------------------
------------------------------------------------------------
------------------------------------------------------------
------------------------------------------------------------
------------------------------------------------------------
---------------
>PpACO4
------------------------------------------------------------
------------------------------------------------------------
------------------------------------------------------------
---------ATGGGTGTCCATGGAGCTAAT------------------------------
------------GGGACACAACCCTTGGAGTGTATCGACATGGCCTCTCCGGATAAGCAC
TCC------------------------------------------------AATGCAGCT
CGAGTCCGGAAGGCGTGTGTGACCTCCGGGTTCTTCTACATCGTGAACCATGGAGTGGAC
CCGGTATTG---TTAGAAGAGGTTTTTACACAGAGCAAAAATTTCTTTTCTCTACCATTG
GAGGAAAAGATGAAAGTGATCCATGATAAGAATCACCGAGGTTACACACCTTTTGAGGAG
GAGATTCTGGACCCAGACACTCAATCGAAAGGTGATTCGAAGGAGGGTTACTACGTCGGG
GTTCCAATCCCGGAAAGTGATCCACGTTCAAGGAAGCCTTTGCATGGACCCAATCAGTAT
CCTTCCCCGGATGTGCTACCAGGA------------------------------------
------------------------------------------------------------
------------------------------------------------TGGCAGGAGACC
ATGGATCATTATCATAGCGAACTCATAAAGCTATCGAAAAGAGTGTCTCGGTTGATTGCT
TTGGCACTCAACCTTGAAGAGACTTACTTCGAGAAGCCAGGCATCACTGATGATCCTATG
GCAAGT---------------------------TTGCGACTTCTTCATTATTCCGATGAG
AAA---------------TCAAATGTTGAACTTGGAATATATGGAACTGGTGCTCATTCT
GATTATGGCCTGATTACTCTTCTTGCTACGGAC---GACGTGCCTGGTCTCCAGATTTGC
AGGGATAAAACTGCAGTACCC---CAGGTTTGGGAGGATGTCCCACCAATGAAG---GGG
GCTTATATTGTGAATTTGGGAGACATGCTTGAAAGATGGAGTAACGGACTCTTCCGTTCA
ACTCTTCACCGAGTCGTAAGC---CAGGGAATTGAGCGA---TACTCGATACCCTTCTTC
TTTGAGCCCAATTATGACTGTTTAGTGGAGTGCCTTCCAACTTGTTGTTCAGAGAACAAC
------------------------------------------------------CCTCCC
AAGTATCCACCCATGACAAGTGGAAACCACCTTTTGAGCAAGTACAAACAG---------
------------------------------ACTCACAAAGGGTTTGTTTCTGACCAGAAA
CTTGGATCCTCAGATAGTTGA---------------------------------------
------------------------------------------------------------
------------------------------------------------------------
------------------------------------------------------------
------------------------------------------------------------
------------------------------------------------------------
---------------
>PpACO5
ATGCTGCGTTTTTGTCGAGGATCTGACCTCATATGTCCTCTGTCTCTCGCCCAATCTGAC
TTCCTTCCCTCGAATGGAGTTGGGTTTCGGGGTGAATCCATGAGTGTAACCCTGAATCGA
AGCAAGTGGTCTCTGATGCGTCCAAATTTACGAGATATGAGTGGAGCGTCCAGAATAGTG
CGTGGAGGTGCTCGCATTCCAGTCATGGTCAATAGTTTGATGCGAACCGAAGGAGTAGCG
TGCGAGCTGGGGGGTGACATTACTACTGGAATTGGGTCGTCCGAGACGACTGAGATAGCT
GTGTTGGACATGGGGGCATACTTTGGGGAAGATACTGGCGCCCGCGAGGAATTTGTCGAA
AATCTTGGGGATCAATGTCACAGGGTAGGATTGTTTTATGTGAAGAATCACGGCATCCCG
CAGGAGCTT---TGTGACAGTATGTTAGCTGTAGCGCGCCAGTTCTTTGATTTGCCTATC
AGTGTCAAGAATGAGATAGACTATACAGCTTCTTCACAGTTTCGAGGTTACATGAAGATT
GGT------------------GTGGAGAACACTGCGGGGCTTGTTGATTTTCGGGAGCAG
ATTGAGTTTGGCCCTGAGGAGAATGCAGAAACCAATATGGGTGAAAATATAGACTCTATC
TTCATGCGCCTTCGCGGACCGAACCAA---------------------------------
------------------------------------------------------------
---------------------TGGCCACCAGCTGCATGTATTCCGGAGTTTCGGTCCATT
GCTATGGAGTTTATGGAGCAGATGAATGTCTTTTCCATGCATCTCATGCAGGCGTTGGCG
TTATCATTGGGTTTAGAT---CAGGACTTCTTTGATTCAACTTTTCTTCCC---------
------------------CATCCACATTATCAAATGAAGGTAGCACGATATCCTCCGAGG
TCAACAGAG------GATGGTGATGCGGAAGTTGGCACGTTTGGTGTTGGCCCACATTCT
GATACTGGATTTTTGAGCCTACTCCTGCAAGACGGTGTTGGAGGTCTTCAGGCACAAACT
GTGGATGGC------------------CTTTGGGTCGACGTACCACCCATTGAA---GGC
ACGTTGGTGGTGAATCTGGGAGAGATGCTACAACTGGCAACGCACGGGTACTATTTAGCC
ACTGTTCACCGTGTGTTGAGCCTGCCGGGGACCAGGTCACGGTACTCAATTCCTTTTTTC
TTTAATCCTCGTCTGGATGCCGAGGCAAAGTCCATCGACATAAAGTCCATAACATCAAAA
GAATGGCGA------------------------------------------------GAC
ACCACTACCAAAGGCGGGGAATCTACTCATGGTGGGAGAAACAAACTACACCCTGTGTTT
GGGATTAATACTTTTAAAAGCTTTGTAAGAAGTCATCCCCAGGTTGCTATGAGGCACCAC
CCTGACCTCATAGACGCACAGGGTAATCTCGTCTTGGATAGACTCCTTGGGTAG------
------------------------------------------------------------
------------------------------------------------------------
------------------------------------------------------------
------------------------------------------------------------
------------------------------------------------------------
---------------
>SmACO1
------------------------------------------------------------
------------------------------------------------------------
------------------------------------------------------------
---------ATGGGAGTAGCGGGCGCC---------------------------------
------------------GAGCGGCTAGAATGCATCGATCTCTCCTGCCCGGACGTGGAG
CGT------------------------------------------------CTGGCGCAA
CAGCTGAGGAAGGCCTGCCTGGAGACGGGGTTCTTCTATGTTGTGAACCACGGGATAAGC
GAGGAGTTT---ATGGCACAGGTGTTTGAGCAGAGCCGGAAATTCTTCACGCTTCCCTTG
GAGGAGAAGATGAAGGTCTACCAGGATGAGAACTTCCGGGGCTACACCCCGATCTTTGAC
GAGAAACTGGATCCGGCAAAGCAGCGCCTTGGGGATGCGAAGGAAGGATATTATATTCGA
CGCGAAGTTTCAGGGAGTGATCCCAGAGCGAAGGATCCTTTGCAAGGACCGAATCAATGG
CCATCTCCTGATACACTCCCAGAA------------------------------------
------------------------------------------------------------
------------------------------------------------TGGAAGCAAACA
ATGGAAATGTATTTCGACCAGGCCGAAAAGCTCTCGCGGAAACTAATCAAGCTCATTGCG
CTAGCGTTGGAACTAGAAGAATCGTTTTTCGACAAGCCTGGGATGTTTGACCACGCCATG
GCAGCG---------------------------GTTCGTTTGCTTCACTATCCAGCTCAA
GCT---------------TCCAATCCGGAAGAGGGATTTTTTGGTGCTGGTGCGCACAGT
GACTATGGAATGCTCACACTTCTCGCCAGCGAT---GGCGTTCCTGGTCTCCAGATTTGC
AAGGAGAAGGATGCAAAGGAG---CAAGTCTGGACTAATGTCCAGCCACTGAAA---GGG
GCATTTATAGTCAATTTGGGAGATATGCTAGAGCGCTGGACAAACAACCTTTTCAGGTCA
ACATTGCACCGGGTGCTCAAC---TATGGGGTCGAACGC---TACTCGATTGCTTTCTTC
ATGGGGCCAAATTTTGACTGCATTGTGGAGTGTATTCCAACGTGTTGCAGCGAGCTGAAT
------------------------------------------------------CCATCA
AAATTCCCTCCTGCCAAGAGTGGCGACCATCTTTTAGGAAGATATAAAGTC---------
------------------------------ACTCACAAGGATTATGAAGCTGTGGCAAAC
AGAAAATATACGTAA---------------------------------------------
------------------------------------------------------------
------------------------------------------------------------
------------------------------------------------------------
------------------------------------------------------------
------------------------------------------------------------
---------------
>SmACO2
------------------------------------------------------------
------------------------------------------------------------
------------------------------------------ATGGCGCCCCACGCTCTC
GACTCCATTCCTACAATCGATGTGGAGCCACTG---------------------------
------------GTGAGGCGATTCGATGATCCCGGCCTTGGCGCTTTTCCGGATGTGAGA
GAC------------------------------------------------GTGATCGAG
CAGCTCGATCACGCTTGCAGGAACATTGGCTTCTTCTACGCGACAGGCCATGGCGTCTCT
CGGGAGCTT---ATGGACGACGTCCGGAGTTTAAGCCACGAATTTTTCAAGCTTCCAGAC
TGTGAGAAAATGCGAATCAAGATGACTCCTTCCAGCGGCTATCGGGGATACCAAAAGCTT
GGAGAAAACGTATCGTATGGCATGCACGACTGTCACGAAGCCATTGATTACTTTCGAGAA
TTTGGACCAGAGATCCAGGATCTAGAACTCGCAAAAACGGTGATGGGTCCAAACCAATGG
CCA------GAGAATCCAAAGCGT------------------------------------
------------------------------------------------------------
------------------------------------------------TTTCGTGCAGTG
ATGGAGGATTACGTTGATCAATTGCGAGGATTGTCAAAGGCGATATTGCGAGGGGTAGCA
CTGGCTTTGGGTGGCGAAGCTGACACTTTTGAGGGCTCC---AGAGCTGGGGATCCATTC
TGGATA---------------------------CTGCGAGTCATTGGTTATCCTCCGAAA
GAT---------TCACTGGAGAGTCCAGAAAGTTTTGGAATAGGATGTGGTGAACATACT
GACTACGGTCTGCTTACTCTTGTCAATCAAGAT---CCTGAAATTCCTGCTCTACAGGTG
AAAAACTCCTCAGGAAAG------------TGGCTGTGGGCGGATCCTGTGCCA---GGA
ACGTTTGTTGTCAACATTGGTGACATGCTAAAAATCTGGAGCAATGGATTATATCAGCCT
ACTCTTCACAGAGTGCTCAAC---AGTGCCATGGATTTCAGAATTTCCGTGCCATTTTTC
TACGAGCCAAATTTCGATACAAAGGTGGAGCCTTTAAGTTTTTGTCTTGGAAACTCTAAA
------------------------------------------------------GAGGAG
GAGAAGCCAGTCGTCTACGGTGAACATCTCGTGAAAAAAGTCCTCACAAAC---------
------------------------------TTTGCTTGA---------------------
------------------------------------------------------------
------------------------------------------------------------
------------------------------------------------------------
------------------------------------------------------------
------------------------------------------------------------
------------------------------------------------------------
---------------
>SmACO3
------------------------------------------------------------
------------------------------------------------------------
------------------------------------------------------------
---ATGGCGATCGACGAGGAGGCGAGCATCCCT---------------------------
------------GTTATCGACCATAGCGCGTTCGTTCTCGGCGATGAATGCGCCAGGGTG
AAA------------------------------------------------GCTCTCGCC
GAGATCGACAGGGCGTGCCGCGATTGGGGATTCTTCCAGCTTGTGAATCATGGCCTCGGC
GCCGATCGC---CTGGAGAATATTTTGCAGTGCACCAGGGACTTCTTCGCGCTGCCGTTG
GAGAGGAAGCTCGATCTCGTCACGCCGATGTCCCCGATCGGCTTCCTTAACCAG------
------------------------------------AGCGGCGCCAGCGGCGTGGTGGAT
CGGAAGGAGCATTTGCTGTTCTTCGGCCTGGATCATCCCAGCGTGCGGCACAATGCGTGG
CCG------GAGTCGCCGCACGGC------------------------------------
------------------------------------------------------------
------------------------------------------------TTCCGGGGCGTG
GTGGAGGAAATGATGCGCGAGTGCGCGGCTTTCTCCAAGCTCCTGACCAGAATTTTGTTC
GAGGCTCTCGGGCTTTCGGGC---GATTGCGCTCGCGAGATCTACAACAAGGAATCCGGC
GACTCA---------------------------TTCTTGCTGCCATTCTACCCGGCCTGC
CCC------------------CCCGACTACGAGCACGAATTGGTTCTCGGCCAGCACAAA
GACGGTGGGATTTTGACGCTTCTCTCGCAGCTCAACGAAGTCCCCGGCCTCCAGGTTCTC
AAGGAC------------------GATCGCTGGATCACAGTGAAGCCACTCAAA---AAC
TCCCTCGTCATCAACGTTGGAGACGTGATGCAGGTGTGGACGAATGGGCGATACAAGAGT
GTGATGCACAGGGTGGTGAGG---AGAGAGAACGATCGA---TTCTCGATGGCCTTCTTC
CACATCCCGGGATCCAGCACCGAGATCGCTCCTCTCGAGGAATTCACCGCCCACGAG---
------------------------------------------------------CCACCG
AAGTATCGCAAATTCGTCCAGGGAGAGTACATCCAACTGCGAATGAAGAAC---------
------------------------------AGGAGCATGGGAAACAAAGCCAAGGAGGTG
ACAATCGAGCACTACGCCGTTTAA------------------------------------
------------------------------------------------------------
------------------------------------------------------------
------------------------------------------------------------
------------------------------------------------------------
------------------------------------------------------------
---------------
>SmACO4
------------------------------------------------------------
------------------------------------------------------------
------------------------------------------------------------
---------ATGGGAGTGGCGGGCGCC---------------------------------
------------------GAGCGGCTAGAATGCGTCGATCTCTCCTGCCCGGACGTGGAG
CGC------------------------------------------------CTGGCGCAG
CAGCTCAGGAAGGCCTGCCTGGAGACGGGGTTCTTCTATGTTGTGAACCACGGGATAAGC
GAGGAGTTT---ATGGCACAGGTGTTTGAGCAGAGCCGGAAATTCTTCACGCTTCCCTTG
GAGGAGAAGATGAAGGTCTACCAGGATGAGAACGTCCGGGGCTACACCCCGATCTTTGAC
GAGAAACTGGATCCGGCAAAGCAGCGCCTTGGGGATGCGAAGGAAGGATATTATATTCGA
CGCGAAGTTTCAGGGAGTGATCCCAGAGCGAAGGATCCTTTGCAAGGACCGAATCAATGG
CCATCTCCTGATACACTCCCAGAA------------------------------------
------------------------------------------------------------
------------------------------------------------TGGAAGCAAACA
ATGGAAATGTATTTCGACCAGGCCGAAAAGCTCTCGCGGAAACTAATCAAGCTCATTGCG
CTAGCGTTGGAACTAGAAGAATCGTTTTTCGACAAGCCTGGGATGTTTGACCACGCCATG
GCAGCG---------------------------GTTCGTTTGCTTCACTATCCAGCTCAA
GCT---------------TCCAATCCGGAAGAGGGATTTTTTGGTGCTGGTGCGCACAGT
GACTACGGAATGCTCACACTTCTCGCCAGCGAT---GGCGTTCCTGGTCTCCAGATTTGC
AAGGAGAAGGATGCAAAGGAG---CAAGTCTGGACTAATGTCCAGCCACTGAAA---GGG
GCATTTATAGTCAACTTGGGAGATATGCTAGAGCGCTGGACAAACAACCTTTTCAGGTCA
ACATTGCACCGGGTGCTCAAC---TATGGGGTCGAACGC---TACTCGATTGCTTTCTTC
ATGGGGCCAAATTTTGACTGCATTGTGGAGTGCATTCCAACGTGTTGCAGCGAGCTGAAT
------------------------------------------------------CCATCA
AAATTCCCTCCTGCTAAGAGTGGCGACCATCTTTTAGGAAGATATAAAGTC---------
------------------------------ACTCACAAGGATTATGAAGCTGTGGCAAAC
CGAAAATATACGTAA---------------------------------------------
------------------------------------------------------------
------------------------------------------------------------
------------------------------------------------------------
------------------------------------------------------------
------------------------------------------------------------
---------------
>SmACO5
------------------------------------------------------------
------------------------------------------------------------
------------------------------------------------------------
------------------------------------------------------------
------------------------------------------------------------
------------------------------------------------------------
------------------CTGGAGACAGGGTTCTTCTATGTTGTGAACCACGGGATAAGC
GAGGAGTTC---ATGGCACAGGTGTTTGAGCAGAGCCGGAAATTCTTCACGCTTCCCTTG
GAGGAGAAGATGAAGGTCTACCAGGATGAGAACTTCCGGGGCTACACCCCGATCTTTGAC
GAGAAGCTGGATCCGGCAAAGCAACGCCTTGGGGATGCGAAGGAAGGATATTATATTGGA
CGCGAAGTTTCAGGGAGTGATCCCAGAGCAAAGGATCCTTTGCAAGGACCAAATCAATGG
CCATCTCCTGATACACTCCCAGAA------------------------------------
------------------------------------------------------------
------------------------------------------------TGGAAGCAAACA
ATGAAAATGTATTTCGACCAGGCCGAAAAGCTCTCGCGGAAACTAATCAAGCTTATTGCG
CGAGCATTGGAACTAGAAGAATCGTTTTTCGACAAGCCTGGGATGTTTGACCACCCCATG
GCAGTG---------------------------GTTCGTTTGCTTCACTATCCAGCTCAA
GCT---------------TCCAATCCAGAAGAGGGATTGTTTGGTGCTGGTGCGCACAGT
GACTATGGCATGCTCACACTTCTCGCCAGTGAT---GGTGTTCCTGGTCTCCAGATTTGC
AAGGAGAAAGATGCAAAGGAA---CAAGTATGGACTAATGTCCAGCCACTGAGA---GGG
GCATTTGTAGTCAACTTGGGAGATATGCTAGAGCGGTGGACAAATAACCTTTTCAGGTCA
ACATTGCACCGGGTGCTTAAT---TATGGGGTCGAGTGC---CACTCGATTGCTTTCTTC
ATGGAGCCAAATTTTGACTGCATTGTAGAGTGCATTCCAACTTGTTGTAGCGAGCTGAAT
------------------------------------------------------CCACCA
AAATTACCTCCTGTCAAGAGTGGCGACCATCTCTTAGGAAGATATAAAGTC---------
------------------------------ACTCACAAGGATTATGAAGCTGTGGCAAAG
TGA---------------------------------------------------------
------------------------------------------------------------
------------------------------------------------------------
------------------------------------------------------------
------------------------------------------------------------
------------------------------------------------------------
---------------
>SmACO6
------------------------------------------------------------
------------------------------------------------------------
------------------------------------------------------ATGGCC
CGCTTCTGGATCCTGTCTGCTGGTATGGGGTGG---------------------------
------------GAGCGGCAGCTGCTTGAATGCATAGATATCTCTTCGCCGGATGTGAAG
AGC------------------------------------------------CTGGCTCTG
CAGCTCAGAAAGGCATGCTTGGAAACTGGGTTCTTCTACGTTATCAACCACGGGATCGGC
GAAGCCTTC---ATGGAGGAGGTGTTTAATCAGACCCGGAAGTTCTTCGAGCTTCCCTTG
GAAGAGAAAACGAAGGTGCTACAGGACAAGAGAAATCGGGGCTATACCCCCTACAGCGAG
GAGAAACTCGATCCTGTCAAGCAAATTGCTGGGGATTCGAAGGAAGGCTATTATATCGGC
CGTGAAATCCCGGAAACTGATCCTAGAGCAAACGAGCCTTACCAAGGACCAAATCAGTGG
CCTTCACCAGAGTTACTACCAGGA------------------------------------
------------------------------------------------------------
------------------------------------------------TGGAGGCAAACA
ATGGAGAAGTACTTTCAAGAGGTCGAGAATTTATCTAGGCGGCTCATAAAACTCATTGCG
ATCTCTCTGGATTTGGATAAGACTTTCTTTGATAAACCAGGGATGTTTGATCATCCAATG
GCACTG---------------------------TTGCGGTTGCTTCACTATCCAGCTGGA
GTT---------------ACGAATCCAGAGAAGGGAGAGTTTGGTGCTGGCGCTCATAGT
GACTATGGGATGCTTACGCTTCTTGCGACTGAT---AGTGTTCCTGGTCTTCAGATTTGC
AAAGAGAAAGATGCCAAAAAG---CAAGTGTGGGAGGACGTACAACCGATCAAA---GGA
GCTTTCATAGTAAACCTGGGAGATATGCTCGAACGATGGACGAACAATCTATACAGGTCA
ACTCTGCACCGCGTTCTGAAC---CATGGAGAAGAGCGC---TACTCGATACCTTTCTTC
ATGGAGCCAAATTTTGACTGCATTGTGGAGTGCCTGCCAACCTGCTGCAGCCCGTCCAAT
------------------------------------------------------CCGCCA
AAATATCCTCCCATCAAGAGCGGTGATCACCTCACATACCGTTACCAGATT---------
------------------------------ACTCACAAAGGCTTGGATGCAAACGCTAAG
GAAAGTGTTCCCCAACCTGTCCACTAG---------------------------------
------------------------------------------------------------
------------------------------------------------------------
------------------------------------------------------------
------------------------------------------------------------
------------------------------------------------------------
---------------
>PgACO1
------------------------------------------------------------
------------------------------------------------------------
------------------------------------------------------------
------------------------------ATGGCAATTCCAGTCATTGAGATGGGT---
------------------------------------AATCTGAAGGGAAATGAGAAAGAG
AGA------------------------------------------------TTCATGGCC
GAGATGGGGAAGGCATGTGAGGAAGTGGGCTTTTTTCAGCTTAAAGGCCATAGCGTACCA
CTTGAACTC---ATGGAGCGTGTTAAGAAAGTGTGCTCCGAGCATTATAACCGTGTCAGA
GAGCCAAAATTTAAGACCGAGTCTGTGCCAGTAAAGTTGCTTAACAAGTCCCTCACGGAA
GCAGAGCTTTCTAATTCTAGCGAGCCAAAGAAGGTAGAAAATGTGGACTGGGAAGATTGC
TTTGTGCTCCAATACGCACAAGAAGAC------TATCCATGGCCATCTGAACCGAGCGAG
TTCAAG------------------------------------------------------
------------------------------------------------------------
------------------------------------------------------GAAACA
ATGATGGAATTCGGCAAAGAGATCACCAAATTGGCAGAGACACTGCTAGAAATACTAAGT
GAGAATTTGGGTTTGGAG---AAAGGGTATCTCAAGACGACCCTGGCAGGCGGGGATGGC
CCTGAT---------GACAAGGCTTTCTTCGGCACTAAAATCAGCCATTATCCGCCATGT
CCA---------------------AGACCAGAGCTCGTCGAAGGTCTCCGCGCACACACT
GATGCAGGTGGCCTCATTCTACTATTCCAAGATGACGAGGTGGGAGGTCTTCAGGTTCTT
GACAAC---------ACTGGC------CGTTGGATCGATGCACCACCAATGAAA---GAC
ACGTTAGTTATTGATATTGGTGATCAATTGGAAGCCATTAGCAACGGGAGATACAGGAGC
GCATGGCATCGTGTGTTGGCTACTGACAATGGCAAC---AGAATGTCAGTGGCATCGTTC
TATAATCCATCGTTTGATGCTGTCATATCCCCGGCTCCACAGCTCCTCTTGCAGCCCAAA
GAAGGC---------------------TCG---------------GAGCTATCG------
CTTTATCCAAAGTTTGTGTTCGGTGATTATATGAAT------GTTTATGCTCAGCAG---
------------------AAATTTCTTCCCAAAGAGCCACGATTCCAAGCTGTGACGGCC
TTGCAGTACTGA------------------------------------------------
------------------------------------------------------------
------------------------------------------------------------
------------------------------------------------------------
------------------------------------------------------------
------------------------------------------------------------
---------------
>PsiACO1
------------------------------------------------------------
------------------------------------------------------------
------------------------------------------------------------
------------------------------ATGGCAATTCCAGTCATTGAGATGGGT---
------------------------------------AATCTGAAGGGAAATGAGAAAGAG
AGA------------------------------------------------TTCATGGCC
GAGATGGGGAAGGCATGTGAGGAAGTGGGCTTTTTTCAGCTTAAAGGCCATAGCGTACCA
CTTGAACTC---ATGGAGCGTGTTAAGAAAGTGTGCTCCGAGCATTATAACCGTGTCAGA
GAGCCAAAATTTAAGACCGAGTCTGTGCCAGTAAAGTTGCTTAACAAGTCCCTCACGGAA
GCAGAGCTTTCTAATTCTAGCGAGCCAAAGAAGGTAGAAAATGTGGACTGGGAAGATTGC
TTTGTGCTCCAATACGCACAAGAAGAC------TATCCATGGCCATCTGAACCGAGCGAG
TTCAAG------------------------------------------------------
------------------------------------------------------------
------------------------------------------------------GAAACA
ATGATGGAATTTGGCAAAGAGATCACCAAATTGGCAGAGACACTGCTAGAAATACTAAGT
GAGAATTTGGGTTTGGAG---AAAGGGTATCTCAAGACGACCCTGGCAGGCGGGGATGGC
CCTGAT---------GACAAGGCTTTCTTCGGCACTAAAATCAGCCATTATCCGCCATGT
CCA---------------------AGACCAGAGCTCGTCGAAGGTCTCCGCGCACACACT
GATGCAGGTGGCCTCATTCTGCTATTCCAAGATGACGAGGTGGGAGGTCTTCAGGTTCTT
GACAAC---------ACTGGC------CGTTGGATCGATGCACCACCAATGAAA---GAC
ACGTTAGTTATTGATATTGGTGATCAATTGGAAGCCATTAGCAACGGGAGATACAGGAGC
GCATGGCATCGTGTGTTGGCTACTGACAATGGCAAC---AGAATGTCAGTGGCATCGTTC
TATAATCCATCGTTTGATGCTGTCATATCCCCGGCTCCACAGCTCCTTTTGCAGCCCAAA
GAAGGC---------------------TCG---------------GAGCTATCG------
CTTTATCCAAAGTTTGTGTTCGGTGATTATATGAAT------GTTTATGCTCAGCAG---
------------------AAATTTCTTCCCAAAGAGCCACGATTCCAAGCTGTGACGGCC
TTGCAGTACTGA------------------------------------------------
------------------------------------------------------------
------------------------------------------------------------
------------------------------------------------------------
------------------------------------------------------------
------------------------------------------------------------
---------------
>PsiACO2
------------------------------------------------------------
------------------------------------------------------------
------------------------------------------------------------
------------------------------ATGGCAGTACCCGTTATCGACATAAAG---
------------------------------------AAGCTGCTGGATGGAGAAGAGAGG
GAA---------------------------------------------ATGACCATGGAG
CAGATACACAAAGCCTGCCAAGAATGGGGTTTTTTTCAGCTTGTTAACCACGGCATACCG
CACAGTCTT---CTGGATGGAGTGCAGGAATTGTTCAAAGAGCATTACAAGAATTCTATG
GACGCGCAATTTCAGGATTCTGCGGTTGTGGAAATGCTTGAAAGTGCTCTCTCCCAAGGC
ATGAATCTTAGT---------------GCTACTAAAATAGACGCCGACTGGGAAACCGGC
TTCTTCATCCAACACTCGTCCCATAAAACTAACACAGTGACACCGCCTCTGCCT------
---GCCAAT---------------------------------------------------
------------------------------------------------------------
------------------------------------------------TTCAAGGAGACG
ATGGAGGAATTTGCAGAGGAGGTGAAGGGATTGGCGGAAAGAGTATTAGAAATAATGTGC
GAAAATCTGGGACTGGAG---AAAGGATATCTGAAAGAAGCCCTAGCAGGGGGCAATGGC
AATGGC---------AATAGCCCTTTCTTTGGCATAAAAATGTGTCACTATCCACCATGC
CCG---------------------AGGCCAGACCTCATCGACGGCCTCCGATCCCACACG
GATGCTGGCGGACTCATTCTGCTGCTACAAGATGATGAAATCGACGGCCTTCAAGTTCTC
AAGGACGAC------------------ACTTGGTTCGACGTACAACCCATTCGA---CAT
GCGATTGTGATCGACATAGGCGATCAGCTGGAGGTGATGACGAATGGGAAATACAAGAGC
ATGTGGCATCGTGTGCTTGCTAAAGATGATGCGAAT---AGAATGTCGGTTGCAGCGTTT
TATAACCCTTCCAGTGAGGCGGAGGTGTATCCTCCTCCGCAGCTGATGATCATGTCGGCA
GAGCATAATGGAATCGACAAT------------GTTAATGCAAAAAGTGGTTATGCTTAT
CCA------AAGTTCGTATCGAAAGATTATATGAAA------GTGTATGCCGAGCAG---
------------------AAGTTCCTGCCCAAAAAACCGCGATTTGAGGCCATGAGCATA
GTAGGTCATGCAGTGAAATGA---------------------------------------
------------------------------------------------------------
------------------------------------------------------------
------------------------------------------------------------
------------------------------------------------------------
------------------------------------------------------------
---------------
>PaACO1
------------------------------------------------------------
------------------------------------------------------------
------------------------------------------------------------
------------------------------ATGGCAATTCCAGTCATTGAGATGGGT---
------------------------------------AATCTGAAGGGAAATGAAAAAGAG
AGA------------------------------------------------TTCATGGCC
GAGATGGGGAAGGCATGTGAGGAAGTGGGCTTTTTTCAGCTTAAAGGCCATAGCGTACCA
CTTGAACTC---ATGGAGCGTGTTAAGAAAGTGTGCTCCGAGCATTATAACCGTGTCAGA
GAGCCAAAATTTAAGACCGAGTCTGTGCCAGTAAAGTTGCTTAACAAGTCCCTCACGGAA
GCAGAGCTTTCTAATTCTAGCGAGCCAAAGAAGGTAGAAAATGTGGACTGGGAAGATTGC
TTTGTGCTCCAATACGCACAAGAAGAC------TATCCATGGCCATCTGAACCGAGCGAG
TTCAAG------------------------------------------------------
------------------------------------------------------------
------------------------------------------------------GAAACA
ATGATGGAATTTGGCAAAGAGATCACCAAATTGGCAGAGACACTGCTAGAAATACTAAGT
GAGAATTTGGGTTTGGAG---AAAGGGTATCTCAAGACGACCCTGGCAGGCGGGGATGGC
CCTGAT---------GACAAGGCTTTCTTCGGCACTAAAATCAGCCATTATCCGCCATGT
CCA---------------------AGACCAGAGCTCGTCGAAGGTCTACGCGCACACACT
GATGCAGGTGGCCTCATTCTGCTATTCCAAGATGACGAGGTGGGAGGTCTTCAGGTTCTT
GACAAC---------ACTGGC------CGTTGGATCGATGCACCACCAATGAAA---GAC
ACGTTAGTTATTGATATTGGTGATCAGTTGGAAGCCATTAGCAACGGGAGATACAGGAGC
GCATGGCATCGTGTGTTGGCTACTGACAATGGCAAC---AGAATGTCAGTGGCATCGTTC
TATAATCCATCGTTTGGCATCGTTCTATAA------------------------------
------------------------------------------------------------
------------------------------------------------------------
------------------------------------------------------------
------------------------------------------------------------
------------------------------------------------------------
------------------------------------------------------------
------------------------------------------------------------
------------------------------------------------------------
------------------------------------------------------------
---------------
>PaACO2
------------------------------------------------------------
------------------------------------------------------------
------------------------------------------------------------
------------------------------ATGGCCGTACCAGTGATTGACATGAAG---
------------------------------------AAGCTGCTGAACCGAGAAGAGAGG
AAG---------------------------------------------CTCACCATGGCC
AAGATACATAAAGCTTGCCAAGAATGGGGCTTCTTTCAGCTTCTGAACCACGGGATACCG
CACAGTCTT---CTGGATCGAGTGCAGGAATTGTTCAAAGAGAATTATAAAAATTCCATG
GACAAGCAGTTTCAGGATTCTACTGTTGTGGAAATGCTTGAAAGTTCTCTCTCGCAAGGC
ATGAACTTCAGT---------------ACTACTAAAATAGACGCCGACTGGGAAACGGGA
TTCTTCTTCCAACCCTCGTCCCTGGAAACTAAGAGAGTGACGCAGCCTCTGCCTGCCATG
CCTGCCAAT---------------------------------------------------
------------------------------------------------------------
------------------------------------------------TTGAAGGAGACG
ATGGAGGAATTTGCAGAGGAGGTGAAGGGGTTGGCGGAAAGAGTATTAGAAATTATGTCC
GAAAATCTGGGACTGGAG---AAAGGATATCTGAAGGAAGCCCTGGCGGGGGGCAATGGC
CATGGC---------AATAACCCTTTCTTTGGCATAAAAATGTCTCACTATCCGCCATGC
CCG---------------------AGACCAGACCTCGTAGACGGCCTGCGCTCCCACACA
GATGCTGGTGGACTCATTCTGCTGCTACAAGATGATGAAGTCGATGGCCTTCAAGTTCTC
AAGGACGAT------------------AGCTGGTTCGACGTCCAGCCTCTTCAA---CAC
TCAATTGTTATTGACATTGGAGATCAGCTGGAGGTTATGACGAATGGGAAATACAGAAGC
ATGTGGCATCGCGTGCTTGCTAAAGAGGATGCAAAT---CGAATGTCGATCGCAGCTTTT
TATAACCCTTCGAGCCGTGCAGAGGTGTATCCTGCTCCGCAGCTACTGATCAGGTCGGCA
GAAGAGAACGAGATTGTT---------------GTGAATGCAGAAAGTAGTTATAATTAT
CCA------AAGTTCGTATCAGGAGATTACATGAAA------GTGTATGCCGCGCAG---
------------------AAGTTCCTCCCCAAAGAACCGCGATTCGAGGCCATGATAAGA
CCGGGGAATTGA------------------------------------------------
------------------------------------------------------------
------------------------------------------------------------
------------------------------------------------------------
------------------------------------------------------------
------------------------------------------------------------
---------------
>PaACO3
------------------------------------------------------------
------------------------------------------------------------
------------------------------------------------------------
------------------------------ATGGCCGTCCCCGTGATCGACATGAAG---
------------------------------------AAGCTGCTGAATCGAGAAGAGAAG
GAG---------------------------------------------CTGACCATGGCT
AAGATTCAAAATGTCTGTCAAGAATGGGGCTTCTTTCAGCTTCTGAACCACGGTATACCG
GACGCTCTT---CTCGACCGAGTGAAGGAATTGTTCAAAGAATATTACAAAAATTCCATG
GACGCGGAGTTTCAGAAGTCTGAGATTGTAGGGATGCTTGAAAGTGCTGTTTCCCAAGGC
AAGAATTTCAGT---------------ACTACGAAAATAGACGCCGACTGGGAAACGGGG
TTCTTCCTCCAAGATGAAACTTATGACACA------CAGTCACCTCCTATGCCT------
---ACCAAT---------------------------------------------------
------------------------------------------------------------
------------------------------------------------CTCAAAGAGACG
ATGAAAGAGTTTACTGAGGAGGTGAAGCGTTTGGCAGAAAGAGTATTAGATATAATCTGC
GAAAATCTAGGACTGGAG---AAAGGATATCTGAAAGAAACCCTAGCAGGGGGTAATGGC
AATGGC---------AATGTCCCTTTCTTTGGCATTAAAATGGCTCACTACCCGCCATGC
CCG---------------------AGGCCAGAACTCGTCGATGGCCTGCGCTCCCACTTG
GATGCTGGCGGAGTCATTCTGCTACTACAAGATGATGAAGTCGGTGGCCTTCAAGTTCTG
AGGGACGGC------------------ACTTGGTTCGACGTCGAACACATTCCA---CAC
GCAATTGTTATCGACATTGGCGATCAGCTGGAGGTGATGACAAATGGGAAATGCAAGAGC
ATGTGGCATCGCGTGCTTTCTAAAAAGGATGCGAAT---CGAATGTCGGTCGCAGCGTTT
TATAACCCATCGATCAATGCAGAGGTGTATCCTGCTCCGCAGCTGATCATCAAGACGGCA
GAGTAG------------------------------------------------------
------------------------------------------------------------
------------------------------------------------------------
------------------------------------------------------------
------------------------------------------------------------
------------------------------------------------------------
------------------------------------------------------------
------------------------------------------------------------
------------------------------------------------------------
---------------
>PaACO4
------------------------------------------------------------
------------------------------------------------------------
------------------------------------------------------------
------------------------------------------------------------
------------------------------------------------------------
------------------------------------------------------------
------------------------------------------------------------
------------------------------------------------------------
------------------------------------------------------------
------------------------------------------------------------
------------------------------------------------------------
------------------------------------------------------------
------------------------------------------------------------
------------------------------------------------------------
ATGAAAGAGTTTACTCAGGAGGTGAAGCAATTGGCGGAATTAGTATTAGATATAATCTGG
GAAAATATGGGACTGGAG---AAAGGATATCTGAAAGAATCCCTAGCAGGGGGTAATGGC
AATGGC---------AATGCCCTGTTCTTTGGCATAAAAATGGCTCACTACCCATCATGC
CCG---------------------AGGCCAGACCTCGGTGATGGCCTGTGCTCCCATTTG
GACGTTGGCAGAGTCATTCTGTTGCTACAAGATGATGAAGTTGGTGGCCTTCAAGTTCTC
AAGGACAGT------------------TGTTGGTTCAATGTTGAACCCATTCCA---CAC
GTAATTTTTATCAACATTGGTGATCAGCTGGAGGTGATGACTAATGGGAAATGCAAGAGC
ATGTGGCATCGTGTGCTTTATATAAAGGATCCAAAA---CAGATGTCAGTAGCAGTGTTT
TATAACCCATCGATCAATGCAAAGGTGTATCCTGCTCCGCAGCTAATCATTACGACGACG
GAGAAGAATGGCAATGGGAATTGGATTAATAATTGTTCATTTTCTGCATCTTTCCTACAA
TATAATATCAAGTTTTAGCCTAGTGCTGGAGTCCAG------GTGCCGCTTGTCTCTGGG
TGCTCTTCCCGTGGTTTCATTCTCCTGCAAATTGCACCTCGCCTTGCCCGCCCTGTGCAG
CTGGTAAAAGATCAGTCTCCTTATTTCCTCTCTTCTACGATTAATACTGGCGATATTTAT
GTTTGCATTTTGATAACCTGTGACGAAGTGGGCAAGTTTTGCGGCTCCCTAGATCTGTTC
TGTTCCAGCAGGGTTTTTTCCTTATTGTGGTTGGGGAGGGATTTGTTTTTTTGCGTTTTT
CAACAAGGAATTTTGGTTCCTCCTCCTATGGATCCCTCTTGGAATGACATCGGGCAAGTC
CTTAGAAGGAGTGAAGAGAACACTCAGGAAAACAGGTCGGCCCTCAACCATCTTACAAAC
AGGTTTGGGGATGTCGAACAGGCTCTTGCCAATCTCTCCATAACTCGGAATCAGGAAACT
AAAATGGCCCTGTAA
>PaACO5
------------------------------------------------------------
------------------------------------------------------------
------------------------------------------------------------
------------------------------ATGGCAGTACCCGTTATCGACATAAAG---
------------------------------------AAGCTGCTGGATGGAGAAGAGAGG
GAA---------------------------------------------ATGACCATGGAG
CAGATACACAAAGCCTGCCAAGAATGGGGGTTTTTTCAGCTTGTTAACCACGGCATACCG
CACAGTCTT---CTGGATGGAGTGCAGGAATTGTTCAAAGAGCATTACAAGAATTCTATG
GACGCGCAATTTCAGGATTCTGCGGTTGTGGAAATGCTTGAAAGTGCTCTCTCCCAAGGC
ATGAATCTTAGT---------------GCTACTAAAATAGACGCCGACTGGGAAACCGGC
TTCTTCATCCAACACTCGTCCCATAAAACTAACACAGTGACACCGCCTCTGCCT------
---GCCAAT---------------------------------------------------
------------------------------------------------------------
------------------------------------------------TTCAAGGAGACG
ATGGATGAATTTGCAGAGGAGGTGAAGGGATTGGCGGAAAGAGTATTAGAAATAATGTGC
GAAAATCTGGGACTGGAG---AAAGGATATCTGAAAGAAGCCCTAGCAGGGGGCAATGGC
AATGGC---------AATAGCCCTTTCTTTGGCATAAAAATGTGTCACTATCCACCATGC
CCG---------------------AGGCCAGACCTCATCGACGGCCTCCGATCCCACACG
GATGCTGGCGGACTCATTCTGCTGCTACAAGATGATGAAATCGACGGCCTTCAAGTTCTC
AAGGACGAC------------------ACTTGGTTCGACGTACAACCCATTCGA---CAT
GCGATTGTGATCGACATAGGCGATCAGCTGGAGGTGATGACGAATGGGAAATACAAGAGC
ATGTGGCATCGTGTGCTTGCTAAAGATGATGCGAAT---AGAATGTCGGTTGCAGCGTTT
TATAACCCTTCCAGTGAGGCGGAGGTGTATCCTCCTCCGCAGCTGATGATCATGTCGGCA
GAGCAGAATGGAATCGACAAT------------GTTAATGCAAAAAGTGGTTATGCTTAT
CCA------AAGTTCGTATCGAAAGATTATATGAAA------GTGTATGCCGAGCAG---
------------------AAGTTCCTGCCCAAAGAACCGCGATTTGAGGCCATGAGCACT
GTAGTAG-----------------------------------------------------
------------------------------------------------------------
------------------------------------------------------------
------------------------------------------------------------
------------------------------------------------------------
------------------------------------------------------------
---------------
>PpiACO1
------------------------------------------------------------
------------------------------------------------------------
------------------------------------------------------------
------------------------------ATGGCAATTCCAGTCATTGAGATGGGT---
------------------------------------AGTCTGATTGGAAATGACAAAGAG
AGA------------------------------------------------TTCATGGCA
GAGATGGGAAAGGCATGTGAGGAAGTGGGCTTTTTCCAGCTTAAAGGCCATGGCATACCA
GTTGAGCTC---ATGGAGCGCGTTAAGAAAGTGTGTTCTCAGCATTATAACCATGTCAGA
GAGCCAAAATTTAAGACCGAGTCGGTGCCAGTAAAGTTGCTTAACAAGTCCCTCATGGAA
GCAGAGCTTTCT---TCTAGCGAGCCAAAGAAGGTAGAAAATGTGGACTGGGAAGATTGC
ATTGTGCTCCAATACGCCCAAGAAGAC------TATCCATGGCCCTCTGACCCAAGCGAG
TTCAAG------------------------------------------------------
------------------------------------------------------------
------------------------------------------------------GAAACA
ATGATGGAATTTGGCAAAGAGATCACCAGGTTGGCTGAGAGCCTACTAGAATTACTAAGT
GAGATTTTGGGTTTGGAG---AAAGGGTATCTCAAGAGGACCCTGGCAGGAGGTGATGGC
CCTGCT---------GACAAGGCTTTCTTTGGCACCAAAATCAGCCACTATCCACCATGT
CCA---------------------AGACCAGACCTCGTGGAAGGTCTGCGCGCACACACT
GATGCAGGTGGCCTCATTCTGCTGTTCCAAGATGACGAGGTGGGAGGTCTCCAGGTTCTT
GACAAC---------ACTGGC------CGTTGGATCGATGCACCACCAATGAAA---GAC
ACGTTGGTTATTGACGTTGGTGATCAATTGGAAGCCATCAGCAACGGGAGATACAGGAGC
GCATGGCATCGTGTGTTGGCCACTGATAATGGCAAC---AGAATGTCAGTGGCATCCTTT
TACAATCCGTCGCTTGATGCAGTCATTTCCCCGGCTCCACAGCTCCTTTCGCAGCCCAAG
GAAGGC---------------------TCG---------------GAGCTATCA------
CTGTACCCAAAGTTTATGTTCGGGGATTACATGAAT------GTTTATGCTCAGCAG---
------------------AAATTTCTTCCCAAAGAGCCACGATTCGAAGCTGTGGCAGCC
TTGCAGTACTGA------------------------------------------------
------------------------------------------------------------
------------------------------------------------------------
------------------------------------------------------------
------------------------------------------------------------
------------------------------------------------------------
---------------
>PsmACO1
------------------------------------------------------------
------------------------------------------------------------
------------------------------------------------------------
------------------------------ATGGCAATTCCAGTCATTGAGCTTGGT---
------------------------------------GATCTGAAGGGAAATGGAAGAGAG
AAA------------------------------------------------TTCATGGCT
GAGATGGGAAAGGCATGTGAGGAAGTGGGCTTTTTTCAGCTTAAAGGGCATGGCGTGCCA
GTTGAACTC---ATGGAGCGCGTTAAGAAAGTATGCTCCGAGCATTATAATTGTGTTAGA
GAGCCCAAATTCAAGACCGAGTCTGTTCCAGTGAAGATGCTTAACAAGTCCCTCACGGAA
GCAAAGCTTAGT---AATTCTACCCCAAAGAAGGTAGAAAATGTGGACTGGGAAGATTGC
ATTGTGCTCCAATATGCACAAGAAGAT------TATCCATGGCCATCTGAGCCGACCGAG
TTTAAG------------------------------------------------------
------------------------------------------------------------
------------------------------------------------------GAAACA
ATGGTGGAATTTGGAAAAGAGATCAGCAAATTGGCAGAGACACTGCTCGAATTACTAAGT
GAGTATTTGGGTTTGGAG---AAAGGGTATCTCAAGAGGACCCTGGCAGGCGGAGATGGC
CCTGAT---------CAAAAGGCTTTCTTCGGCACTAAAATCAGCCATTATCCGCCCTGT
TCA---------------------AGACCAGACCTCGTCGAAGGTCTTCGCGCACACACT
GATGCAGGTGGCCTCATTCTGCTATTTCAAGATGATGAGGTGGGAGGTCTTCAAGTTCTT
GACAAC---------ACTGAC------CGTTGGATCGATGCACCACCAATGAAA---GAC
TCGTTAGTTATTGACGTCGGTGATCAACTGGAAGCCATTAGCAACGGAAGATTCAGGAGC
GCATGGCATCGTGTGTTGGCTACTGACAATGGCAAC---AGAATGTCAGTGGCATCATTC
TATAATCCATCGTTTGATGCTGTCATATCCCCGGCTCCACAGCTCCTTTTGCAGCCCAAC
GAAGGC---------------------TCG---------------GACCTATCC------
ATTTATCCAAAGTTTGTGTTTGGTGACTATATGAAT------GTTTATGCTCAGCAG---
------------------AAATTTCTTCCCAAAGAGCCACGATTCCAAGCTGTGACGGCC
TT----------------------------------------------------------
------------------------------------------------------------
------------------------------------------------------------
------------------------------------------------------------
------------------------------------------------------------
------------------------------------------------------------
---------------
>Gm07g39420
------------------------------------------------------------
------------------------------------------------------------
------------------------------------------------------------
---------------------------ATGGAGAAGTTTCCAGTTGTTGAC---------
------------------------ATGGGGAACCTTAATAATGAA------GAGAGATCA
------------------------------------------------GCAACCATGGAG
ATAATCAAAGATGCCTGTGAGAACTGGGGTTTCTTTGAGTTGGTGAACCATGGGATATCC
ATAGAGTTG---ATGGACACCGTGGAGAGGATGACAAAAGAGCACTACAAAAAGTGTATG
GAGCAAAGGTTCAAAGAAATGGTAGCA---AGCAAAGGTTTGGAGTCT------------
---------------------GCTCAATCTGAAATCAATGATTTGGATTGGGAAAGCACT
TTCTTTTTGCGCCACCTTCCTGCCTCTAACATCTCAGAGATCCCTGATCTTGATGAAGAT
TACAGG------------------------------------------------------
------------------------------------------------------------
------------------------------------------------------AAGGTA
ATGAAGGATTTTGCTGTGGAACTGGAGGAACTGGCAGAGCTAGTTCTTGACTTGCTGTGT
GAGAATCTTGGGCTAGAG---AAAGGGTATCTGAAGAAGGTGTTCTATGGA---TCAAAG
GGC------------------CCAAATTTTGGTACCAAAGTTAGCAACTACCCTCCTTGT
CCG---------------------AAGCCAGAGCTGATAAAGGGGCTCAGAGCTCACACA
GATGCTGGTGGCATCATTCTACTCTTCCAAGATCACAAGGTCAGTGGATTACAGCTCCTC
AAAGATGGC------------------CACTGGATTGATGTCCTCCCAATGCGC---CAC
TCCATTGTCATCAACCTTGGAGACCAACTTGAGGTCATCACCAATGGCAAATACAAGAGT
GTGATGCACCGTGTGATTACTCAAACGGATGGTAAC---AGAATGTCCATAGCCTCGTTT
TACAATCCAGGCAATGATGCATTGATCGCTCCAGCACCAGCCTTGGTGAAGGAA------
------------------------------------GATGAGACTAGCCAA---------
GTTTATCCCAAGTTTGTTTTTGATGATTACATGAAG------CTCTATGCTGGCCTT---
------------------AAATTTCAGGCCAAAGAACCAAGATTTCAAGCTATGAAGGCC
ACGGAGTCATCCAACATTAATTTAGGCCCCATAGCAACGGTCTAA---------------
------------------------------------------------------------
------------------------------------------------------------
------------------------------------------------------------
------------------------------------------------------------
------------------------------------------------------------
---------------
>Gm17g01330
------------------------------------------------------------
------------------------------------------------------------
------------------------------------------------------------
---------------------------ATGGAGAACTTTCCAGTTGTTGAC---------
------------------------ATGGGAAACCTGAATAATGAA------GAGAGATCA
------------------------------------------------GCAACCATGGAG
ATAATCAAAGATGCCTGTGAGAACTGGGGTTTCTTTGAGTTGGTGAACCATGGGATATCC
ATAGAGTTGATGATGGACACCGTGGAGAGGATGACAAAAGAGCACTACAAAAAGTGTATG
GAGCAAAGGTTCCAAGAAATGGTAGCA---AGCAAAGGCTTGGAGTCT------------
---------------------GCTCAATCTGAAATCAATGATTTGGACTGGGAAAGCACT
TTCTTTTTGCGCCATCTTCCTGTCTCTAACATCTCAGAGATCCCTGATCTTGATGAAGAT
TACAGG------------------------------------------------------
------------------------------------------------------------
------------------------------------------------------AAGGTA
ATGAAGGATTTTGCCGTGGAACTGGAGAAACTGGCGGAGCTAGTTCTTGAGTTGCTGTGT
GAGAATCTTGGGCTAGAG---AAAGGGTATCTGAAGAAGGTGTTCTGTGGG---TCAAAG
GGA------------------CCAAATTTTGGAACAAAAGTGAGCAACTACCCTCCATGT
CCG---------------------AAGCCAGAGCTGATAAAGGGGCTGAGAGCCCACACA
GATGCTGGTGGCATCATTCTACTCTTCCAAGATCACAAGGTCAGTGGATTGCAGCTCCTC
AAGGATGCC------------------CACTGGATTGATGTCCCCCCAATGCGC---CAC
TCCATTGTCATCAACCTTGGAGATCAACTTGAGGTCATCACCAATGGCAAATACAAGAGT
GTGATGCACCGTGTAATTACTCAAACGGATGGTAAT---AGAATGTCCATAGCCTCGTTT
TACAATCCAGGCAATGATGCATTGATCGCTCCAGCACCGGCCTTGGTGAAGGAA------
------------------------------------GATGAGACTAGCCAA---------
GTTTATCCTAAGTTTGTTTTTGATGATTACATGAAG------CTCTATGCTGGCCTT---
------------------AAATTCCAGGACAAAGAGCCAAGATTTGAAGCTATGAAGGCC
ACGGAGTCATCCAACATTAATTTAGGGCCCATAGCAACGGTCTAA---------------
------------------------------------------------------------
------------------------------------------------------------
------------------------------------------------------------
------------------------------------------------------------
------------------------------------------------------------
---------------
>Gm09g01110
------------------------------------------------------------
------------------------------------------------------------
------------------------------------------------------------
---------------------------ATGGCAAACTTTCCAGTTGTTGAC---------
------------------------ATGGGGAAGCTTAACACCGAA------GAGAGACCT
------------------------------------------------GCAGCCATGGAG
ATTATAAAAGATGCCTGTGAGAACTGGGGTTTCTTTGAGTTGGTGAACCATGGGATATCC
ATTGAGCTT---ATGGACACAGTGGAGAAGCTCACAAAAGAGCATTACAAGAAGACTATG
GAGCAAAGGTTCAAAGAAATGGTGACC---AGCAAAGGTCTTGAGTCA------------
---------------------GTTCAGTCAGAAATCAATGACTTGGACTGGGAAAGCACC
TTTTTCCTGCGCCATCTTCCACTCTCCAACGTTTCAGACAACGCAGATCTTGATCAAGAT
TACAGG------------------------------------------------------
------------------------------------------------------------
------------------------------------------------------AAGACA
ATGAAGAAATTTGCTCTGGAACTGGAGAAACTTGCAGAGCAGCTTCTAGACTTGCTATGC
GAGAATCTGGGCCTGGAG---AAAGGGTACCTGAAGAAGGTGTTCTACGGA---TCCAAG
GGT------------------CCAAATTTTGGGACAAAAGTGAGCAACTACCCTCCTTGT
CCC---------------------ACCCCTGATCTGATCAAGGGACTAAGAGCTCACACT
GATGCTGGTGGCATAATTCTACTCTTCCAAGATGACAAGGTGAGTGGCTTGCAGCTCCTC
AAGGATGAC------------------CAGTGGATCGATGTCCCACCAATGCGT---CAC
TCCATTGTAATCAACCTTGGTGACCAACTTGAGGTCATAACCAATGGCAAGTACAAGAGT
GTGATGCACCGAGTGATTGCTCAAACCGATGGTACC---AGAATGTCCATAGCTTCTTTC
TACAACCCTGGTGATGATGCTGTCATTTCTCCTGCACCAGCCTTGGTGAAGGAATTA---
------------------------------------GATGAGACAAGCCAA---------
GTGTACCCAAAATTTGTGTTTGATGATTACATGAAG------CTCTATGCTGGTCTC---
------------------AAGTTTCAGGCTAAAGAGCCAAGGTTTGAAGCTATGAAGGCC
AAT---GCAAGCGTAGTTGATGTGGGGGCCATAGCCACAGTTTGA---------------
------------------------------------------------------------
------------------------------------------------------------
------------------------------------------------------------
------------------------------------------------------------
------------------------------------------------------------
---------------
>Gm15g11930
------------------------------------------------------------
------------------------------------------------------------
------------------------------------------------------------
---------------------------ATGGCAAACTTTCCAGTTGTTGAC---------
------------------------ATGGGGAAACTTAACACCGAA------GAGAGAGCA
------------------------------------------------GCAGCCATGGAG
ATTATAAAAGATGCCTGTGAGAACTGGGGTTTCTTTGAGTTGGTGAACCATGGGATATCC
ATTGAGTTG---ATGGACACTGTGGAGAGGCTCACAAAAGAGCACTACAAGAAGACTATG
GAGCAAAGGTTCAAAGAAATGGTGGCC---AGCAAAGGGCTTGAGTCA------------
---------------------GTTCAATCAGAAATCAATGACTTGGACTGGGAAAGCACC
TTTTTCCTGCGCCATCTTCCAGTCTCCAACGTTTCAGACAACTCAGATCTTGATGAAGAA
TACAGG------------------------------------------------------
------------------------------------------------------------
------------------------------------------------------AAGACA
ATGAAGAAATTTGCACTGGAATTGGAGAAACTTGCAGAGCAGCTTCTGGACTTGCTGTGC
GAGAATCTCGGGCTGGAG---AAAGGGTACCTGAAGAAGGTGTTCTATGGA---TCAAAG
GGT------------------CCAAATTTTGGGACTAAAGTGAGCAACTACCCTCCTTGT
CCC---------------------ACCCCTGATCTCATCAAGGGCCTAAGAGCTCACACT
GATGCTGGTGGCATAATCCTACTGTTCCAAGATGACAAGGTTAGTGGATTGCAGCTTCTC
AAGGATGAT------------------CAGTGGATCGATGTCCCACCAATGCGT---CAC
TCCATTGTAATCAACCTTGGTGACCAACTTGAGGTCATAACCAATGGCAAGTACAAGAGT
GTCATGCACCGAGTGATTGCCCAAGCCGATGATACC---AGAATGTCCATAGCTTCTTTC
TACAACCCTGGTGATGATGCTGTCATTTCTCCTGCACCGGCTTTGGTGAAGGAATTA---
------------------------------------GATGAGACAAGCCAA---------
GTGTACCCGAAATTTGTGTTTGATGATTACATGAAG------CTCTATGCTGGTCTC---
------------------AAGTTTCAGGCTAAAGAGCCAAGGTTTGAAGCTATGAAGGCC
AAT---GCAAGCGTGGTTGATGTGGGGGCCATAGCCACAGTTTGA---------------
------------------------------------------------------------
------------------------------------------------------------
------------------------------------------------------------
------------------------------------------------------------
------------------------------------------------------------
---------------
>Gm14g05390
------------------------------------------------------------
------------------------------------------------------------
------------------------------------------------------------
---------------------------ATGACTAACTTCCCAGTGATCAAC---------
------------------------TTGGAGAAGCTCAATGGTGAG------GAGAGAAAC
------------------------------------------------GACACCATGGAG
AAAATAAAGGATGCTTGTGAAAACTGGGGATTCTTTGAGCTGGTGAATCATGGCATACCC
CATGACTTA---TTGGACACTGTGGAGAGGTTGACCAAAGAGCACTACAGGAAATGCATG
GAAGAGAGGTTCAAGGAATTTATGGCA---AGCAAAGGTCTAGATGCT------------
---------------------GTCCAAACTGAGGTCAAGGACATGGATTGGGAGAGCACC
TTCCACTTGCGTCACCTCCCTGAATCAAACATCTCAGAGATCCCTGATCTCATTGATGAG
TACAGG------------------------------------------------------
------------------------------------------------------------
------------------------------------------------------AAAGTG
ATGAAGGATTTTGCTTTGAGGTTAGAGAAACTAGCAGAGCAGCTGTTGGACTTGTTGTGT
GAGAATCTTGGCCTAGAG---AAAGGGTACCTCAAGAAGGCTTTCTATGGA---TCAAGA
GGA------------------CCAACTTTTGGCACCAAGGTTGCCAACTACCCTCCATGC
CCC---------------------AACCCAGACCTAGTGAAGGGTCTTCGTCCCCACACC
GATGCCGGTGGGATTGTCCTTCTCTTCCAGGATGACAAGGTCAGTGGCCTACAGCTTCTC
AAAGATGGC------------------CAGTGGGTTGATGTGCCCCCAATGCGC---CAC
TCCATTGTTGTTAACATTGGTGATCAGCTTGAGGTTATCACCAATGGTAAGTACAGGAGT
GTGGAGCACCGTGTGATAGCACAAACTGATGGGACC---AGAATGTCCATAGCCTCATTC
TATAACCCTGGCAGTGATGCTGTCATCTACCCTGCTCCAGAATTGTTGGAGAAAGAGGCA
------------------------------------GAGGAGAAA---------AGCCAG
CTCTACCCTAAATTTGTGTTTGAAGACTACATGAAG------CTCTATGCTAAGTTG---
------------------AAGTTCCAGGCCAAGGAGCCAAGATTTGAAGCCTTTAAAGCA
TCAAAT------------------TTTGGTCCAATTGCAACTGCTTAA------------
------------------------------------------------------------
------------------------------------------------------------
------------------------------------------------------------
------------------------------------------------------------
------------------------------------------------------------
---------------
>Gm02g43560
------------------------------------------------------------
------------------------------------------------------------
------------------------------------------------------------
---------------------------ATGACTAACTTCCCATTGATCAAC---------
------------------------TTGGAGAAGCTCAGTGGTGAG------GAAAGAAAC
------------------------------------------------GATACCATGGAA
AAAATTAAAGATGCTTGTGAAAACTGGGGATTCTTTGAGCTGGTGAATCATGGCATTCCT
CATGACATA---TTGGACACTGTGGAGAGGTTGACCAAAGAGCACTACAGGAAATGCATG
GAAGAGAGGTTCAAGGAATTAGTGGCA---AGCAAAGGTCTAGATGCT------------
---------------------GTCCAAACTGAGGTCAAGGATATGGACTGGGAGAGCACC
TTCCACTTGCGTCACCTCCCTGAATCAAACATCTCAGAGATCCCTGATCTCATTGATGAG
TACAGG------------------------------------------------------
------------------------------------------------------------
------------------------------------------------------AAGGTG
ATGAAGGATTTTGCTTTGAGGTTAGAGAAATTAGCAGAGCAGCTGCTGGACTTGTTGTGT
GAGAATCTTGGCCTAGAG---AAAGGGTACCTCAAGAAGGCTTTCTATGGA---TCAAGA
GGA------------------CCAACTTTTGGCACCAAGGTTGCCAACTACCCTCCATGC
CCC---------------------AACCCAGAGCTGGTGAAGGGTCTTCGTCCCCACACT
GATGCCGGTGGAATTATCCTTCTCTTCCAGGATGACAAGGTCAGTGGACTGCAGCTTCTC
AAAGATGGC------------------CAGTGGGTTGATGTGCCTCCTATGCGC---CAC
TCCATTGTTGTTAACATTGGTGATCAGCTTGAGGTTATCACCAATGGTAAGTACAAGAGT
GTGGAGCACCGTGTGATAGCACAAACAGATGGGACC---AGAATGTCCATTGCCTCATTC
TATAACCCTGGCAGTGATGCTGTCATCTACCCTGCTCCAGAATTGTTGGAGAAAGAGGCA
------------------------------------GAAGAGAAA---------AACCAG
CTCTACCCAAAATTTGTGTTTGAAGACTACATGAAG------CTATATGCTAAGTTG---
------------------AAGTTCCAGGCCAAGGAGCCAAGATTTGAAGCCTTTAAAGCA
TCAAAT------------------TTTGGTCCAATTGCAACTGTTTAA------------
------------------------------------------------------------
------------------------------------------------------------
------------------------------------------------------------
------------------------------------------------------------
------------------------------------------------------------
---------------
>Gm06g12340
------------------------------------------------------------
------------------------------------------------------------
------------------------------------------------------------
------------------------------ATGGCAGTTCCAGTGATTGATTTTTCAAAG
---------------------------------CTGAAT------GGTGAAGAAAGAACC
AAA------------------------------------------------ACTATGGCA
CAGATTGCTAATGGGTGTGAAGAGTGGGGATTTTTTCAGTTGATCAACCATGGTATTCCA
GAGGAACTC---CTTGAGAGGGTGAAGAAGGTTGCCTCTGAGTTCTATAAGCTGGAAAGA
GAGGAGAATTTCAAGAACTCCACATCA---GTGAAGCTACTAAGCGATTCAGTCGAAAAG
AAGAGCAGC---------------GAA------ATGGAGCATGTGGATTGGGAGGATGTT
ATCACTCTCCTTGATGAT---------------AATGAATGGCCAGAAAAAACACCAGGA
TTCAGG------------------------------------------------------
------------------------------------------------------------
------------------------------------------------------GAAACC
ATGGCAGAATATCGAGCCGAGTTAAAGAAATTGGCAGAGAAACTGATGGAGGTGATGGAT
GAGAATCTTGGCTTAACA---AAAGGATACATCAAGAAGGCACTGAATGGTGGAGATGGA
---------------GAAAATGCCTTCTTTGGCACCAAGGTGAGCCACTACCCTCCATGT
CCC---------------------CATCCAGAGCTCGTGAAGGGTCTGCGAGCTCACACC
GATGCAGGAGGCGTAATCCTACTCTTCCAAGATGACAAGGTTGGTGGCCTTCAGATGCTG
AAAGAA------------GGG------CAATGGATTGATGTGCAGCCTTTGCCA---AAT
GCCATTGTCATCAACACTGGTGATCAGATTGAGGTCTTGAGCAATGGTAGATACAAGAGT
TGCTGGCACAGGGTTCTGGCCACACCAGATGGGAAC---AGAAGATCAATTGCCTCCTTC
TATAATCCTTCATTCAAGGCCACCATATGTCCTGCACCACAACTTGTGGAGAAAGAAGAC
CAACAA---------------------GTA---------------GATGAA---------
ACTTATCCTAAGTTTGTTTTTGGTGACTACATGTCT------GTCTATGCTGAGCAG---
------------------AAGTTCCTTCCCAAGGAACCAAGATTCCAAGCTGTTAGGGCC
ATGTGA------------------------------------------------------
------------------------------------------------------------
------------------------------------------------------------
------------------------------------------------------------
------------------------------------------------------------
------------------------------------------------------------
---------------
>Gm04g42460
------------------------------------------------------------
------------------------------------------------------------
------------------------------------------------------------
------------------------------ATGGCAGTTCCAGTGATTGATTTTTCAAAG
---------------------------------CTCAAT------GGTGAAGAAAGAGCC
AAA------------------------------------------------ACTATGGCA
CAGATTGCTAATGGATGTGAAGAGTGGGGATTTTTTCAGTTGATCAACCATGGCATTCCT
GAGGAACTC---CTTGAGAGGGTGAAGAAGGTTGCTGCTGAGTTCTATAAGCTGGAAAGA
GAGGAGAATTTCAAGAACTCCAAATCA---GTGAAGCTACTAAGCGATTTAGTCGAAAAG
AAGAGCAGC---------------GAAAAG---CTGGAGCATGCGGATTGGGAGGATGTT
ATCACTCTCCTTGATGAT---------------AACGAATGGCCAGAAAAAACACCAGGC
TTCAGG------------------------------------------------------
------------------------------------------------------------
------------------------------------------------------GAAACC
ATGGCGAAATATCGGGCCGAGCTAAAGAAATTGGCAGAGAAAGTGATGGAGGTGATGGAT
GAGAATCTTGGCTTAACC---AAAGGGTACATCAAGAAGGCACTGAATGGTGGAGATGGA
---------------GACAATGCCTTCTTTGGCACCAAGGTGAGCCACTACCCTCCATGT
CCC---------------------CATCCAGGGCTTGTGAAGGGTCTGCGAGCTCACACC
GACGCAGGAGGCGTCATCCTACTCCTCCAAGATGACAAGGTTGGTGGCCTTCAGATGCTG
AAAGAT------------GGG------CAATGGATTGATGTGCAGCCTTTGCCA---AAT
GCCATTGTCATCAACACTGGTGACCAGATTGAGGTCCTGAGCAATGGTAGATACAAGAGT
TGCTGGCACAGGGTTCTGGCCACACCAGATGGGAAC---AGAAGATCAATTGCCTCCTTC
TATAACCCTTCATTCAAAGCCACCATATGTCCTGCACCACAACTTGTGGAGAAAGAAGAC
CAACAA---------------------GTG---------------AATCAA---------
ACTTATCCTAAGTTTGTTTTTGGTGACTACATGTCT------GTCTATGCTGAGCAG---
------------------AAGTTCCTTCCCAAGGAACCAAGGTTCCAAGCTGTTAGGGCC
ATGTGA------------------------------------------------------
------------------------------------------------------------
------------------------------------------------------------
------------------------------------------------------------
------------------------------------------------------------
------------------------------------------------------------
---------------
>Gm05g36310
------------------------------------------------------------
------------------------------------------------------------
------------------------------------------------------------
------------------------------ATGGAGATCCCTGTGATAGAT---------
------------------------TTTAGTAAGCTCAATGGG------GACAAGAGGGGT
GAC------------------------------------------------ACAATGGCC
CTATTGCACGAAGCTTGTGAAAAATGGGGCTGCTTTATGGTTGAGAACCATGAAATTGAC
ACACAACTG---ATGGGGAAGGTGAAGCAGTTGATCAATGCATACTATGAGGAAAACCTG
AAGGAAAGCTTCTACCAGTCTGAGATA---GCCAAGAGGTTGGAGAAACAGCAG------
------------------------------AACACCTCTGATATAGATTGGGAAAGTACC
TTCTTCATTTGGCATCGCCCCACCTCTAACATCAATGAAATTTCAAACATCTCTCAGGAG
CTTTGC------------------------------------------------------
------------------------------------------------------------
------------------------------------------------------CAAACA
ATGGATGAGTACATTGCACAGCTCCTGAAGCTGGGAGAGAAGTTATCTGAGCTCATGAGT
GAAAATCTTGGTTTGGAG---AAGGATTACATTAAGAAAGCATTTTCTGGAAATGGTGAG
GGT------------------CCAGCTGTGGGAACAAAAGTGGCCAAGTACCCTCAATGT
CCA---------------------CGTCCAGAACTTGTGAGGGGACTTAGAGAGCACACA
GATGCGGGTGGCATCATTCTACTGCTCCAAGATGACGAGGTGCCGGGTCTGGAATTCTTC
AAAGATGGCAAA------------------TGGGTAGAGATTCCACCTTCCAAGAACAAT
GCCATTTTTGTGAACACGGGTGATCAAGTGGAAGTGTTGAGCAATGGCTTATATAGAAGT
GTTGTGCATAGGGTCATGCCTGACAATAATGGAAGC---AGAATCTCCATTGCCACCTTC
TATAACCCCATTGGAGATGCCATTATTTCACCAGCTCCTAAGCTCTTG------------
------------------------------------------------------------
TACCCAAGCAATTTCCGTTATGGGGACTATTTGAAG------CTCTATGGCAGCACC---
------------------AAGTTCGGTGAAAAGGCTCCTCGATTTGAATCCATGAAGAAC
ATGATCAATGGCCATAAAATTATTCCAGCTTGA---------------------------
------------------------------------------------------------
------------------------------------------------------------
------------------------------------------------------------
------------------------------------------------------------
------------------------------------------------------------
---------------
>Gm07g15480
------------------------------------------------------------
------------------------------------------------------------
------------------------------------------------------------
------------------------------ATGGCTATTCCTGTGATAGAT---------
------------------------TTCAGCACTCTCAATGGA------GACAAAAGGGGT
GAA------------------------------------------------ACCATGGCG
CTTTTGGATGAAGCTTGTCAGAAATGGGGTTTCTTTCTGATTGAGAACCATGAAATTGAC
AAAAACCTG---ATGGAAAAGGTGAAGGAGCTAATTAATATTCACTATGAGGAGAACCTG
AAGGAAGGTTTCTACCAGTCCGAGATA---GCAAAGACCTTGGAGAAAAAACAG------
------------------------------AACACCTCTGATATAGATTGGGAAAGTGCC
TTCTTCATTTGGCACCGTCCCACTTCCAACATTAAGAAAATCACAAACATCTCACAGGAG
CTTTGC------------------------------------------------------
------------------------------------------------------------
------------------------------------------------------CAAACA
ATGGATCAGTATATTGACCAACTCGTTACGCTGGCAGAGAAGTTATCTGAGCTTATGAGT
GAAAATCTTGGTTTGGAG---AAAAACTACATTAAGGAGGCATTTTCTGGAACAAAT---
GGA------------------CCTGCTATGGGAACAAAAGTGGCCAAGTACCCTCAATGT
CCA---------------------CACCCTGAACTGGTTAGAGGACTTAGAGAACACACA
GATGCTGGTGGCATCATCCTATTGCTCCAAGATGACCAAGTGCCTGGCCTAGAATTCTTC
AAAGATGGCAAG------------------TGGGTGGAGATTCCACCCTCCAAGAACAAT
GCCATTTTTGTGAACACAGGTGACCAAGTAGAAGTGTTGAGCAATGGCTTTTATAAAAGT
GTTGTGCACAGGGTCATGCCTGACAAAAACGGAAGT---AGACTCTCCATAGCCAGCTTT
TATAACCCAGTTGGTGAAGCCATTATTTCCCCTGCTAACAAACTCTTA------------
------------------------------------------------------------
TATCCAAGTAATTATCGTTATGGAGACTATTTGGAG------CTATATGGCAACACC---
------------------AAGTTCGGTGAAAAGGGTCCCAGATTTGAATCTATCAAGAAT
ATGACCAACGGGCACTGCAATCTTAAACCTTGA---------------------------
------------------------------------------------------------
------------------------------------------------------------
------------------------------------------------------------
------------------------------------------------------------
------------------------------------------------------------
---------------
>Gm08g03310
------------------------------------------------------------
------------------------------------------------------------
------------------------------------------------------------
------------------------------ATGGAGATCCCTGTGATAGAT---------
------------------------TTTAGTAACCTCAATGGG------GACAAGAGGGGT
GAC------------------------------------------------ACAATGGCC
CTATTGCACGAAGCTTGTGAAAAATGGGGCTGCTTTATGGTTGAGAACCATGAAATTGAC
ACACAACTG---ATGGAGAAGTTGAAGCAGTTAATCAATACATACTATGAGGAAGACCTA
AAGGAAAGCTTCTACCAGTCTGAGATA---GCCAAGAGGTTGGAGAAACAGCAG------
------------------------------AACACCTCTGATATAGATTGGGAAATTACC
TTCTTCATTTGGCATCGCCCCACCTCTAACATCAATGAAATTCCAAACATCTCTCGGGAG
CTTTGC------------------------------------------------------
------------------------------------------------------------
------------------------------------------------------CAAACA
ATGGATGAGTACATTGCACAGCTCCTGAAGCTGGGAGAGAAGTTATCTGAGCTCATGAGT
GAAAATCTTGGTTTGGAG---AAGGATTACATCAAGAAAGCATTTTCTGGAAGTGGTGAG
GGT------------------CCTGCTGTGGGAACAAAAGTGGCCAAGTACCCTCAGTGT
CCA---------------------CGTCCAGAACTTGTGAGGGGACTTAGAGAGCACACA
GATGCGGGTGGCATCATTCTACTGCTCCAAGATGACAAAGTGCCTGGTCTGGAATTCTTC
AAAGATGGCAAA------------------TGGGTCGAGATTCCACCACCCAAGAACAAT
GCCGTTTTTGTGAACACGGGTGATCAAGTGGAAGTGTTGAGCAATGGCTTATATAAAAGT
GTTCTGCATAGGGTCATGCCTGACAATAGTGGAAGC---AGAACCTCCATTGCTACCTTT
TATAATCCCATTGGAGATGCCATTATTTCCCCAGCTCCTAAGCTCTTG------------
------------------------------------------------------------
TACCCAAGCAATTTCCGTTATGGGGACTATTTGAAG------CTCTATGGCAGCACC---
------------------AAGTTCGGTGAAAAGGCTCCTCGATTTGAATGCATGAAGAAC
ATGACCAATGGCCATAAAAATATTCCAGCTTGA---------------------------
------------------------------------------------------------
------------------------------------------------------------
------------------------------------------------------------
------------------------------------------------------------
------------------------------------------------------------
---------------
>Zm2G052422
------------------------------------------------------------
------------------------------------------------------------
---------------------------------------------ATG------------
------------------GCGGCCACGGTTTCCTCCTTCCCGGTGGTGAAC---------
------------------------ATGGAGAAGCTGGAGACAGAG------GAGAGGGCC
------------------------------------------------ACGGCCATGGAG
GTCATCCGCGACGGCTGCGAGAACTGGGGCTTCTTCGAGCTGCTGAACCACGGCATCTCG
CACGAGCTG---ATGGACGAGGTGGAGCGGCTGACCAAGGCGCACTACGCCACCTTCCGG
GAGGCCAAGTTCCAGGAGTTCGCGGCG---CGGACGCTGGAGGCCGGC---GAG------
---------------------AAGGGCGCCGACGTCAAGGACGTGGACTGGGAGAGCACC
TTCTTCGTCCGCCACCTCCCGGCCTCCAACCTCGCCGACCTCCCCGACGTCGACGACCGC
TACAGG------------------------------------------------------
------------------------------------------------------------
------------------------------------------------------CAGGTG
ATGGAGCAGTTCGCATCGGAGATCCGGAAGCTGTCGGAGAGGCTGCTGGACCTGCTGTGC
GAGAACCTGGGCCTGGAG---CCCGGGTACCTGAAGGCGGCCTTCGCGGGG---TCGGAC
GGC------------------CCGACGTTCGGCACCAAGGTGAGCGCGTACCCGCCGTGC
CCG---------------------CGCCCGGACCTCGTCGACGGCCTCCGCGCGCACACC
GACGCCGGCGGCATCGTGCTGCTGTTCCAGGACGACCAGGTGAGCGGCCTGCAGCTGCTC
AGGGGCGGG------------------GAGTGGGTGGACGTGCCGCCCATGCGC---CAC
GCCATCGTCGCCAACGTCGGCGACCAGCTGGAGGTCATCACCAACGGGCGGTACAAGAGC
GTCATGCACCGCGTGCTCACGCGCCCCGACGGCAAC---CGCATGTCCGTCGCGTCCTTC
TACAACCCGGGCGCCGACGCCGTCATCTTCCCGGCGCCCGCGCTCGTCGGCGCCGCC---
---------------------------------------GAGGAGGACCGCGCCGAGGCC
GCGTACCCGAGCTTCGTGTTCGAGGACTACATGAAC------CTGTACGTGCGCCAC---
------------------AAGTTCGAGGCCAAGGAGCCCAGGTTCGAGGCCATGAAGTCG
------------------------GCCATCGCCACCGCGTGA------------------
------------------------------------------------------------
------------------------------------------------------------
------------------------------------------------------------
------------------------------------------------------------
------------------------------------------------------------
---------------
>Zm2G072529
------------------------------------------------------------
------------------------------------------------------------
------------------------------------------------------------
------------------------------ATGGTGGTTCCCGTGATCGACTTCTCC---
------------------------------------AAGCTGGACGGCGCTGAGAGGGCT
GAA------------------------------------------------ACCCTGGCG
CAGATCGCCAATGGCTGCGAGGAGTGGGGATTCTTCCAGCTCGTGAACCACGGCATCCCG
CTGGAGCTG---CTCGAGCGCGTCAAGAAGGTGTGCTCCGACTGCTACCGCCTC---CGG
GAGGCCGGGTTCAAGGCGTCGGAGCCG---GTGCGCACGCTGGAGGCGCTCGTCGACGCG
GAGCGGCGC------GGTGAGGTGGTGGCGCCGGTGGACGACCTGGACTGGGAGGACATC
TTCTACATCCACGACGGA---------------TGCCAGTGGCCGTCCGACCCGCCGGCG
TTCAAG------------------------------------------------------
------------------------------------------------------------
------------------------------------------------------GAGACC
ATGCGCGAGTACCGCGCCGAGCTGAGGAAGCTCGCCGAGCGAGTCATGGAGGCCATGGAC
GAGAACCTCGGCCTCGCC---AGGGGCACCATCAAGGACGCCTTCTCCGGCGGCGGCCGG
---------------CACGATCCCTTCTTCGGCACCAAGGTCAGCCACTACCCGCCGTGC
CCA---------------------CGCCCGGACCTCATCACGGGCCTGCGCGCGCACACC
GACGCCGGCGGCGTCATCCTCCTGTTCCAGGACGACAAGGTCGGTGGCCTGGAGGTGCTC
AAGGAC------------GGC------GAGTGGACCGACGTACAGCCGCTCGAG---GGC
GCCATCGTCGTCAACACCGGCGACCAGATCGAGGTGCTCAGCAACGGGCTGTACCGCAGC
GCTTGGCACCGCGTGCTGCCCATGCGCGACGGCAAT---CGCCGCTCCATCGCATCCTTC
TACAACCCAGCCAACGAAGCCACCATCTCGCCGGCGGCGGTGCAGGCCAGC---GGCGGT
GAC---------------------------------------------------------
GCGTATCCCAAGTACTTGTTCGGCGATTACATGGAC------GTGTACGTCAAGCAG---
------------------AAGTTCCAGGCCAAGGAGCCTAGGTTCGAAGCCGTCAAGACG
GGGGCGCCAAAGTCATCTCCAGCGGCATAA------------------------------
------------------------------------------------------------
------------------------------------------------------------
------------------------------------------------------------
------------------------------------------------------------
------------------------------------------------------------
---------------
>Zm2G166639.T01
------------------------------------------------------ATGCCT
TCTCCATCCTCAAGTCATCAGCTAGCTAGCCTTCCCTACAGCAACTGCTTACATACAACA
CTTCCATCTTCCCGAGCTCGTCTTCGATCAATTCCCAAGTCAAATAAT------------
------------------AATATAACAACAATGGTGGTTCCCGTCATCGACTTCTCC---
------------------------------------AAGCTGGACGGCGCTGAGAGGGCC
GAA------------------------------------------------ACCCTGGCG
CAGATCGCCAATGGCTGCGAGGAGTGGGGATTCTTCCAGCTCGTGAACCACGGCATCCCG
CTGGAGCTT---CTTGAGCGCGTCAAGAAGGTGAGCTCCGACTGCTACCGCCTC---CGG
GAGGCCGGGTTCAAGGCGTCGGAGCCG---GTGCGCACGCTGGAGGCGCTCGTCGACGCG
GAGCGGCGC------GGCGAGGTTGTGGCGCCGGTGGATGACCTGGACTGGGAGGACATC
TTCTACATCCACGACGGA---------------TGCCAGTGGCCGTCCGAGCCGCCGGCG
TTCAAG------------------------------------------------------
------------------------------------------------------------
------------------------------------------------------GAGACC
ATGCGCGAGTACCGCGCCGAGCTGAGGAAGCTCGCCGAGCGCGTCATGGAGGCCATGGAC
GAGAACCTCGGCCTCGCC---AGGGGCACCATCAAGGACGCCTTCTCCAGCGGCGGCCGG
---------------CACGAGCCCTTCTTCGGCACCAAGGTCAGCCACTACCCGCCGTGC
CCG---------------------CGCCCGGACCTCATCACGGGCCTGCGCGCGCACACC
GACGCCGGCGGCGTCATCCTGCTGTTCCAGGACGACAGGGTCGGCGGCCTGGAGGTGCTC
AAGGAC------------GGC------CAGTGGACCGACGTGCAGCCGCTCGCG---GGC
GCCATCGTCGTCAACACTGGCGACCAGATTGAGGTGCTCAGCAACGGGCGCTACCGCAGC
GCCTGGCACCGCGTGCTGCCCATGCGCGACGGCAAC---CGCCGCTCCATCGCTTCCTTC
TACAACCCGGCCAACGAGGCCACCATCTCGCCGGCGGCGGTGCAGGCCAGC---GGCGGC
GAC---------------------------------------------------------
GCATACCCCAAGTACGTGTTCGGCGACTACATGGAC------GTGTACGCCAAGCAC---
------------------AAGTTCCAGGCCAAGGAGCCCAGGTTCGAAGCCGTCAAGGTT
GCAGCGCCCAAGTCATCTCCAGCGGCATAA------------------------------
------------------------------------------------------------
------------------------------------------------------------
------------------------------------------------------------
------------------------------------------------------------
------------------------------------------------------------
---------------
>Zm2G166639.T02
------------------------------------------------------------
------------------------------------------------------------
------------------------------------------------------------
------------------------------ATGGTGGTTCCCGTCATCGACTTCTCC---
------------------------------------AAGCTGGACGGCGCTGAGAGGGCC
GAA------------------------------------------------ACCCTGGCG
CAGATCGCCAATGGCTGCGAGGAGTGGGGATTCTTCCAGCTCGTGAACCACGGCATCCCG
CTGGAGCTT---CTTGAGCGCGTCAAGAAGGTGAGCTCCGACTGCTACCGCCTC---CGG
GAGGCCGGGTTCAAGGCGTCGGAGCCG---GTGCGCACGCTGGAGGCGCTCGTCGACGCG
GAGCGGCGC------GGCGAGGTTGTGGCGCCGGTGGATGACCTGGACTGGGAGGACATC
TTCTACATCCACGACGGA---------------TGCCAGTGGCCGTCCGAGCCGCCGGCG
TTCAAG------------------------------------------------------
------------------------------------------------------------
------------------------------------------------------GAGACC
ATGCGCGAGTACCGCGCCGAGCTGAGGAAGCTCGCCGAGCGCGTCATGGAGGCCATGGAC
GAGAACCTCGGCCTCGCC---AGGGGCACCATCAAGGACGCCTTCTCCAGCGGCGGCCGG
---------------CACGAGCCCTTCTTCGGCACCAAGGTCAGCCACTACCCGCCGTGC
CCG---------------------CGCCCGGACCTCATCACGGGCCTGCGCGCGCACACC
GACGCCGGCGGCGTCATCCTGCTGTTCCAGGACGACAGGGTCGGCGGCCTGGAGGTGCTC
AAGGAC------------GGC------CAGTGGACCGACGTGCAGCCGCTCGCG---GGC
GCCATCGTCGTCAACACTGGCGACCAGATTGAGGTGCTCAGCAACGGGCGCTACCGCAGC
GCCTGGCACCGCGTGCTGCCCATGCGCGACGGCAAC---CGCCGCTCCATCGCTTCCTTC
TACAACCCGGCCAACGAGGCCACCATCTCGCCGGCGGCGGTGCAGGCCAGC---GGCGGC
GAC---------------------------------------------------------
GCATACCCCAAGTACGTGTTCGGCGACTACATGGAC------GTGTACGCCAAGCAC---
------------------AAGTTCCAGGCCAAGGAGCCCAGGTTCGAAGCCGTCAAGGTT
GCAGCGCCCAAGTCATCTCCAGCGGCATAA------------------------------
------------------------------------------------------------
------------------------------------------------------------
------------------------------------------------------------
------------------------------------------------------------
------------------------------------------------------------
---------------
>ZM2G126732
------------------------------------------------------------
------------------------------------------------------------
---------------------------------------------ATG------------
------------------GCAGCCACGGTGTCC---TTCCCGGTGGTGAAC---------
------------------------ATGGAGAAGCTGGAGACCGAG------GAGAGGGAC
------------------------------------------------ACGGCCATGGCG
GTCATCCGCGACGCCTGCGAGAACTGGGGCTTCTTCGAGCTGCTGAACCATGGCATCTCG
CACGAGCTG---ATGGACGAGGTGGAGCGGCTGACCAAGGCGCACTACGCCACCTTCCGG
GAGGCCAAGTTCCAGGAGTTCGCGGCG---CGGACGCTGGCCGCGGCCGGCGAC------
---------------------GAGGGCGCCGACGTCAGCGACGTGGACTGGGAGAGCACC
TTCTTCGTCCGCCACCTCCCGGCCTCCAACCTCGCCGACCTCCCCGACGTCGACGACCAC
TACCGTGGGGGTAGTAGCGTGCAGTGTGTTTCCATTCCATCCACAGCATCAGAATTCTTG
CCTGACGTCGACGACGCGCATAGTTATCCGATCATTCCGTTGCCCCTGTCAAGTGTACAT
CAGATTGAATGCTGTGTTAGGCCAGCAACTATCACAATCACAAGTCATAGCAGGCAAGTG
ATGAAGCAGTTCGCATCGGAGGTGCAGAAGCTGTCGGAGAAGGTGCTGGACCTGCTGTGC
GAGAACCTGGGCCTGGAG---CCCGGGTACCTGAAGGCGGCCTTCGCGGGG---TCGGAC
GGCGGC---------------CCGACGTTCGGCACCAAGGTGAGCGCGTACCCGCCGTGC
CCG---------------------CGCCCGGACCTGGTGGCCGGCCTGCGCGCGCACACC
GACGCCGGCGGCCTCATCCTGCTGCTCCAGGACGACCAGGTGAGCGGGCTGCAGCTGCTC
AGGGGCGGCGAC---------GGCGGGGAGTGGGTGGACGTGCCGCCGCTGCGC---CAC
GCCATCGTCGCCAACGTCGGCGACCAGCTGGAGGTGGTCACCAACGGGCGGTACAAGAGC
GCGGTGCACCGCGTGCTCGCCCGCCCCGACGGCAAC---CGCATGTCCGTCGCGTCCTTC
TACAACCCGGGCGCCGACGCCGTCATCTTCCCGGCCCCCGCGCTCGTCGGCGAGGAG---
------------------------------------GAGCGAGCCGAGAAGAAGGCCACC
ACGTACCCGAGGTTCGTGTTCGAGGACTACATGAAC------CTGTACGCGCGCCAC---
------------------AAGTTCGAGGCCAAGGAGCCCCGGTTCGAGGCCATGAAGTCG
TCG---------------------GCCATCGCCACCGCGTGA------------------
------------------------------------------------------------
------------------------------------------------------------
------------------------------------------------------------
------------------------------------------------------------
------------------------------------------------------------
---------------
>Zm2G332423
------------------------------------------------------------
------------------------------------------------------------
------------------------------------------------------------
------------------------------ATGGTGGTTCCCGTGATCGACTTCTCC---
------------------------------------AAGCTGGACGGCGCTGAGAGGACC
GAG------------------------------------------------ACTCTGGCG
CAGATCGCCAATGGCTGCGAGGAATGGGGATTCTTCCAGCTTGTGAACCATGGCATCCCG
CTGGAGCTT---CTTGAGCGCGTCAAGAAGGTATGCTCCGACTGCTACCGCCTC---CGG
GAGGCCGGGTTCAAGGTGTCGGAGCCA---GTGCGCACGTTGGAGGCGCTCGTCGACGCG
GAGCGGCGC------GGCGAGGAGGTGGCGCCTGTGGATGACCTGGACTGGGAGGACATA
TTCTTCATCCACGACGGC---------------TGCCAGTGGCCGTCCGACCCGTCGGCG
TTCAAG------------------------------------------------------
------------------------------------------------------------
------------------------------------------------------AAGACC
ATACGCGAGTACCGCGCCGAGCTGAGGAAGCTCGCCGAGCGCGTCATGGAGGCCATGGAC
GAGAACCTCGGCCTCACC---AAGGGCACCATCAAGGATGCCTTCTCCGGCGGCGGCCGG
---------------CACGAGCCCTTCTTCGGCACCAAGGTCAGCCACTACCCGCCGTGC
CCG---------------------CGCCCGGACCTCATCACGGGCCTGCGTGCGCACACC
GACGCTGGCGGAGTCATCCTGCTGTTCCAGGATGACAGAGTCGGTGGCCTGGAGGTGCTC
AAGGAC------------GGC------CAGTGGATCGACGTGCAGCCGCTCGCG---GGC
GCCATCGTCATCAACACCGGCGATCAGATCGAGGTGCTCAGCAACGGGCGGTACCGCAGC
GCCTGGCACCGCGTGCTGCCCATGCGCGACGGCAAC---CGCCGCTCCATTGCCTCCTTC
TACAACCCGGCTAACGAGGCCACCATCTCGCCGGCGGCGGTGCAGGGCAGCAGCGGTGGT
GAG---------------------------------------------------------
ACGTACCCCAAGTACGTGTTCGGTGATTACATGGAC------GTGTATGTCAAGCAG---
------------------AAGTTCCAAGCCAAGGAGCCCAGATTCGAAGCCGTCAAGGCC
GCGGCGCCCAAGTCATCTCCGGCGGCCTAA------------------------------
------------------------------------------------------------
------------------------------------------------------------
------------------------------------------------------------
------------------------------------------------------------
------------------------------------------------------------
---------------
>Zm2G166616
------------------------------------------------------------
------------------------------------------------------------
------------------------------------------------------------
------------------------------ATGGTGGTTCCCGTGATCGACTTCTCC---
------------------------------------AAGCTGGACGGCGCTGAGAGGACC
GAG------------------------------------------------ACTCTGGCG
CAGATCGCCAATGGCTGCGAGGAATGGGGATTCTTCCAGCTTGTGAACCATGGCATCCCG
CTGGAGCTT---CTTGAGCGCGTCAAGAAGGTGTGCTCCGACTGCTACCGCCTC---CGA
GAGGCCGGGTTCAAGGCGTCGGAGCCA---GTGCGCACGTTGGAGGCGCTCGTCGACGCG
GAGCGGCGC------GGCGAGGAGGTGGCGCCTGTGGATGACCTGGACTGGGAGGACATA
TTCTTCATCCACGACGGC---------------TGCCAGTGGCCGTCCGACCCGTCGGCG
TTCAAG------------------------------------------------------
------------------------------------------------------------
------------------------------------------------------GAGACC
ATGCGCGAGTACCGCGCCGAGCTGAGGAAGCTCGCCGAGCGCGTCATGGAGGCCATGGAC
GAGAACCTTGGCCTCACC---AAGGGCACCATCAAGGATGCCTTCTCCGCCGGCGGCCGG
---------------CACGAGCCCTTCTTCGGCACCAAGGTCAGCCACTACCCGCCGTGC
CCG---------------------CGCCCGGACCTCATCACGGGCCTGCGCGCGCACACC
GACGCTGGCGGAGTCATCCTGCTGTTCCAGGATGACAGAGTCGGTGGCCTGGAGGTGCTC
AAGGAC------------GGC------CAGTGGATCGACGTGCAGCCGCTCGCG---GGC
GCCATCGTCATCAACACCGGCGATCAGATCGAGGTGCTCAGCAACGGGCGGTACCGCAGC
GCCTGGCACCGCGTGCTGCCCATGCGCGACGGCAAC---CGCCGCTCCATCGCCTCCTTC
TACAACCCGGCCAACGAGGCCACCATCTCGCCGGCGGCGGTGCAGGGCAGCGGCGGTGGT
GAG---------------------------------------------------------
ACGTACCCCAAGTACGTGTTCGGTGATTACATGGAC------GTGTATGTCAAGCAG---
------------------AAGTTCCAAGCCAAGGAGCCCAGATTCGAAGCCGTCAAGGCC
GCGGCGCCCAAGTCATCTCCGGCGGCCTAA------------------------------
------------------------------------------------------------
------------------------------------------------------------
------------------------------------------------------------
------------------------------------------------------------
------------------------------------------------------------
---------------
>Zm2G164883
------------------------------------------------------------
------------------------------------------------------------
------------------------------------------------------------
------------------------------ATGGAGATTCCAATGATAAAG---------
------------------------ATGGATCAGCTTCATGGC------GAGAAGAGGTCA
GAG------------------------------------------------ACGCTTTCA
CTCCTCCACAATGCCTGTGCGCAATGGGGTTTCTTTTGGCTTGAGAATCATGGCGTCGAT
GAGGACCTC---ATGAGTAAAATGAAGGGCTTGGTGAATAAACACTACGAACAAGATTTG
GAGAAGAACTTCTATAGCTCGGAGAAT---GCAAAGATCCTAGGTTGTGAGAAA------
------------------------------GTTCCATCAAATGTTGACTGGGAGTGCAGT
TTCATGTACCGTCATCAGCCAGAA---------TCAAACAGCCATGATATTCCTGAGCTG
CTTCGT------------------------------------------------------
------------------------------------------------------------
------------------------------------------------------GCAATG
GTATCTGAATATGCAGAAGAGGTTATCAAACTGGCTGAACAGCTCGCAGCAGCCATGAGT
GAAAACCTTGGGCTGGAC---AAGGGCTACATCGAGAAGGCGTTTTCTAAACCTTCC---
---------------------------GTAGGCGTCAAGGTGGCGAAGTATCCCAGGTGC
AGC---------------------CATCCAGAGCTTGTGATGGGTCTCAGGGAGCACACT
GACGCTGGGGGGATCATACTTCTATTTCAGGATGAACTAATCCCAGGTCTGGAGTTTCTG
AAAGACGGTAGG------------------TGGATGGCAGTACCTCCAACACAAGGCAAC
AGGATCCTTGTAAACCTTGGAGATCAGATTGAAGTGATAACCAATGGGACCTACAAGAGC
ATATGCCACCGGGTCCTTCCCAACAAGAACGGGAGC---CGCCTATCCATCGCAACATTC
TATAACCCTGGTGCCGACGCCATAATCTGCCCAGCTTCAAAGCTCACA------------
------------------------------------------------------------
TATCCTAGCCAATATCGTTTCCAAGACTACCTTGAT------TTCTATTCTACTGCC---
------------------AAGTTTACCGATAAGGTATTTAGGTTCCAGACTACAAAGGCA
ATATTGAAGTGA------------------------------------------------
------------------------------------------------------------
------------------------------------------------------------
------------------------------------------------------------
------------------------------------------------------------
------------------------------------------------------------
---------------
